# Supplementary material for: Fission yeast Duc1 links to ER–PM contact sites and influences PM lipid composition and cytokinetic ring anchoring
Source: J Cell Sci. 2024 Sep 27;137(18):jcs262347. doi: 10.1242/jcs.262347 (PMC11449445; doi:10.1242/jcs.262347)
Supplement: Table S1. — Shown in the table are the ORF numbers (ID), protein names, and protein descriptions. Also indicated are the Total Spectral Counts (TSC) of proteins from both the bait protein-TurboID and the control-TurboID, Only proteins with a minimum of two spectral counts are shown and proteins identified in control-TurboID are listed at the end of the table in grey-shaded text. [file joces-137-262347-TableS1.xlsx]

## Sheet: Its3
Its3-TurboID
Gray shaded are background proteins from untagged Turbo ID (control)
Total spectrum count	Spectrum count in control	ID	Protein	Description
413	#N/A	SPBC11C11.09c	Rpl502	60S ribosomal protein L5
167	#N/A	SPAC19G12.14	Its3	1-phosphatidylinositol-4-phosphate 5-kinase Its3
118	#N/A	SPCC63.14	Eis1	eisosome assembly protein eis1
111	#N/A	SPAC750.08c	Spac750.08C	NAD-dependent malic enzyme (predicted), partial
84	#N/A	SPAPB8E5.06c	Rpl302	60S ribosomal protein L3
79	#N/A	SPBC18E5.04	Rpl1001	60S ribosomal protein L10
68	#N/A	SPAC750.01	Spac750.01	aldo/keto reductase family protein
68	#N/A	SPBC839.13c	Rpl1601	60S ribosomal protein L13/L16 (predicted)
67	#N/A	SPCC132.04c	Gdh2	NAD-dependent glutamate dehydrogenase Gdh2 (predicted)
60	#N/A	SPAC19A8.04	Erg5	C-22 sterol desaturase Erg5
59	#N/A	SPAC13A11.02c	Erg11	sterol 14-demethylase Erg11 (predicted)
59	#N/A	SPCC1020.01c	Pma2	P-type proton ATPase, P3-type Pma2
55	#N/A	SPAC6G10.11c	Ubi3	ribosomal-ubiquitin fusion protein Ubi3 (predicted)
54	#N/A	SPAC11G7.04,SPAC1805.12c	Ubi1	ribosomal-ubiquitin fusion protein Ubi1 (predicted)
54	#N/A	SPBC215.12	Cwf10	U5 snRNP GTPase subunit Cwf10
49	#N/A	SPAC2F3.06c	Kap104	karyopherin Kap104
46	#N/A	SPAC688.11	End4	Huntingtin-interacting protein homolog
45	#N/A	SPAC3C7.11c	Cnx1	calnexin Cnx1
43	#N/A	SPCC576.11	Rpl15	60S ribosomal protein L15 (predicted)
42	#N/A	SPBC30D10.07c	Spbc30D10.07C	biotin-protein ligase (predicted)
41	#N/A	SPAC139.01c	Spac139.01C	nuclease, XP-G family (predicted)
41	#N/A	SPCC594.01	Spcc594.01	DUF1769 family protein
40	#N/A	SPAC17A5.14	Exo2	exonuclease II Exo2
38	#N/A	SPBC36.07	Elp1	elongator subunit Elp1 (predicted)
38	#N/A	SPCC553.02	Qns1	glutamine-dependent NAD(+) synthetase Qns1 (predicted)
37	#N/A	SPAC1002.18	Urg3	DUF1688 family protein
35	#N/A	SPAC11G7.02	Pub1	HECT-type ubiquitin-protein ligase E3 Pub1
35	#N/A	SPBC13G1.10c	Mug81	ATP-dependent RNA helicase Slh1, human ASCC3 ortholog (predicted)
35	#N/A	SPCC777.13	Vps35	retromer complex subunit Vps35
34	#N/A	SPAC30C2.08	Spac30C2.08	conserved fungal protein
34	#N/A	SPBC12C2.08	Dnm1	mitochondrial dynamin family GTPase Dnm1
34	#N/A	SPBC3D6.15	Rps2501	40S ribosomal protein S25 (predicted)
34	#N/A	SPCC962.01	Spcc962.01	C2 domain endoplasmic reticulum membrane organization protein (predicted)
34	#N/A	SPAC959.08	Rpl2102	60S ribosomal protein L21 (predicted)
33	#N/A	SPBC12C2.03c	Spbc12C2.03C	methionine synthase reductase (predicted)
33	#N/A	SPBC16H5.11c	Skb1	type II protein arginine N-methyltransferase Skb1
33	#N/A	SPBC646.08c	Spbc646.08C	oxysterol binding protein (predicted)
32	#N/A	SPBC3D6.12	Dip2	U3 snoRNA associated protein Dip2 (predicted)
32	#N/A	SPCC1840.02c	Bgs4	1,3-beta-glucan synthase subunit Bgs4
32	#N/A	SPCC4B3.18	Ppc1	phosphopantothenate-cysteine ligase (predicted)
32	#N/A	SPCC1906.02c	Cue3	CUE domain protein Cue3, human ASCC2 ortholog (predicted)
31	#N/A	SPAC19D5.04	Ptr1	HECT-type ubiquitin ligase E3 Ptr1
31	#N/A	SPBC3H7.15	Hhp1	serine/threonine protein kinase Hhp1
30	#N/A	SPAC2C4.16c	Rps801	40S ribosomal protein S8 (predicted)
30	#N/A	SPAPJ696.02	Lsb4	actin cortical patch component Lsb4 (predicted)
30	#N/A	SPBC1271.12	Kes1	oxysterol binding protein (predicted)
30	#N/A	SPCC1672.06c	Asp1	inositol hexakisphosphate kinase/inositol pyrophosphate synthase (predicted)
29	#N/A	SPAC1002.03c	Gls2	glucosidase II alpha subunit Gls2
29	#N/A	SPAC13G6.11c	Erg12	mevalonate kinase Erg12 (predicted)
29	#N/A	SPAC22F8.05	Spac22F8.05	alpha,alpha-trehalose-phosphate synthase (predicted)
29	#N/A	SPAC30.04c	Abc4	glutathione S-conjugate-exporting ATPase Abc4
29	#N/A	SPAC823.03	Ppk15	serine/threonine protein kinase Ppk15 (predicted)
29	#N/A	SPCC18B5.01c	Bfr1	brefeldin A transmembrane transporter Bfr1
29	#N/A	SPCC23B6.04c	Spcc23B6.04C	sec14 cytosolic factor family, glycerophospholipid-transfer protein (predicted)
29	#N/A	SPCPB16A4.02c	Opy1	conserved fungal protein
28	#N/A	SPAP8A3.12c	Tpp2	tripeptidyl-peptidase II Tpp2
28	#N/A	SPBC215.15	Sec13	COPII-coated vesicle component Sec13
28	#N/A	SPBC30B4.05	Kap109	karyopherin Kap109
28	#N/A	SPBC3D6.06c	Prs5	ribose-phosphate pyrophosphokinase Prs5 (predicted)
28	#N/A	SPCC5E4.05c	Mgl1	mitochondrial acylglycerol lipase Mgl1 (predicted)
28	#N/A	SPBC1604.03c	Spbc1604.03C	conserved fungal protein
27	#N/A	SPAC1142.01	Rqc1	ribosome quality control complex (RQC) complex subunit Rqc1 (predicted)
27	#N/A	SPAC16C9.03	Nmd3	export adaptor Nmd3 (predicted)
27	#N/A	SPAC1F7.01c	Spt6	nucleosome remodeling protein Spt6
27	#N/A	SPAC25A8.01c	Fft3	SMARCAD1 family ATP-dependent DNA helicase Fft3
27	#N/A	SPAC27F1.07	Ost1	dolichyl-diphospho-oligosaccharide-protein glycosyltransferase Ost1 (predicted)
27	#N/A	SPAC9.03c	Brr2	U5 snRNP complex subunit Brr2
27	#N/A	SPBP23A10.10	Ppk32	serine/threonine protein kinase Ppk32 (predicted)
27	#N/A	SPBPJ4664.06	Gpt1	UDP-glucose-glycoprotein glucosyltransferase Gpt1
27	#N/A	SPCC16C4.09	Sts5	RNB-like protein
26	#N/A	SPAC13G7.01c	Erg7	lanosterol synthase Erg7
26	#N/A	SPBC14C8.14c	Pol5	DNA polymerase phi
26	#N/A	SPBC28E12.03	Rga4	Rho-type GTPase activating protein Rga4
26	#N/A	SPBC4C3.06	Syp1	cytoskeletal protein Syp1 (predicted)
25	#N/A	SPCP1E11.02	Ppk38	Ark1/Prk1 family protein kinase Ppk38
24	#N/A	SPAC1486.06	Npt1	nicotinate phosphoribosyltransferase Npt1 (predicted)
24	#N/A	SPAC23H3.13c	Gpa2	heterotrimeric G protein alpha-2 subunit Gpa2
24	#N/A	SPBC577.06c	Stt4	1-phosphatidylinositol 4-kinase Stt4 (predicted)
24	#N/A	SPBC9B6.11c	Spbc9B6.11C	CCR4/nocturin family endoribonuclease (predicted)
23	#N/A	SPAC1687.22c	Puf3	RNA-binding protein Puf3 (predicted)
23	#N/A	SPAC17H9.09c	Ras1	GTPase Ras1
23	#N/A	SPBC15C4.05	Dhx29	ATP-dependent RNA helicase, human DHX29 ortholog (predicted)
23	#N/A	SPBC17G9.04c	Nup85	nucleoporin Nup85
22	#N/A	SPAC13A11.01c	Rga8	Rho-type GTPase activating protein Rga8
22	#N/A	SPAC17A5.16	Ftp105	Ubp5 interacting protein Ftp105
22	#N/A	SPAC24B11.11c	Sid2	NDR kinase Sid2
22	#N/A	SPAC26A3.10	Cnt6	centaurin ADOP ribosylation factor GTPase activating protein family (predicted)
21	#N/A	SPAC2F3.13c	Spac2F3.13C	queuine tRNA-ribosyltransferase (predicted)
21	#N/A	SPAC6G10.07	Cbc1	nuclear cap-binding complex large subunit (predicted)
21	#N/A	SPBC21D10.09c	Rkr1	RQC complex ubiquitin-protein ligase E3 Rkr1 (predicted)
21	#N/A	SPBC2G5.01	Spbc2G5.01	ER protein involved in ER-nucleus signaling (predicted)
21	#N/A	SPBC354.07c	Spbc354.07C	oxysterol binding protein (predicted)
21	#N/A	SPBC776.08c	Utp22	small-subunit processome, UTP-C complex subunit Utp22 (predicted)
21	#N/A	SPCC1494.05c	Ubp12	CSN-associated deubiquitinating enzyme Ubp12
21	#N/A	SPCC1620.11	Nup97	nucleoporin Nic96 homolog
21	#N/A	SPCC1919.05	Ski3	Ski complex TPR repeat subunit Ski3 (predicted)
20	#N/A	SPBC19F5.03	Sac11	inositol polyphosphate phosphatase (predicted)
20	#N/A	SPBC713.04c	Pwp2	U3 snoRNP-associated protein Utp1 (predicted)
20	#N/A	SPBC776.02c	Dis2	serine/threonine protein phosphatase PP1 subfamily, Dis2
20	#N/A	SPCC126.08c	Spcc126.08C	lectin family glycoprotein receptor (predicted)
20	#N/A	SPCC162.11c	Spcc162.11C	uridine kinase/uracil phosphoribosyltransferase (predicted)
20	#N/A	SPCC188.08c	Ubp5	ubiquitin C-terminal hydrolase Ubp5
20	#N/A	SPCC645.07	Rgf1	RhoGEF for Rho1, Rgf1
20	#N/A	SPBC1703.05	Rio2	protein kinase, RIO family Rio2 (predicted)
19	#N/A	SPAC1142.04	Spac1142.04	Noc complex subunit Noc2 family (predicted)
19	#N/A	SPAC1565.05	Utp8	t-UTP complex subunit Utp8 (predicted)
19	#N/A	SPAC513.05	Ams1	alpha-mannosidase Ams1 (predicted)
19	#N/A	SPAC5D6.13	Vps74	Golgi phosphoprotein 3 family Vps74 (predicted)
19	#N/A	SPBC11B10.09	Cdc2	cyclin-dependent protein kinase Cdk1/Cdc2
19	#N/A	SPBC1683.10c	Pcl1	ferrous iron/manganese transmembrane transporter Pcl1
19	#N/A	SPBC336.04	Cdc6	DNA polymerase delta catalytic subunit Cdc6
19	#N/A	SPBC646.04	Pla1	poly(A) polymerase Pla1
19	#N/A	SPCC16A11.02	Utp13	U3 snoRNP-associated protein Utp13 (predicted)
19	#N/A	SPCC70.05c	Nnk1	serine/threonine protein kinase Nnk1 (predicted)
19	#N/A	SPCC895.06	Elp2	elongator complex subunit Elp2 (predicted)
19	#N/A	SPAC4F10.10c	Mnn9	mannosyltransferase complex subunit, Anp family Mnn9 (predicted)
18	#N/A	SPAC1142.06	Get3	GET complex ATPase subunit Get3 (predicted)
18	#N/A	SPAC31A2.14	Bun107	WD repeat protein, human WDR48 family Bun107
18	#N/A	SPAC637.04	Ypp1	cargo-transport protein Ypp1 (predicted)
18	#N/A	SPAP32A8.02	Spap32A8.02	xylose and arabinose reductase (predicted)
18	#N/A	SPBC1347.06c	Cki1	serine/threonine protein kinase Cki1
18	#N/A	SPBC1734.04	Anp1	mannosyltransferase complex subunit, Anp family (predicted)
18	#N/A	SPBC23E6.04c	Utp10	U3 snoRNP-associated protein Utp10 (predicted)
18	#N/A	SPBC31A8.01c	Rtn1	reticulon-like protein Rtn1
18	#N/A	SPCC1739.14	Npp106	nucleoporin Npp106
18	#N/A	SPAC1F12.07	Ser1	phosphoserine aminotransferase (predicted)
18	#N/A	SPCC1223.14	Spcc1223.14	chorismate synthase (predicted)
18	#N/A	SPCC1442.09	Trp3	anthranilate synthase component I (predicted)
17	#N/A	SPAC1002.07c	Ats1	N-acetyltransferase Ats1 (predicted)
17	#N/A	SPAC1071.02	Mms19	Dos2 silencing complex subunit Mms19
17	#N/A	SPAC12B10.01c	Spac12B10.01C	HECT-type ubiquitin-protein ligase E3 (predicted)
17	#N/A	SPAC144.04c	Spe1	ornithine decarboxylase Spe1 (predicted)
17	#N/A	SPAC22H10.03c	Kap114	karyopherin Kap14
17	#N/A	SPAC3C7.05c	Mug191	alpha-1,6- mannanase (predicted)
17	#N/A	SPAC3F10.11c	Abc2	glutathione S-conjugate-exporting ATPase Abc2
17	#N/A	SPBC26H8.02c	Sec9	SNAP-25 homologue, t-SNARE component Sec9
17	#N/A	SPCC1450.12	Spcc1450.12	PXA domain protein
17	#N/A	SPCC18.13	Spcc18.13	tRNA (guanine-N7-)-methyltransferase subunit Trm82 (predicted)
17	#N/A	SPCC576.07	Ret3	coatomer zeta subunit (predicted)
17	#N/A	SPAC27E2.10c	Rfc3	DNA replication factor C complex subunit Rfc3
17	#N/A	SPAC821.06	Spn2	mitotic and meiotic (sporulation) septin Spn2
16	#N/A	SPAC1093.05	Spac1093.05	ATP-dependent RNA helicase Hca4 (predicted)
16	#N/A	SPAC16C9.06c	Upf1	ATP-dependent RNA helicase Upf1
16	#N/A	SPAC19G12.08	Scs7	sphingosine hydroxylase Scs7
16	#N/A	SPAC1B3.13	Nan1	U3 snoRNP-associated protein Nan1 (predicted)
16	#N/A	SPAC20H4.10	Ufd2	ubiquitin-protein ligase E4 Ufd2 (predicted)
16	#N/A	SPAC2E1P3.04	Cao1	copper amine oxidase Cao1
16	#N/A	SPAC4D7.09	Tif223	translation initiation factor eIF2B gamma subunit (predicted)
16	#N/A	SPAPB8E5.07c	Rrp12	rRNA processing protein Rrp12 (predicted)
16	#N/A	SPBC216.07c	Tor2	phosphatidylinositol kinase Tor2
16	#N/A	SPBC354.02c	Sec61	translocon alpha subunit Sec61
16	#N/A	SPBC36.05c	Clr6	histone deacetylase (class I) Clr6
16	#N/A	SPCC1840.07c	Spcc1840.07C	phosphoprotein phosphatase (predicted)
16	#N/A	SPCC553.06	Swp1	oligosaccharyltransferase delta subunit Swp1 (predicted)
16	#N/A	SPCC63.03	Spcc63.03	DNAJ domain protein, DNAJC11 family
16	#N/A	SPCC645.05c	Myo2	myosin II heavy chain
16	#N/A	SPCC162.09c	Hmg1	3-hydroxy-3-methylglutaryl-CoA reductase Hmg1
15	#N/A	SPAC13G7.12c	Eki1	choline/ethanolamine kinase Eki1 (predicted)
15	#N/A	SPAC17G8.01c	Trl1	tRNA ligase Trl1 (predicted)
15	#N/A	SPAC3H1.02c	Spac3H1.02C	metallopeptidase (predicted)
15	#N/A	SPAC4C5.02c	Ryh1	GTPase Ryh1
15	#N/A	SPAC56E4.07	Spac56E4.07	N-acetyltransferase (predicted)
15	#N/A	SPAC821.05	Tif38	translation initiation factor eIF3h (p40)
15	#N/A	SPAC9.06c	Spac9.06C	5'-methylthioribulose-1-phosphate dehydratase, adducin (predicted)
15	#N/A	SPBC119.17	Spbc119.17	mitochondrial metalloendopeptidase (predicted)
15	#N/A	SPBC1271.02	Stt3	oligosaccharyltransferase subunit Stt3
15	#N/A	SPBC26H8.10	Dis3	3'-5' exoribonuclease subunit Dis3
15	#N/A	SPBC2F12.03c	Ebs1	EST1 family nonsense-mediated mRNA decay (NMD) pathway protein Ebs1 (predicted)
15	#N/A	SPBC354.13	Rga6	Rho-type GTPase activating protein Rga6 (predicted)
15	#N/A	SPBC409.18	Spbc409.18	phosphatidic acid phosphatase (predicted)
15	#N/A	SPBC651.11c	Apm3	AP-3 adaptor complex subunit Apm3 (predicted)
15	#N/A	SPBC660.12c	Egt2	Ergothioneine biosynthesis protein Egt2
15	#N/A	SPCC1620.08	Spcc1620.08	succinate-CoA ligase beta subunit (predicted)
15	#N/A	SPCC16C4.18c	Taf6	histone H4-like TAF Taf6, SAGA complex subunit
15	#N/A	SPCC74.03c	Ssp2	AMP-activated protein serine/threonine kinase alpha subunit Ssp2
15	#N/A	SPCC962.03c	Cut15	karyopherin Cut15
15	#N/A	SPCP1E11.04c	Pal1	membrane associated protein Pal1
15	#N/A	SPAC343.05	Vma1	V-type ATPase V1 domain, subunit A
14	#N/A	SPAC1782.01	Ecm29	proteasome assembly chaperone Ecm29
14	#N/A	SPAC1851.02	Slc1	1-acylglycerol-3-phosphate O-acyltransferase Slc1 (predicted)
14	#N/A	SPAC1952.17c	Spac1952.17C	GTPase activating protein (predicted)
14	#N/A	SPAC20G4.01	Caf16	CCR4-Not complex subunit Caf16 (predicted)
14	#N/A	SPAC29A4.08c	Prp19	ubiquitin-protein ligase E4 Prp19
14	#N/A	SPAC328.09	Spac328.09	mitochondrial 2-oxoadipate and 2-oxoglutarate transmembrane transporter (predicted)
14	#N/A	SPAC4D7.01c	Sec71	Sec7 domain protein, ARF GEF (predicted)
14	#N/A	SPAC6G9.08	Ubp6	ubiquitin C-terminal hydrolase Ubp6
14	#N/A	SPBC106.11c	Plg7	phospholipase A2, PAF family homolog
14	#N/A	SPBC12D12.04c	Pck2	protein kinase C (PKC)-like Pck2
14	#N/A	SPBC18E5.01	Spbc18E5.01	cycloisomerase 2 family
14	#N/A	SPBC18E5.11c	Edc3	enhancer of mRNA decapping Edc3
14	#N/A	SPBC23G7.08c	Rga7	Rho-type GTPase activating protein Rga7
14	#N/A	SPBC354.14c	Vac8	vacuolar protein Vac8 (predicted)
14	#N/A	SPBC3F6.05	Rga1	Rho-type GTPase activating protein Rga1
14	#N/A	SPCC1281.01	Ags1	alpha glucan synthase Ags1
14	#N/A	SPBC409.07c	Wis1	MAP kinase kinase Wis1
14	#N/A	SPBC660.13c	Ssb1	DNA replication factor A subunit Ssb1
13	#N/A	SPAC167.07c	Hul5	HECT-type ubiquitin-protein ligase E3 (predicted)
13	#N/A	SPAC1783.05	Hrp1	ATP-dependent DNA helicase Hrp1
13	#N/A	SPAC17C9.12	Scs22	VAP family protein Scs22
13	#N/A	SPAC1A6.07	Sle1	eisosome assembly protein Seg1
13	#N/A	SPAC1F5.10	Spac1F5.10	ATP-dependent RNA helicase (predicted)
13	#N/A	SPAC20H4.01	Utp5	U3 snoRNP-associated protein Utp5 (predicted)
13	#N/A	SPAC23H3.10	Ssr2	SWI/SNF and RSC complex subunit Ssr2
13	#N/A	SPAC31A2.12	Rod1	arrestin/PY protein involved in ubiquitin-mediated endocytosis Rod1 (predicted)
13	#N/A	SPAC8F11.10c	Pvg1	pyruvyltransferase Pvg1
13	#N/A	SPACUNK4.07c	Cta4	P-type ATPase, calcium transporting Cta4
13	#N/A	SPAPB17E12.11	Ost3	oligosaccharyltransferase gamma subunit Ost3 (predicted)
13	#N/A	SPAPB1E7.03	Rpc82	DNA-directed RNA polymerase III complex subunit Rpc82 (predicted)
13	#N/A	SPBC1711.05	Spbc1711.05	nucleocytoplasmic transport chaperone Srp40 (predicted)
13	#N/A	SPBC17G9.08c	Cnt5	Centaurin Cnt5
13	#N/A	SPBC27B12.08	Sip1	Pof6 interacting protein Sip1, predicted AP-1 accessory protein
13	#N/A	SPBC2G2.13c	Dcd1	deoxycytidylate deaminase (predicted)
13	#N/A	SPBC337.03	Rhn1	RNA polymerase II transcription termination factor homolog
13	#N/A	SPBC646.07c	Tsc13	enoyl reductase (predicted)
13	#N/A	SPBC83.13	Spbc83.13	mitochondrial tricarboxylic acid transmembrane transporter (predicted)
13	#N/A	SPCC1494.04c	Tyr1	prephenate dehydrogenase [NADP+] Tyr1 (predicted)
13	#N/A	SPCC1494.07	Spcc1494.07	tRNA 2'-O-methylase subunit Trm72 (predicted)
13	#N/A	SPCC188.02	Par1	protein phosphatase regulatory subunit Par1
13	#N/A	SPCC290.03c	Nup186	nucleoporin Nup186
12	#N/A	SPAC11D3.15	Spac11D3.15	5-oxoprolinase (ATP-hydrolizing) (predicted)
12	#N/A	SPAC1705.03c	Ecm33	cell wall protein Ecm33
12	#N/A	SPAC21E11.04	Aca1	L-azetidine-2-carboxylic acid acetyltransferase Aca1
12	#N/A	SPAC22G7.05	Kri1	ribosome biogenesis protein Kri1 (predicted)
12	#N/A	SPAC23G3.12c	Spac23G3.12C	serine protease (predicted)
12	#N/A	SPAC23H4.01c	Osh3	sterol binding ankyrin repeat protein Osh3
12	#N/A	SPAC31A2.04c	Pre1	20S proteasome complex subunit beta 4 Pre1 (predicted)
12	#N/A	SPAC3H1.10	Pcs2	phytochelatin synthetase
12	#N/A	SPAC4D7.04c	Rer2	cis-prenyltransferase
12	#N/A	SPAC4F10.04	Ypa1	protein phosphatase type 2A regulator, PTPA family Ypa1
12	#N/A	SPAC4F8.12c	Spp42	U5 snRNP complex subunit Spp42
12	#N/A	SPAC56F8.11	Spc3	signal peptidase subunit Spc3 (predicted)
12	#N/A	SPBC1773.06c	Adh8	alcohol dehydrogenase (predicted)
12	#N/A	SPBC19F5.02c	Utp4	U3 snoRNP protein Utp4 (predicted)
12	#N/A	SPBC19F8.03c	Yap18	ENTH/VHS domain protein (predicted)
12	#N/A	SPBC215.03c	Csn1	COP9/signalosome complex subunit Csn1
12	#N/A	SPBC30D10.16	Pha2	phrenate dehydratase
12	#N/A	SPBC651.08c	Rpc1	DNA-directed RNA polymerase III complex large subunit Rpc1 (predicted)
12	#N/A	SPBC800.10c	Spbc800.10C	EPS15 repeat family actin cortical patch component (predicted)
12	#N/A	SPBPB2B2.13	Gal1	galactokinase Gal1
12	#N/A	SPCC1235.10c	Sec6	exocyst complex subunit Sec6
12	#N/A	SPCC1450.15	Spcc1450.15	pig-F/3-ketosphinganine reductase fusion protein (predicted)
12	#N/A	SPCC4B3.15	Mid1	medial ring protein Mid1
12	#N/A	SPCC584.05	Sec1	SNARE binding protein Sec1 (predicted)
11	#N/A	SPAC144.06	Apl5	AP-3 adaptor complex subunit Apl5 (predicted)
11	#N/A	SPAC17G6.05c	Bro1	BRO1 domain protein Bro1 (predicted)
11	#N/A	SPAC17G6.16c	Ysh1	mRNA cleavage and polyadenylation specificity factor complex endoribonuclease subunit Ysh1
11	#N/A	SPAC22H10.12c	Gdi1	GDP dissociation inhibitor Gdi1 (predicted)
11	#N/A	SPAC2F7.03c	Pom1	DYRK family protein kinase Pom1
11	#N/A	SPAC30.01c	Sec72	Sec7 domain protein, ARF GEF Sec72
11	#N/A	SPAC4G8.05	Ppk14	serine/threonine protein kinase Ppk14 (predicted)
11	#N/A	SPAC56F8.02	Spac56F8.02	AMP binding enzyme (predicted)
11	#N/A	SPAC5H10.08c	Pan6	pantoate-beta-alanine ligase
11	#N/A	SPAC664.02c	Arp8	actin-like protein, Ino80 complex subunit Arp8
11	#N/A	SPAC6G10.03c	Cld1	mitochondrial cardiolipin-specific phospholipase Cld1 (predicted)
11	#N/A	SPAC8C9.04	Spac8C9.04	Schizosaccharomyces specific protein
11	#N/A	SPBC106.10	Pka1	cAMP-dependent protein kinase catalytic subunit Pka1
11	#N/A	SPBC115.03	Spbc115.03	gfo/idh/mocA family oxidoreductase (predicted)
11	#N/A	SPBC11B10.01	Alg2	mannosyltransferase complex subunit Alg2 (predicted)
11	#N/A	SPBC16H5.07c	Ppa2	serine/threonine protein phosphatase Ppa2
11	#N/A	SPBC1703.02	Rsc9	RSC complex subunit Rsc9
11	#N/A	SPBC19G7.01c	Msh2	MutS protein homolog 2
11	#N/A	SPBC36B7.02	Spbc36B7.02	Svf1 family protein Svf2
11	#N/A	SPBC4F6.06	Kin1	microtubule affinity-regulating kinase Kin1
11	#N/A	SPBC530.05	Prt1	transcription factor (predicted)
11	#N/A	SPBC582.08	Rhp1602	alanine aminotransferase Rhp1602 (predicted)
11	#N/A	SPCC1450.14c	Ero12	ER protein folding oxidoreductin Ero1b
11	#N/A	SPCC16C4.08c	Skb15	p21 activated protein kinase inhibitor Skb15
11	#N/A	SPCC31H12.05c	Sds21	serine/threonine protein phosphatase PP1 subfamily, Sds21
11	#N/A	SPCC338.13	Cog4	Golgi transport complex subunit Cog4 (predicted)
11	#N/A	SPCC4B3.17	Cbp3	ubiquinol cytochrome-c reductase assembly protein Cbp3 (predicted)
11	#N/A	SPCC613.04c	Rng3	UCS-domain protein Rng3
11	#N/A	SPCC736.14	Dis1	TOG/XMAP14 microtubule-associated protein Dis1
11	#N/A	SPAC1486.05	Nup189	nucleoporin Nup98 and Nup96
11	#N/A	SPAC4D7.05	Sum1	translation initiation factor eIF3i
11	#N/A	SPBC1709.17	Spbc1709.17	folylpolyglutamate synthase (predicted)
10	#N/A	SPAC11E3.11c	Syt22	guanyl-nucleotide exchange factor Syt22
10	#N/A	SPAC15A10.11	Ubr11	UBR ubiquitin-protein ligase E3 Ubr11
10	#N/A	SPAC1786.01c	Ptl2	triacylglycerol lipase ptl2
10	#N/A	SPAC1851.03	Ckb1	CK2 family regulatory subunit Ckb1
10	#N/A	SPAC19G12.12	Dlp1	decaprenyl diphosphate synthase subunit 2 Dlp1
10	#N/A	SPAC1A6.03c	Spac1A6.03C	phospholipase (predicted)
10	#N/A	SPAC1B2.02c	Ugo1	mitochondrial fusion protein Ugo1 (predicted)
10	#N/A	SPAC1B2.05	Mcm5	MCM complex subunit Mcm5
10	#N/A	SPAC26F1.09	Gyp51	GTPase activating protein Gyp51 (predicted)
10	#N/A	SPAC3F10.13	Ucp6	UBA domain protein Ucp6
10	#N/A	SPAC3H8.10	Spo20	sec14 cytosolic factor family, glycerophospholipid-transfer protein Spo20/Sec14
10	#N/A	SPAC4F10.09c	Noc1	ribosome biogenesis protein Noc1 (predicted)
10	#N/A	SPAC4H3.01	Spac4H3.01	DNAJ domain protein Caj1/Djp1 type (predicted)
10	#N/A	SPAC6G10.05c	Trs120	TRAPP complex subunit Trs120 (predicted)
10	#N/A	SPAC824.05	Vps16	HOPS/CORVET complex subunit Vps16 (predicted)
10	#N/A	SPAC977.12	Spac977.12	L-asparaginase (predicted)
10	#N/A	SPBC106.20	Exo70	exocyst complex subunit Exo70
10	#N/A	SPBC119.03	Spbc119.03	human COMT catechol O-methyltransferase homolog 1
10	#N/A	SPBC1539.07c	Fmd1	glutathione-dependent formaldehyde dehydrogenase (predicted)
10	#N/A	SPBC15D4.14	Taf73	transcription factor TFIID complex subunit Taf5-like
10	#N/A	SPBC1718.06	Msp1	mitochondrial dynamin family GTPase Msp1
10	#N/A	SPBC1778.09	Spbc1778.09	GTPase activating protein (predicted)
10	#N/A	SPBC17D1.03c	Rrp43	exosome subunit Rrp43
10	#N/A	SPBC211.08c	Mtr3	exosomal 3'-5' exoribonuclease, PH-like Mtr3
10	#N/A	SPBC25D12.03c	Mcm7	MCM complex subunit Mcm7
10	#N/A	SPBC337.13c	Gtr1	Gtr1/RagA G protein Gtr1 (predicted)
10	#N/A	SPBC3D6.13c	Pdi3	ER associated protein disulfide isomerase Pdi3
10	#N/A	SPBC3F6.01c	Spbc3F6.01C	serine/threonine protein phosphatase (predicted)
10	#N/A	SPBC4C3.03	Thr1	homoserine kinase Thr1 (predicted)
10	#N/A	SPBC56F2.04	Utp20	U3 snoRNP protein Utp20 (predicted)
10	#N/A	SPBC646.02	Cwf11	complexed with Cdc5 protein Cwf11
10	#N/A	SPCC126.10	Iah1	isoamyl acetate hydrolytic enzyme Iah1 (predicted)
10	#N/A	SPCC31H12.08c	Ccr4	CCR4-Not complex subunit Ccr4 (predicted)
10	#N/A	SPCC550.03c	Ski2	Ski complex RNA helicase Ski2 (predicted)
10	#N/A	SPCC553.08c	Ria1	GTPase Ria1 (predicted)
10	#N/A	SPAC17A5.08	Erp2	COPII-coated vesicle component Erp2/3/4 (predicted)
10	#N/A	SPAC1F5.07c	Hem14	protoporphyrinogen oxidase Hem14 (predicted)
10	#N/A	SPBC1289.01c	Chr4	1,3-beta-glucan synthase regulatory factor Chf3/Chr4
10	#N/A	SPCC18B5.07c	Nup61	nucleoporin Nup61
9	#N/A	SPAC1006.06	Rgf2	RhoGEF Rgf2
9	#N/A	SPAC1296.06	Tah18	NADPH-dependent diflavin oxidoreductase, involved in iron-sulfur cluster assembly Tah18 (predicted)
9	#N/A	SPAC12B10.09	Pet801	mitochondrial S-adenosylmethionine transmembrane transporter (predicted)
9	#N/A	SPAC12G12.06c	Rcl1	rRNA processing protein Rcl1 (predicted)
9	#N/A	SPAC1556.08c	Cbs2	AMP-activated protein kinase gamma subunit cbs2
9	#N/A	SPAC1786.02	Spac1786.02	phospholipase (predicted)
9	#N/A	SPAC1B1.02c	Spac1B1.02C	NAD/NADH kinase (predicted)
9	#N/A	SPAC22H10.08	Spac22H10.08	DUF2009 protein
9	#N/A	SPAC23H3.06	Apl6	AP-3 adaptor complex subunit Apl6 (predicted)
9	#N/A	SPAC27F1.09c	Prp10	U2 snRNP-associated protein Sap155
9	#N/A	SPAC3A12.05c	Taf2	TATA-binding protein associated factor Taf2 (predicted)
9	#N/A	SPAC664.09	Ggt1	gamma-glutamyltranspeptidase Ggt1
9	#N/A	SPAC6F12.17	Rna14	mRNA cleavage and polyadenylation specificity factor complex subunit Rna14 (predicted)
9	#N/A	SPAC732.02c	Spac732.02C	fructose-2,6-bisphosphate 2-phosphatase activity (predicted)
9	#N/A	SPAC821.03c	Slf1	cell cortex node protein Slf1
9	#N/A	SPAC9G1.06c	Cyk3	cytokinesis protein Cyk3 (predicted)
9	#N/A	SPAPB17E12.14c	Spapb17E12.14C	6-phosphofructo-2-kinase/fructose-2,6-bisphosphate 2-phosphatase (predicted)
9	#N/A	SPBC11G11.07	Mtr10	karyopherin, nuclear import receptor Mtr10 (predicted)
9	#N/A	SPBC14F5.13c	Pho8	vacuolar membrane alkaline phosphatase (predicted)
9	#N/A	SPBC16C6.12c	Las1	Las1 pre-rRNA processing protein
9	#N/A	SPBC16E9.11c	Pub3	HECT-type ubiquitin-protein ligase E3 Pub3 (predicted)
9	#N/A	SPBC1734.03	Fol1	trifunctional dihydropteroatesynthase/2-amino-4-hydroxy-6-hydro xymethyldihydropteridinediphosphokinase/dihydroneopterin aldolase Fol1 (predicted)
9	#N/A	SPBC1826.01c	Mot1	TATA-binding protein associated factor Mot1 (predicted)
9	#N/A	SPBC19G7.17	Spbc19G7.17	translocon subunit Sec61 homolog (predicted)
9	#N/A	SPBC25B2.05	Mis3	rRNA processing protein Mis3
9	#N/A	SPBC27B12.13	Tom40	mitochondrial TOM complex subunit Tom40 (predicted)
9	#N/A	SPBC28E12.06c	Lvs1	beige protein homolog Lvs1 (predicted)
9	#N/A	SPBC29B5.04c	Spbc29B5.04C	actin cortical patch protein (predicted)
9	#N/A	SPBC36B7.03	Sec63	ER protein translocation subcomplex subunit Sec63 (predicted)
9	#N/A	SPBC3E7.15c	Lac1	sphingosine N-acyltransferase Lac1
9	#N/A	SPBC4C3.09	Spbc4C3.09	acetylglucosaminyltransferase (predicted)
9	#N/A	SPBC4F6.05c	Spbc4F6.05C	lectin family glycoprotein receptor (predicted)
9	#N/A	SPBC530.03c	Bag102	BAG family molecular chaperone regulator Bag102
9	#N/A	SPBC8E4.01c	Pho84	inorganic phosphate transmembrane transporter (predicted)
9	#N/A	SPBP4H10.08	Qcr10	Reiske ISP-associated protein, ubiquinol-cytochrome-c reductase complex subunit Qcr10 (predicted)
9	#N/A	SPCC11E10.06c	Elp4	elongator complex subunit Elp4 (predicted)
9	#N/A	SPCC4G3.18	Rix1	ribosome biogenesis protein Rix1 (predicted)
9	#N/A	SPCC736.04c	Gma12	alpha-1,2-galactosyltransferase Gma12
9	#N/A	SPCC794.10	Ugp1	UTP-glucose-1-phosphate uridylyltransferase-like Ugp1
9	#N/A	SPCC16A11.09c	Tim23	TIM23 translocase complex subunit Tim23 (predicted)
8	#N/A	SPAC1071.05	Spac1071.05	S-adenosylmethionine-dependent methyltransferase (predicted)
8	#N/A	SPAC1071.06	Arp9	SWI/SNF and RSC complex subunit Arp9
8	#N/A	SPAC1296.01c	Spac1296.01C	phosphoacetylglucosamine mutase (predicted)
8	#N/A	SPAC12G12.13c	Cid14	poly(A) polymerase Cid14
8	#N/A	SPAC15A10.13	Ppk3	protein kinase domain and HEAT repeat protein Ppk3
8	#N/A	SPAC1687.04	Mcb1	MCM binding protein homolog Mcb1
8	#N/A	SPAC19B12.03	Bgs3	1,3-beta-glucan synthase subunit Bgs3
8	#N/A	SPAC1F12.04c	Spac1F12.04C	conserved fungal protein
8	#N/A	SPAC1F3.01	Rrp6	exosome 3'-5' exoribonuclease subunit Rrp6 (predicted)
8	#N/A	SPAC22E12.18	Spac22E12.18	conserved fungal protein
8	#N/A	SPAC22G7.01c	Fra1	iron responsive transcriptional regulator, peptidase family (predicted)
8	#N/A	SPAC23C11.04c	Pnk1	DNA kinase/phosphatase Pnk1
8	#N/A	SPAC23H4.12	Alp13	MRG family Clr6 histone deacetylase complex subunit Alp13
8	#N/A	SPAC24B11.05	Spac24B11.05	pyrimidine 5'-nucleotidase (predicted)
8	#N/A	SPAC29B12.01	Ino80	SNF2 family ATP-dependent 3' to 5' DNA helicase Ino80
8	#N/A	SPAC2E1P5.03	Erj5	DNAJ domain protein Erj5 (predicted)
8	#N/A	SPAC31G5.15	Psd3	phosphatidylserine decarboxylase Psd3
8	#N/A	SPAC328.01c	Msn5	karyopherin (predicted)
8	#N/A	SPAC3C7.04	Spac3C7.04	transcription factor (predicted)
8	#N/A	SPAC3C7.06c	Pit1	serine/threonine protein kinase, meiotic Pit1
8	#N/A	SPAC4A8.13c	Pts1	20S proteasome complex subunit beta 5
8	#N/A	SPAC57A10.02	Cdr2	serine/threonine protein kinase Cdr2
8	#N/A	SPAC630.05	Gyp7	GTPase activating protein Gyp7 (predicted)
8	#N/A	SPAC644.16	Rna15	RNA-binding protein Rna15
8	#N/A	SPAC7D4.11c	Sec39	secretory pathway protein Sec39 (predicted)
8	#N/A	SPAC8E11.04c	Spac8E11.04C	phospholipase involved in depalmitoylation (predicted)
8	#N/A	SPAP27G11.05c	Vps41	HOPS complex subunit Vps41 (predicted)
8	#N/A	SPAPB1E7.09	Ogm2	protein O-mannosyltransferase Ogm2
8	#N/A	SPBC1289.08	Uap1	UDP-N-acetylglucosamine diphosphorylase Uap1/Qri1(predicted)
8	#N/A	SPBC1539.04	Tts1	tetra spanning protein 1, Tts1
8	#N/A	SPBC1539.05	Cog3	Golgi transport complex subunit Cog3 (predicted)
8	#N/A	SPBC16H5.04	Spbc16H5.04	pho88 family protein (predicted)
8	#N/A	SPBC1703.15c	Vps33	HOPS/CORVET complex subunit, vacuolar sorting protein Vps33
8	#N/A	SPBC1706.03	Fzo1	mitochondrial dynamin family fusion GTPase protein (predicted)
8	#N/A	SPBC1718.04	Spbc1718.04	glycerol-3-phosphate O-acyltransferase (predicted)
8	#N/A	SPBC1778.03c	Spbc1778.03C	NADH pyrophosphatase (predicted)
8	#N/A	SPBC17G9.02c	Cdc73	RNA polymerase II accessory factor, Cdc73 family (predicted)
8	#N/A	SPBC19G7.14c	Cog5	Golgi transport complex subunit Cog5 (predicted)
8	#N/A	SPBC211.03c	Gea1	guanyl-nucleotide exchange factor (predicted)
8	#N/A	SPBC29A10.07	Pom152	nucleoporin Pom152
8	#N/A	SPBC2D10.14c	Myo51	myosin type V
8	#N/A	SPBC31F10.11c	Cwf4	complexed with Cdc5 protein Cwf4
8	#N/A	SPBC32F12.02	Rec14	Ski complex subunit Rec14
8	#N/A	SPBC3B9.07c	Rpa43	DNA-directed RNA polymerase I complex subunit Rpa43
8	#N/A	SPBC4.02c	Spbc4.02C	conserved fungal protein
8	#N/A	SPBC409.06	Uch2	ubiquitin C-terminal hydrolase Uch2
8	#N/A	SPBC577.12	Dph6	diphthamide synthetase Dph6 (predicted)
8	#N/A	SPBC6B1.08c	Ofd1	2-oxoglutarate and Fe(II) dioxygenase domain containing protein 1
8	#N/A	SPBC776.13	Cnd1	condensin complex non-SMC subunit Cnd1
8	#N/A	SPBC8D2.01	Gsk31	serine/threonine protein kinase Gsk31 (predicted)
8	#N/A	SPBP4H10.05c	Spe2	S-adenosylmethionine decarboxylase proenzyme Spe2
8	#N/A	SPBP8B7.09c	Los1	karyopherin exportin T Los1 (predicted)
8	#N/A	SPCC1259.02c	Erm1	Endoplasmic Reticulum metallopeptidase Erm1 (predicted)
8	#N/A	SPCC1281.04	Spcc1281.04	pyridoxal reductase (predicted)
8	#N/A	SPCC1919.10c	Myo52	myosin type V
8	#N/A	SPCC330.03c	Spcc330.03C	NADPH-hemoprotein reductase (predicted)
8	#N/A	SPCC737.08	Spcc737.08	midasin (predicted)
8	#N/A	SPCC970.06	Spcc970.06	cargo receptor for soluble proteins (predicted)
8	#N/A	SPCC970.09	Sec8	exocyst complex subunit Sec8
8	#N/A	SPAC22F3.07c	Atp20	F0-ATPase subunit G (predicted)
8	#N/A	SPBC1A4.05	Blt1	ubiquitin domain-like protein Blt1
7	#N/A	SPAC15E1.08	Naa10	NatA N-acetyltransferase complex catalytic subunit Naa10 (predicted)
7	#N/A	SPAC1687.09	Tax4	autophagy/CVT pathway ENTH/VHS domain protein Tax4(predicted)
7	#N/A	SPAC17G8.14c	Pck1	protein kinase C (PKC)-like Pck1
7	#N/A	SPAC22A12.07c	Ogm1	protein O-mannosyltransferase Ogm1
7	#N/A	SPAC22E12.16c	Pik1	1-phosphatidylinositol 4-kinase Pik1
7	#N/A	SPAC23A1.06c	Cmk2	MAPK-activated protein kinase Cmk2
7	#N/A	SPAC23C4.06c	Spac23C4.06C	methyltransferase, human Fam119 ortholog (predicted)
7	#N/A	SPAC23D3.08	Usp108	U1 snRNP-associated protein Usp108
7	#N/A	SPAC23D3.11	Ayr1	1-acyldihydroxyacetone phosphate reductase (predicted)
7	#N/A	SPAC23D3.13c	Spac23D3.13C	guanyl-nucleotide exchange factor (predicted)
7	#N/A	SPAC23H4.07c	Srp102	signal recognition particle receptor beta subunit Srp102 (predicted)
7	#N/A	SPAC24C9.03	Mvd1	diphosphomevalonate decarboxylase mvd1 (predicted)
7	#N/A	SPAC24H6.03	Cul3	cullin 3
7	#N/A	SPAC25H1.07	Emc1	ER membrane protein complex subunit Emc1 (predicted)
7	#N/A	SPAC26A3.08	Smb1	Sm snRNP core protein Smb1
7	#N/A	SPAC29A4.16	Hal4	serine/threonine protein kinase Hal4
7	#N/A	SPAC29B12.07	Sec16	multidomain vesicle coat component Sec16 (predicted)
7	#N/A	SPAC2F3.10	Vps54	GARP complex subunit Vps54 (predicted)
7	#N/A	SPAC2F3.12c	Plp1	thioredoxin fold protein Plp1 (predicted)
7	#N/A	SPAC2G11.03c	Vps45	vacuolar sorting protein Vps45
7	#N/A	SPAC4A8.07c	Lcb4	sphingoid long chain base kinase (predicted)
7	#N/A	SPAC56F8.04c	Ppt1	para-hydroxybenzoate--polyprenyltransferase Ppt1
7	#N/A	SPAC57A7.11	Mip1	WD repeat protein, Raptor homolog Mip1
7	#N/A	SPAC589.04	Spac589.04	metaxin 1 (predicted)
7	#N/A	SPAC6F12.06	Spac6F12.06	Rho GDP dissociation inhibitor Rdi1 (predicted)
7	#N/A	SPAC926.07c	Dlc2	dynein light chain Dlc2 (predicted)
7	#N/A	SPAP27G11.03	Cdc123	translation initiation factor eIF2 assembly protein
7	#N/A	SPAPB1A10.06c	Spapb1A10.06C	ATP-dependent RNA helicase Dhr1 (predicted)
7	#N/A	SPBC1215.01	Shy1	cytochrome c oxidase assembly protein Shy1 (predicted)
7	#N/A	SPBC1604.18c	Cmp7	ESCRT III complex subunit Cmp7 (predicted)
7	#N/A	SPBC16A3.12c	Spbc16A3.12C	triglyceride lipase-cholesterol esterase (predicted)
7	#N/A	SPBC1734.16c	Pst3	SIN3 family co-repressor Pst3
7	#N/A	SPBC17A3.01c	Tim50	TIM23 translocase complex subunit Tim50 (predicted)
7	#N/A	SPBC1861.09	Ppk22	serine/threonine protein kinase Ppk22 (predicted)
7	#N/A	SPBC215.01	Spbc215.01	GTPase activating protein (predicted)
7	#N/A	SPBC23E6.09	Ssn6	transcriptional corepressor Ssn6
7	#N/A	SPBC25B2.06c	Btb2	BTB/POZ domain protein Btb2
7	#N/A	SPBC3B9.16c	Nup120	nucleoporin Nup120
7	#N/A	SPBC428.14	Spbc428.14	1-acylglycerol-3-phosphate acyltransferase (predicted)
7	#N/A	SPBC6B1.07	Prp1	U4/U6 x U5 tri-snRNP complex subunit Prp1
7	#N/A	SPBP4H10.04	Ppb1	calcium-dependent serine/threonine protein phosphatase calcineurin A, catalytic subunit Ppb1
7	#N/A	SPBP4H10.20	Nhm1	m7G(5')pppN diphosphatase Nhm1
7	#N/A	SPBP8B7.21	Ubp3	ubiquitin C-terminal hydrolase Ubp3
7	#N/A	SPCC1183.01	Sec15	exocyst complex subunit Sec15 (predicted)
7	#N/A	SPCC1322.15	Rpl3402	60S ribosomal protein L34
7	#N/A	SPCC1682.01	Qcr9	ubiquinol-cytochrome-c reductase complex subunit 9 (predicted)
7	#N/A	SPCC1682.12c	Ubp16	ubiquitin C-terminal hydrolase Ubp16
7	#N/A	SPCC18B5.06	Dom34	peloto ortholog (predicted)
7	#N/A	SPCC4G3.13c	Cue1	CUE domain protein Cue1/4 family involved in ER associated protein catabolism (predicted)
7	#N/A	SPCC622.13c	Tti1	Tel Two Interacting protein 1
7	#N/A	SPCC737.09c	Hmt1	vacuolar transmembrane transporter Hmt1
7	#N/A	SPCC777.05	Gtr2	Gtr1/RagA G protein Gtr2 (predicted)
7	#N/A	SPCC825.02	Gbs1	glucosidase II beta subunit
7	#N/A	SPAC4F10.15c	Wsp1	WASp homolog
6	#N/A	SPAC13C5.05c	Spac13C5.05C	N-acetylglucosamine-phosphate mutase (predicted)
6	#N/A	SPAC1565.06c	Spg1	GTPase Spg1
6	#N/A	SPAC15E1.06	Vps29	retromer complex subunit Vps29
6	#N/A	SPAC17H9.11	Gmf1	cofilin/tropomyosin family Glia Maturation Factor homolog Gmf1
6	#N/A	SPAC1834.08	Mak1	histidine kinase Mak1
6	#N/A	SPAC1952.16	Rga9	RhoGAP, GTPase activator towards Rho/Rac/Cdc42-like small GTPases (predicted)
6	#N/A	SPAC19A8.06	Spac19A8.06	short chain dehydrogenase (predicted)
6	#N/A	SPAC1B9.02c	Sck1	serine/threonine protein kinase Sck1
6	#N/A	SPAC22E12.14c	Sck2	serine/threonine protein kinase Sck2
6	#N/A	SPAC22H10.04	Ppa3	protein phosphatase type 2A Ppa1
6	#N/A	SPAC22H10.05c	Spac22H10.05C	mRNA cleavage and polyadenylation specificity factor complex subunit (predicted)
6	#N/A	SPAC22H12.01c	Mug35	Schizosaccharomyces specific protein Mug35
6	#N/A	SPAC24C9.09	Spac24C9.09	mitochondrial threonine-tRNA ligase (predicted)
6	#N/A	SPAC24H6.12c	Uba3	NEDD8 activating enzyme E1-type Uba3
6	#N/A	SPAC29E6.03c	Uso1	ER to Golgi tethering factor Uso1 (predicted)
6	#N/A	SPAC343.06c	Spac343.06C	phospholipid scramblase (predicted)
6	#N/A	SPAC3G6.09c	Tps2	trehalose-phosphate synthase Tps2 (predicted)
6	#N/A	SPAC4G9.15	Ifa38	ketoreductase involved in fatty acid elongation (predicted)
6	#N/A	SPAC57A7.06	Utp14	U3 snoRNP protein Utp14 (predicted)
6	#N/A	SPAC631.01c	Acp2	F-actin capping protein beta subunit Acp2
6	#N/A	SPAC637.06	Gmh5	alpha-1,2-galactosyltransferase (predicted)
6	#N/A	SPAC6F12.08c	Exo84	exocyst complex subunit Exo84 (predicted)
6	#N/A	SPAC823.10c	Spac823.10C	mitochondrial carrier with solute carrier repeats (predicted)
6	#N/A	SPAC9E9.04	Spac9E9.04	bcap family homolog (predicted)
6	#N/A	SPAPB1A10.11c	Mse1	mitochondrial glutamyl-tRNA ligase Mse1 (predicted)
6	#N/A	SPAPB8E5.09	Rvb1	AAA family ATPase Rvb1
6	#N/A	SPAPJ691.03	Spapj691.03	mitochondrial inner membrane organizing system protein (predicted)
6	#N/A	SPBC115.01c	Rrp46	exosome subunit Rrp46
6	#N/A	SPBC11C11.02	Imp2	contractile ring protein Imp2
6	#N/A	SPBC11G11.01	Fis1	mitochondrial fission protein Fis1 (predicted)
6	#N/A	SPBC1306.02	Rtt10	WD repeat protein, human WDR6 family, involved in endocytic recycling
6	#N/A	SPBC13E7.01	Cwf22	splicing factor Cwf22
6	#N/A	SPBC14F5.11c	Mug186	sorting nexin Snx41 (predicted)
6	#N/A	SPBC16E9.13	Ksp1	serine/threonine protein kinase Ksp1 (predicted)
6	#N/A	SPBC16G5.10	Rrp42	exosome subunit Rrp42
6	#N/A	SPBC1709.08	Cft1	cleavage factor one Cft1 (predicted)
6	#N/A	SPBC1773.14	Arg7	argininosuccinate lyase
6	#N/A	SPBC1778.07	Spbc1778.07	methyltransferase N2227 family
6	#N/A	SPBC17A3.05c	Spbc17A3.05C	DNAJ/DUF1977 DNAJB12 homolog (predicted)
6	#N/A	SPBC17D1.02	Dph2	diphthamide biosynthesis protein (predicted)
6	#N/A	SPBC19G7.07c	Ppr3	mitochondrial PPR repeat protein Ppr3
6	#N/A	SPBC1A4.06c	Tam41	mitochondrial phosphatidate cytidylyltransferase Tam41 (predicted)
6	#N/A	SPBC25H2.04c	Tim22	TIM22 inner membrane protein import complex subunit Tim22 (predicted)
6	#N/A	SPBC2D10.04	Spbc2D10.04	arrestin Aly1 related, implicated in endocytosis
6	#N/A	SPBC3E7.05c	Spbc3E7.05C	human mitofilin ortholog (predicted)
6	#N/A	SPBC409.19c	Spbc409.19C	metaxin (predicted)
6	#N/A	SPBC4B4.01c	Ptk1	fumble family pantothenate kinase (predicted)
6	#N/A	SPBC530.14c	Dsk1	SR protein-specific kinase Dsk1
6	#N/A	SPBC577.08c	Txl1	thioredoxin-like I protein Txl1
6	#N/A	SPBP23A10.16	Sdh4	TIM22 inner membrane protein import complex anchor subunit Tim18
6	#N/A	SPCC1223.06	Tea1	cell end marker Tea1
6	#N/A	SPCC1281.03c	Emc4	ER membrane protein complex subunit 4 (predicted)
6	#N/A	SPCC162.05	Coq3	hexaprenyldihydroxybenzoate methyltransferase Coq3
6	#N/A	SPCC18.06c	Caf1	CCR4-Not complex CAF1 family ribonuclease subunit Caf1
6	#N/A	SPCC24B10.10c	Yta4	mitochondrial outer membrane ATPase Msp1/Yta4 (predicted)
6	#N/A	SPCC338.11c	Rrg1	protein-lysine N-methyltransferase Rrg1 (predicted)
6	#N/A	SPCC663.06c	Osr1	short chain dehydrogenase (predicted)
6	#N/A	SPCC663.08c	Spcc663.08C	short chain dehydrogenase
6	#N/A	SPCC830.03	Grc3	polynucleotide kinase Grc3 (predicted)
6	#N/A	SPAC31A2.10	Spac31A2.10	Ran GTPase binding protein (predicted)
6	#N/A	SPBC16D10.02	Trm11	tRNA (guanine-N2-)-methyltransferase catalytic subunit Trm11 (predicted)
6	#N/A	SPBC26H8.06	Grx4	monothiol glutaredoxin Grx4
5	#N/A	SPAC110.03	Cdc42	Rho family GTPase Cdc42
5	#N/A	SPAC11E3.13c	Gas5	cell wall protein Gas5, 1,3-beta-glucanosyltransferase (predicted)
5	#N/A	SPAC12B10.16c	Mug157	conserved protein Mug157
5	#N/A	SPAC139.06	Hat1	histone acetyltransferase Hat1
5	#N/A	SPAC144.07c	Gpn2	conserved ATP binding protein, implicated in sister chromatid cohesion Gpn2 (predicted)
5	#N/A	SPAC144.17c	Spac144.17C	6-phosphofructo-2-kinase (predicted)
5	#N/A	SPAC1527.03	Spac1527.03	RNA-binding protein (predicted)
5	#N/A	SPAC15A10.16	Bud6	actin interacting protein 3 homolog Bud6
5	#N/A	SPAC17G6.09	Sec62	ER protein translocation subcomplex subunit Sec62 (predicted)
5	#N/A	SPAC17G8.02	Spac17G8.02	uridine ribohydrolase (predicted)
5	#N/A	SPAC1805.04	Nup132	nucleoporin Nup132
5	#N/A	SPAC1805.16c	Spac1805.16C	purine nucleoside phosphorylase (predicted)
5	#N/A	SPAC1834.05	Alg9	mannosyltransferase complex subunit Alg9 (predicted)
5	#N/A	SPAC1F3.05	Gga21	Golgi localized Arf binding gamma-adaptin ortholog Gga21
5	#N/A	SPAC1F3.09	Mug161	CwfJ family protein, splicing factor (predicted)
5	#N/A	SPAC1F5.06	Lsh1	ER heat shock protein Lsh1 (predicted)
5	#N/A	SPAC20G8.02	Spac20G8.02	mitochondrial DDHD family phospholipase (predicted)
5	#N/A	SPAC227.09	Fol3	folylpolyglutamate synthase Fol3 (predicted)
5	#N/A	SPAC23C4.12	Hhp2	serine/threonine protein kinase Hhp2
5	#N/A	SPAC23D3.07	Pup1	20S proteasome complex subunit beta 2 (predicted)
5	#N/A	SPAC23D3.10c	Eng2	endo-1,3-beta-glucanase Eng2
5	#N/A	SPAC24B11.08c	Spac24B11.08C	COPII-coated vesicle component Erv46 (predicted)
5	#N/A	SPAC26A3.12c	Dhp1	5'-3' exoribonuclease Dhp1
5	#N/A	SPAC26H5.04	Gid5	GID complex armadillo repeat subunit Gid5 (predicted)
5	#N/A	SPAC343.19	Lsb6	1-phosphatidylinositol 4-kinase Lsb6 (predicted)
5	#N/A	SPAC4D7.10c	Spt20	SAGA complex subunit Spt20
5	#N/A	SPAC57A7.08	Pzh1	serine/threonine protein phosphatase Pzh1
5	#N/A	SPAC630.09c	Mug58	GLYK family kinase of unknown specificity (predicted)
5	#N/A	SPAC694.03	Spac694.03	nicotinamide-nucleotide adenylyltransferase (predicted)
5	#N/A	SPAC6G10.02c	Tea3	cell end marker Tea3
5	#N/A	SPAC821.07c	Moc3	transcription factor Moc3
5	#N/A	SPAC821.12	Orb6	serine/threonine protein kinase Orb6
5	#N/A	SPAC9G1.02	Wis4	MAP kinase kinase kinase Wis4
5	#N/A	SPAC9G1.11c	Spn4	mitotic septin Spn4
5	#N/A	SPBC106.07c	Spbc106.07C	N alpha-acetylation related protein Nat2 (predicted)
5	#N/A	SPBC1105.07c	Pci2	TREX complex subunit Pci2 (predicted)
5	#N/A	SPBC119.06	Sco1	copper chaperone Sco1 (predicted)
5	#N/A	SPBC12C2.13c	Fnx1	vacuolar membrane amino acid transmembrane transporter Fnx1
5	#N/A	SPBC1685.14c	Spbc1685.14C	Vid27 family protein
5	#N/A	SPBC16C6.06	Vps10	sorting receptor for vacuolar proteins, Vps10
5	#N/A	SPBC16C6.09	Ogm4	protein O-mannosyltransferase Ogm4
5	#N/A	SPBC1709.07	Erg27	3-keto sterol reductase Erg27 (predicted)
5	#N/A	SPBC1778.10c	Ppk21	serine/threonine protein kinase Ppk21
5	#N/A	SPBC17F3.02	Nak1	PAK-related kinase Nak1
5	#N/A	SPBC18H10.20c	Any1	arrestin-related endocytic adaptor Any1
5	#N/A	SPBC19G7.05c	Bgs1	1,3-beta-glucan synthase catalytic subunit Bgs1
5	#N/A	SPBC211.04c	Mcm6	MCM complex subunit Mcm6
5	#N/A	SPBC21C3.14c	Spbc21C3.14C	Schizosaccharomyces specific protein
5	#N/A	SPBC26H8.04c	Iml1	GTPase-activating protein subunit of SEA and Iml1p complexes Iml1 (predicted)
5	#N/A	SPBC2D10.18	Abc1	ABC1 kinase family ubiquinone biosynthesis protein Abc1/Coq8
5	#N/A	SPBC336.14c	Ppk26	protein kinase like PAN complex subunit Ppk26
5	#N/A	SPBC3B9.10	Vti1	SNARE Vti1 (predicted)
5	#N/A	SPBC3F6.04c	Nop14	U3 snoRNP protein Nop14 (predicted)
5	#N/A	SPBC428.01c	Nup107	nucleoporin Nup107
5	#N/A	SPBC530.04	Mod5	Tea1 anchoring protein Mod5
5	#N/A	SPBC543.07	Pek1	MAP kinase kinase Pek1
5	#N/A	SPBC582.10c	Spbc582.10C	ATP-dependent DNA helicase Rhp16b (predicted)
5	#N/A	SPBC691.02c	Drp1	RINT1 family protein (predicted)
5	#N/A	SPBP16F5.02	Mcs2	TFIIH complex cyclin Mcs2
5	#N/A	SPBP35G2.05c	Cki2	serine/threonine protein kinase Cki2
5	#N/A	SPCC1020.07	Spcc1020.07	pseudouridine-5'-phosphatase (predicted)
5	#N/A	SPCC1020.08	Tyw1	wybutosine biosynthesis protein Tyw1 (predicted)
5	#N/A	SPCC1020.10	Oca2	serine/threonine protein kinase Oca2
5	#N/A	SPCC1450.13c	Spcc1450.13C	riboflavin synthase
5	#N/A	SPCC1672.12c	Get4	ER membrane insertion protein Get4 (predicted)
5	#N/A	SPCC16C4.12	Naa20	NatB N-acetyltransferase complex catalytic subunit Naa20 (predicted)
5	#N/A	SPCC1902.02	Mug72	oxidoreductase (predicted)
5	#N/A	SPCC24B10.07	Gad8	AGC family protein kinase Gad8
5	#N/A	SPCC285.08	Ret2	coatomer delta subunit Ret2 (predicted)
5	#N/A	SPCC285.16c	Msh6	MutS protein homolog
5	#N/A	SPCC330.08	Alg11	alpha-1,2-mannosyltransferase Alg11
5	#N/A	SPCC338.14	Ado1	adenosine kinase (predicted)
5	#N/A	SPCC569.07	Spcc569.07	aromatic aminotransferase (predicted)
5	#N/A	SPCC645.06c	Rgf3	RhoGEF Rgf3
5	#N/A	SPCC663.03	Pmd1	leptomycin transmembrane transporter Pmd1
5	#N/A	SPCC790.02	Pep3	HOPS/CORVET complex subunit, ubiquitin-protein ligase E3 (predicted)
5	#N/A	SPCC825.03c	Psy1	SNARE Psy1
5	#N/A	SPCC895.07	Alp14	TOG/XMAP14 family protein Alp14
5	#N/A	SPCC965.04c	Yme1	mitochondrial inner membrane i-AAA protease complex subunit Yme1 (predicted)
5	#N/A	SPMIT.01	Cox1	cytochrome c oxidase 1 (predicted)
5	#N/A	SPAC1093.02	Pdx3	pyridoxamine 5'-phosphate oxidase Pdx3 (predicted)
5	#N/A	SPBC18E5.06	Rps21	40S ribosomal protein S21
5	#N/A	SPCC16C4.11	Pef1	Pho85/PhoA-like cyclin-dependent kinase Pef1
5	#N/A	SPCPJ732.01	Vps5	retromer complex subunit Vps5
4	#N/A	SPAC1006.05c	Och1	alpha-1,6-mannosyltransferase Och1
4	#N/A	SPAC1071.01c	Pta1	mRNA cleavage and polyadenylation specificity factor complex subunit Pta1
4	#N/A	SPAC11E3.14	Spac11E3.14	conserved eukaryotic protein
4	#N/A	SPAC12B10.03	Bun62	WD repeat protein, human WDR20 family, Bun62
4	#N/A	SPAC13D6.03c	Trm9	tRNA (uridine) methyltransferase Trm9 (predicted)
4	#N/A	SPAC167.05	Spac167.05	Usp (universal stress protein) family protein, implicated in meiotic chromosome segregation
4	#N/A	SPAC16E8.16	Sua7	transcription factor TFIIB
4	#N/A	SPAC1782.05	Ypa2	protein phosphatase type 2A regulator, PTPA family Ypa2
4	#N/A	SPAC1786.03	Cut11	spindle pole body docking protein Cut11
4	#N/A	SPAC17A5.06	Ptr8	transcription factor TFIIH complex ERCC-3 subunit Ptr8
4	#N/A	SPAC17H9.02	Mtl1	TRAMP complex ATP-dependent RNA helicase (predicted)
4	#N/A	SPAC1834.06c	Pmo25	mo25 family protein Pmo25
4	#N/A	SPAC1B3.01c	Spac1B3.01C	uracil phosphoribosyltransferase (predicted)
4	#N/A	SPAC1B3.08	Spac1B3.08	COP9 signalosome complex subunit 12 (predicted)
4	#N/A	SPAC1D4.06c	Csk1	cyclin-dependent kinase/ cyclin-dependent kinase activating kinase Csk1
4	#N/A	SPAC1D4.10	Trz1	nuclear 3'-tRNA processing endonuclease tRNAse Z, Trz1
4	#N/A	SPAC1D4.14	Tho2	THO complex subunit Tho2 (predicted)
4	#N/A	SPAC1F3.02c	Mkh1	MEK kinase (MEKK) Mkh1
4	#N/A	SPAC1F3.10c	44105	mitochondrial intermediate peptidase Oct1 (predicted)
4	#N/A	SPAC23C11.15	Pst2	Clr6 histone deacetylase complex subunit Pst2
4	#N/A	SPAC23C4.08	Rho3	Rho family GTPase Rho3
4	#N/A	SPAC23E2.02	Lsd2	histone demethylase SWIRM2 (predicted)
4	#N/A	SPAC23H4.14	Vam6	guanyl-nucleotide exchange factor, HOPS complex subunit Vam6 (predicted)
4	#N/A	SPAC25B8.05	Deg1	tRNA-pseudouridine synthase Deg1 (predicted)
4	#N/A	SPAC25B8.08	Spac25B8.08	conserved fungal protein
4	#N/A	SPAC25B8.10	Spac25B8.10	trans-aconitate 3-methyltransferase (predicted)
4	#N/A	SPAC26H5.07c	Spac26H5.07C	seven transmembrane receptor protein (predicted)
4	#N/A	SPAC27E2.06c	Msm1	mitochondrial methionine-tRNA ligase Msm1 (predicted)
4	#N/A	SPAC2C4.07c	Dis32	3'-5'-exoribonuclease activity Dis3L2
4	#N/A	SPAC2G11.10c	Uba42	thiosulfate sulfurtransferase, URM1 activating enzyme E1-type Uba42 (predicted)
4	#N/A	SPAC30D11.05	Aps3	AP-3 adaptor complex subunit Aps3 (predicted)
4	#N/A	SPAC31A2.07c	Dbp10	ATP-dependent RNA helicase Dbp10 (predicted)
4	#N/A	SPAC31A2.16	Gef2	RhoGEF Gef2
4	#N/A	SPAC3A11.08	Pcu4	cullin 4
4	#N/A	SPAC3A12.04c	Rpp1	RNase P and RNase MRP subunit p30 (predicted)
4	#N/A	SPAC3G6.05	Spac3G6.05	mitochondrial Mpv17/PMP22 family protein 1 (predicted)
4	#N/A	SPAC4A8.05c	Myp2	myosin II heavy chain Myo3
4	#N/A	SPAC4C5.04	Rad31	SUMO activating enzyme E1-type Rad31
4	#N/A	SPAC4D7.06c	Met8	siroheme synthase Met8 (predicted)
4	#N/A	SPAC4G8.09	Spac4G8.09	mitochondrial leucine-tRNA ligase (predicted)
4	#N/A	SPAC4G9.04c	Pcf11	cleavage and polyadenylation specificity factor (predicted)
4	#N/A	SPAC4G9.13c	Vps26	retromer complex subunit Vps26
4	#N/A	SPAC513.07	Spac513.07	flavonol reductase/cinnamoyl-CoA reductase family
4	#N/A	SPAC607.06c	Spac607.06C	metallopeptidase (predicted)
4	#N/A	SPAC630.13c	Tsc2	tuberin
4	#N/A	SPAC6G9.02c	Nop9	RNA-binding protein Nop9 (predicted)
4	#N/A	SPAC6G9.10c	Sen1	ATP-dependent 5' to 3' DNA/RNA helicase Sen1
4	#N/A	SPAC6G9.11	Syb1	SNAP receptor, synaptobrevin family
4	#N/A	SPAC7D4.04	Atg11	autophagy protein Atg11
4	#N/A	SPAC824.08	Gda1	guanosine-diphosphatase Gda1
4	#N/A	SPAC8C9.14	Prr1	transcription factor Prr1
4	#N/A	SPAC9G1.04	Oxa101	mitochondrial inner membrane translocase Oxa101
4	#N/A	SPAC9G1.10c	Spac9G1.10C	inositol polyphosphate phosphatase (predicted)
4	#N/A	SPACUNK4.06c	Rpb7	DNA-directed RNA polymerase complex II subunit Rpb7
4	#N/A	SPAP14E8.03	Bos1	SNARE Bos1 (predicted)
4	#N/A	SPAP8A3.14c	Sls1	mitochondrial inner membrane protein Sls1 (predicted)
4	#N/A	SPAPB1E7.05	Gde1	glycerophosphoryl diester phosphodiesterase Gde1 (predicted)
4	#N/A	SPBC1198.08	Spbc1198.08	dipeptidase Dug1 (predicted)
4	#N/A	SPBC1271.07c	Spbc1271.07C	N-acetyltransferase (predicted)
4	#N/A	SPBC1289.09	Tim21	TIM23 translocase complex subunit Tim21 (predicted)
4	#N/A	SPBC13E7.07	Spbc13E7.07	Schizosaccharomyces specific protein
4	#N/A	SPBC14C8.12	Rpb8	DNA-directed RNA polymerase I, II and III subunit Rpb8
4	#N/A	SPBC15D4.02	Gsf1	transcription factor, zf-fungal binuclear cluster type Gsf1
4	#N/A	SPBC1604.01	Egt1	Ergothioneine biosynthesis protein Egt1
4	#N/A	SPBC16G5.09	Spbc16G5.09	serine carboxypeptidase (predicted)
4	#N/A	SPBC1861.02	Abp2	ARS binding protein Abp2
4	#N/A	SPBC21.02	Rtc5	TLDc domain protein 2
4	#N/A	SPBC21C3.01c	Vps1301	chorein homolog Vps13a (predicted)
4	#N/A	SPBC23E6.10c	Mri1	methylthioribose-1-phosphate isomerase Mri1 (predicted)
4	#N/A	SPBC23G7.15c	Rpp202	60S acidic ribosomal protein A4
4	#N/A	SPBC29A10.16c	Spbc29A10.16C	cytochrome b5 (predicted)
4	#N/A	SPBC2D10.05	Exg3	glucan 1,3-beta-glucosidase Exg3
4	#N/A	SPBC31E1.01c	Atg2	autophagy associated protein Atg2
4	#N/A	SPBC31E1.02c	Pmr1	P-type ATPase, calcium transporting Pmr1
4	#N/A	SPBC31E1.06	Bms1	GTP binding protein Bms1 (predicted)
4	#N/A	SPBC31F10.13c	Hip1	hira protein, histone chaperone Hip1
4	#N/A	SPBC336.11	Vps52	GARP complex subunit Vps52 (predicted)
4	#N/A	SPBC36B7.09	Gcn2	eIF2 alpha kinase Gcn2
4	#N/A	SPBC428.04	Apq12	nuclear membrane organization protein Apq12 (predicted)
4	#N/A	SPBC4B4.03	Rsc1	RSC complex subunit Rsc1
4	#N/A	SPBC530.01	Gyp1	GTPase activating protein Gyp1 (predicted)
4	#N/A	SPBC577.13	Syj2	inositol-polyphosphate 5-phosphatase, synaptojanin homolog 2 (predicted)
4	#N/A	SPBC582.03	Cdc13	G2/M B-type cyclin Cdc13
4	#N/A	SPBC691.05c	Spbc691.05C	transmembrane transporter (predicted)
4	#N/A	SPBC83.05	Spbc83.05	mitochondrial RNA-binding protein (predicted)
4	#N/A	SPBC887.03c	Noc3	Noc2p-Noc3p complex subunit Noc3
4	#N/A	SPBP4H10.12	Spbp4H10.12	conserved protein
4	#N/A	SPCC1183.06	Ung1	uracil DNA N-glycosylase Ung1
4	#N/A	SPCC1223.11	Ptc2	protein phosphatase 2C Ptc2
4	#N/A	SPCC1322.06	Kap113	karyopherin Kap113
4	#N/A	SPCC162.12	Tco89	TORC1 subunit Tco89
4	#N/A	SPCC1672.03c	Gud1	guanine deaminase Gud1 (predicted)
4	#N/A	SPCC1682.02c	Mcm3	MCM complex subunit Mcm3
4	#N/A	SPCC1682.07	Ssl1	transcription factor TFIIH complex subunit Ssl1
4	#N/A	SPCC285.11	Dsc5	UBX domain containing protein required for Sre1 cleavage
4	#N/A	SPCC306.02c	Yip3	Rab GTPase binding involved in ER to Golgi vesicle transport Yip3 (predicted)
4	#N/A	SPCC320.04c	Gem1	ERMES complex GTPase subunit Gem1 (predicted)
4	#N/A	SPCC4G3.15c	Not2	CCR4-Not complex subunit Not2 (predicted)
4	#N/A	SPCC576.02	Spcc576.02	hydantoin racemase family (predicted)
4	#N/A	SPCC584.15c	Spcc584.15C	arrestin involved in ubiquitin-dependent endocytosis
4	#N/A	SPCC70.08c	Spcc70.08C	methyltransferase (predicted)
4	#N/A	SPCC74.06	Mak3	histidine kinase Mak3
4	#N/A	SPCC757.12	Spcc757.12	alpha-amylase homolog (predicted)
4	#N/A	SPCP1E11.05c	Are2	acyl-coA-sterol acyltransferase Are2 (predicted)
4	#N/A	SPAC17A5.01	Pex6	peroxin-6 (predicted)
4	#N/A	SPBC15D4.15	Pho2	4-nitrophenylphosphatase
4	#N/A	SPBC1709.18	Tif452	translation initiation factor eIF4E, 4F complex E subunit isoform 2, stress response factor
4	#N/A	SPBC947.01	Knk1	AAA family ATPase kink, Knk1
3	#N/A	SPAC1006.09	Win1	MAP kinase kinase kinase Win1
3	#N/A	SPAC10F6.02c	Prp22	ATP-dependent RNA helicase Prp22
3	#N/A	SPAC1250.01	Snf21	ATP-dependent DNA helicase Snf21
3	#N/A	SPAC12B10.04	Pby1	tubulin-tyrosine ligase Pby1 (predicted)
3	#N/A	SPAC12B10.14c	Tea5	pseudokinase Tea5
3	#N/A	SPAC12G12.01c	Sea4	SEA complex subunit, ubiquitin-protein ligase E3, Sea4 (predicted)
3	#N/A	SPAC13G7.04c	Mac1	membrane anchored protein Mac1
3	#N/A	SPAC15A10.01	Atm1	mitochondrial ABC family iron transmembrane transporter Atm1
3	#N/A	SPAC15A10.03c	Rad54	DNA-dependent ATPase Rad54/Rhp54
3	#N/A	SPAC1687.05	Pli1	SUMO E3 ligase Pli1
3	#N/A	SPAC1687.12c	Coq4	ubiquinone biosynthesis protein Coq4 (predicted)
3	#N/A	SPAC16C9.07	Pom2	DYRK family protein kinase Pom2
3	#N/A	SPAC1782.03	Saf3	splicing associated factor Saf3
3	#N/A	SPAC17G8.04c	Arc5	ARP2/3 actin-organizing complex subunit Arc5
3	#N/A	SPAC17G8.05	Med20	mediator complex subunit Med20
3	#N/A	SPAC17H9.17c	Mdm10	ERMES complex subunit Mdm10 (predicted)
3	#N/A	SPAC1805.08	Dlc1	dynein light chain Dlc1
3	#N/A	SPAC18G6.10	Lem2	LEM domain protein Heh1/Lem2
3	#N/A	SPAC19B12.05c	Fcp1	CTD phosphatase Fcp1
3	#N/A	SPAC19E9.01c	Nup40	nucleoporin Nup40
3	#N/A	SPAC19G12.10c	Cpy1	vacuolar carboxypeptidase Y
3	#N/A	SPAC1B2.03c	Spac1B2.03C	GNS1/SUR4 family protein (predicted)
3	#N/A	SPAC1B3.09c	Spac1B3.09C	Noc2p-Noc3p complex subunit Noc2 family (predicted)
3	#N/A	SPAC1F7.08	Fio1	iron transport multicopper oxidase Fio1
3	#N/A	SPAC20G4.07c	Sts1	C-24(28) sterol reductase Sts1
3	#N/A	SPAC20G8.03	Itr2	MFS myo-inositol transmembrane transporter
3	#N/A	SPAC20G8.07c	Erg2	C-8 sterol isomerase Erg2
3	#N/A	SPAC23C4.05c	Spac23C4.05C	LEA domain protein
3	#N/A	SPAC23G3.10c	Ssr3	SWI/SNF and RSC complex subunit Ssr3
3	#N/A	SPAC23H3.14	Spac23H3.14	LAlv9 family protein, involved in post Golgi transport (predicted)
3	#N/A	SPAC23H4.03c	Erv25	COPII-coated vesicle component Erv25 (predicted)
3	#N/A	SPAC24H6.09	Gef1	Cdc42 RhoGEF Gef1
3	#N/A	SPAC26F1.01	Sec74	guanyl-nucleotide exchange factor Sec74 (predicted)
3	#N/A	SPAC26H5.12	Rpo41	mitochondrial RNA polymerase Rpo41
3	#N/A	SPAC29E6.02	Prp3	U4/U6 x U5 tri-snRNP complex subunit Prp3
3	#N/A	SPAC2C4.14c	Ppk11	PAK-related kinase Ppk11
3	#N/A	SPAC30.03c	Tsn1	translin
3	#N/A	SPAC3A12.15	Vps53	GARP complex subunit Vps53 (predicted)
3	#N/A	SPAC3H5.06c	Pol1	DNA polymerase alpha catalytic subunit
3	#N/A	SPAC3H5.08c	Spac3H5.08C	WD repeat protein, human WDR44 family
3	#N/A	SPAC3H8.08c	Spac3H8.08C	transcription factor (predicted)
3	#N/A	SPAC4F10.03c	Trm7	tRNA 2'-O-ribose methyltransferase Trm7 (predicted)
3	#N/A	SPAC513.06c	Dhd1	D-xylose 1-dehydrogenase (NADP+) (predicted)
3	#N/A	SPAC57A7.07c	Spac57A7.07C	homocysteine methyltransferase (predicted)
3	#N/A	SPAC6G9.12	Cfr1	Chs five related protein Cfr1
3	#N/A	SPAC806.02c	Spac806.02C	Par A family ATPase/WD repeat iron cluster assembly fusion protein (predicted)
3	#N/A	SPAC823.12	Vps11	HOPs/CORVET complex biquitin protein ligase E3 subunit Vps11 (predicted)
3	#N/A	SPAC926.06c	Spac926.06C	leucine-rich repeat protein, unknown role
3	#N/A	SPAPB17E12.04c	Csn2	COP9/signalosome complex subunit Csn2
3	#N/A	SPAPB1A10.04c	Cwp1	geranylgeranyltransferase I and farnesyltransferase alpha subunit Cwp1
3	#N/A	SPAPB1A10.10c	Ypt71	GTPase Ypt71
3	#N/A	SPAPB2B4.04c	Spapb2B4.04C	vacuolar calcium transporting P-type ATPase P2 type, Pmc1
3	#N/A	SPAPB2B4.07	Spapb2B4.07	ubiquitin family protein, human UBTD1 homolog
3	#N/A	SPBC119.15	Npa3	RNA polymerase II binding AAA family ATPase Npa3 (predicted)
3	#N/A	SPBC146.03c	Cut3	condensin complex SMC subunit Smc4
3	#N/A	SPBC14C8.03	Fma2	methionine aminopeptidase Fma2 (predicted)
3	#N/A	SPBC15D4.09c	Spbc15D4.09C	cystathionine gamma-synthase Met3 (predicted)
3	#N/A	SPBC16A3.01	Spn3	mitotic septin Spn3
3	#N/A	SPBC16E9.12c	Pab2	poly(A) binding protein Pab2
3	#N/A	SPBC1703.06	Pof10	F-box protein Pof10
3	#N/A	SPBC1709.14	Spbc1709.14	peptide N-glycanase
3	#N/A	SPBC18E5.05c	Elp5	elongator complex subunit Elp5 (predicted)
3	#N/A	SPBC18E5.12c	Mas2	mitochondrial processing peptidase(MPP) complex alpha subunit Mas2 (predicted)
3	#N/A	SPBC19C7.08c	Spbc19C7.08C	AdoMet-dependent tRNA methyltransferase (predicted)
3	#N/A	SPBC19F8.07	Mcs6	TFIIH associated cyclin-dependent protein kinase Mcs6
3	#N/A	SPBC20F10.08c	Rtp1	RNA polymerase II nuclear import protein Rtp1 (predicted)
3	#N/A	SPBC211.02c	Cwf3	complexed with Cdc5 protein Cwf3
3	#N/A	SPBC216.01c	Psy2	protein phosphatase PP4 complex subunit Psy2 (predicted)
3	#N/A	SPBC216.03	Spbc216.03	conserved fungal protein
3	#N/A	SPBC244.02c	Utp6	U3 snoRNP-associated protein Utp6 (predicted)
3	#N/A	SPBC24C6.02	Spbc24C6.02	ATP-dependent RNA helicase Spb4 (predicted)
3	#N/A	SPBC27.04	Uds1	septation protein Uds1
3	#N/A	SPBC29A3.01	Ccc2	copper transporting ATPase Ccc2 (predicted)
3	#N/A	SPBC2A9.11c	Iss9	conserved eukaryotic protein
3	#N/A	SPBC2F12.05c	Spbc2F12.05C	sterol binding ankyrin repeat protein (predicted)
3	#N/A	SPBC30D10.15	Spbc30D10.15	snoRNP assembly factor Naf1 (predicted)
3	#N/A	SPBC32F12.06	Pch1	P-TEFB associated cyclin, cyclin T Pch1
3	#N/A	SPBC543.04	Npr3	SEA/Iml1/Npr2/3 complex subunit Npr3 (predicted)
3	#N/A	SPBC6B1.02	Ppk30	Ark1/Prk1 family protein kinase Ppk30
3	#N/A	SPBC725.07	Pex5	peroxisomal targeting signal receptor Pex5
3	#N/A	SPBC800.08	Gcd10	tRNA (m1A) methyltransferase Gcd10 (predicted)
3	#N/A	SPBC8D2.16c	Spbc8D2.16C	DUF171 family protein
3	#N/A	SPBC9B6.09c	Mdl1	mitochondrial peptide-transporting ATPase
3	#N/A	SPBP8B7.31	Spbp8B7.31	acid phosphatase (predicted)
3	#N/A	SPCC1183.09c	Pmp31	plasma membrane proteolipid Pmp31
3	#N/A	SPCC11E10.04	Ppr6	mitochondrial PPR repreat protein Ppr6
3	#N/A	SPCC1235.09	Hif2	Set3 complex subunit Hif2
3	#N/A	SPCC1235.15	Dga1	diacylglycerol O-acyltransferase Dga1
3	#N/A	SPCC1259.13	Chk1	Chk1 protein kinase
3	#N/A	SPCC1322.12c	Bub1	mitotic spindle checkpoint kinase Bub1
3	#N/A	SPCC1450.10c	Spcc1450.10C	iron hydrogenase (predicted)
3	#N/A	SPCC1494.08c	Spcc1494.08C	conserved fungal protein
3	#N/A	SPCC14G10.02	Urb1	ribosome biogenesis protein Urb1 (predicted)
3	#N/A	SPCC1620.01c	Lsm2	U6 snRNP-associated protein core protein (predicted)
3	#N/A	SPCC1682.10	Rpn8	19S proteasome regulatory subunit Rpn8 (predicted)
3	#N/A	SPCC16C4.02c	Spcc16C4.02C	DUF1941 family protein, human neurochondrin ortholog
3	#N/A	SPCC1739.06c	Spcc1739.06C	uroporphyrin methyltransferase (predicted)
3	#N/A	SPCC1753.01c	Ssb2	single-stranded DNA binding protein Ssb2
3	#N/A	SPCC1795.12c	Spcc1795.12C	Schizosaccharomyces specific protein
3	#N/A	SPCC18.08	Spcc18.08	mitochondrial lysine-tRNA ligase (predicted)
3	#N/A	SPCC188.03	Cnd3	condensin complex non-SMC subunit Cnd3
3	#N/A	SPCC285.14	Trs130	TRAPP complex subunit Trs130 (predicted)
3	#N/A	SPCC320.05	Spcc320.05	sulfate transmembrane transporter (predicted)
3	#N/A	SPCC330.10	Pcm1	P-TEFb-cap methyltransferase Pcm1
3	#N/A	SPCC364.04c	Coy1	CASP family protein involved in Golgi vesicle transport Coy1 (predicted)
3	#N/A	SPCC417.05c	Cfh2	chitin synthase regulatory factor Cfh2 (predicted)
3	#N/A	SPCC4B3.16	Tip41	TIP41-like type 2a phosphatase regulator Tip41
3	#N/A	SPCC5E4.03c	Taf5	SAGA complex subunit/TATA-binding protein associated factor/transcription factor TFIID complex subunit Taf5
3	#N/A	SPCC613.09	Sen54	tRNA-splicing endonuclease subunit Sen54 (predicted)
3	#N/A	SPCC622.10c	Sec5	exocyst complex subunit Sec5 (predicted)
3	#N/A	SPCC63.07	Thg1	tRNA guanylyltransferase Thg1 (predicted)
3	#N/A	SPCC63.08c	Atg1	autophagy and CVT pathway serine/threonine protein kinase Atg1
3	#N/A	SPCC736.12c	Mmi1	YTH family RNA binding protein Mmi1
3	#N/A	SPCC737.07c	Spcc737.07C	DNA polymerase alpha-associated DNA helicase A (predicted)
3	#N/A	SPCC757.15	Cox14	cytochrome c oxidase assembly protein Cox14 (predicted)
3	#N/A	SPCC777.12c	Spcc777.12C	thioredoxin family protein
3	#N/A	SPMIT.07	Atp6	F0-ATPase subunit 6 (predicted)
3	#N/A	SPMIT.08	Var1	mitochondrial ribosomal small subunit Var1
3	#N/A	SPAC890.03	Ppk16	serine/threonine protein kinase Ppk16 (predicted)
3	#N/A	SPBC19C7.03	Cyr1	adenylate cyclase
3	#N/A	SPCC364.06	Nap1	nucleosome assembly protein Nap1
2	#N/A	SPAC1093.04c	Spac1093.04C	ATP(CTP) tRNA nucleotidyltransferase Cca1 (predicted)
2	#N/A	SPAC10F6.09c	Psm3	mitotic cohesin complex subunit Psm3
2	#N/A	SPAC11D3.02c	Spac11D3.02C	ELLA family acetyltransferase (predicted)
2	#N/A	SPAC11E3.05	Sea3	ubiquitin-protein ligase E3, coatamer related complex subunit Sea3 (predicted)
2	#N/A	SPAC12B10.12c	Rhp41	DNA repair protein Rhp41
2	#N/A	SPAC12G12.07c	Spac12G12.07C	conserved fungal protein
2	#N/A	SPAC12G12.11c	Spac12G12.11C	DUF544 family protein
2	#N/A	SPAC13G7.11	Mba1	mitochondrial respiratory complex assembly protein Mba1 (predicted)
2	#N/A	SPAC1486.09	Nob1	ribosome biogenesis protein Nob1 (predicted)
2	#N/A	SPAC15A10.12c	Spac15A10.12C	TRAPP complex subunit 2-like (predicted)
2	#N/A	SPAC1610.04	Mug99	conserved fungal protein Mug99
2	#N/A	SPAC1687.10	Mcp1	microtubule binding protein Mcp1
2	#N/A	SPAC1687.11	Spb1	rRNA methyltransferase Spb1 (predicted)
2	#N/A	SPAC16E8.01	Shd1	cytoskeletal protein binding protein Sla1 family, Shd1 (predicted)
2	#N/A	SPAC16E8.09	Scd1	RhoGEF Scd1
2	#N/A	SPAC16E8.11c	Tfb1	transcription factor TFIIH complex subunit Tfb1 (predicted)
2	#N/A	SPAC1782.06c	Phb1	prohibitin Phb1 (predicted)
2	#N/A	SPAC17C9.01c	Nuc2	anaphase-promoting complex TPR lobe subcomplex subunit Apc3
2	#N/A	SPAC17D4.02	Cdc45	DNA replication pre-initiation complex subunit Cdc45
2	#N/A	SPAC17G6.11c	Spac17G6.11C	glucosidase (predicted)
2	#N/A	SPAC17H9.14c	Pdi2	protein disulfide isomerase
2	#N/A	SPAC1805.15c	Pub2	HECT-type ubiquitin-protein ligase E3 Pub2
2	#N/A	SPAC18B11.11	Spac18B11.11	GTPase activating protein (predicted)
2	#N/A	SPAC19D5.03	Cid1	poly(A) polymerase Cid1
2	#N/A	SPAC1A6.05c	Ptl3	triacylglycerol lipase ptl3
2	#N/A	SPAC1D4.13	Byr1	MAP kinase kinase Byr1
2	#N/A	SPAC1F12.09	Gpi17	pig-S (predicted)
2	#N/A	SPAC1F3.03	Sro7	Lgl family protein Sro7 (predicted)
2	#N/A	SPAC20H4.05c	Spac20H4.05C	5'-methylthioribulose-1-phosphate dehydratase, adducin (predicted)
2	#N/A	SPAC222.13c	Spac222.13C	6-phosphofructo-2-kinase (predicted)
2	#N/A	SPAC227.14	Yfh7	uridine kinase Yfh7 (predicted)
2	#N/A	SPAC22A12.12c	Rrp40	exosome subunit Rrp40
2	#N/A	SPAC22E12.06c	Gmh3	alpha-1,2-galactosyltransferase Gmh3
2	#N/A	SPAC22F3.13	Tsc1	hamartin
2	#N/A	SPAC22G7.02	Kap111	karyopherin Kap111 (predicted)
2	#N/A	SPAC23C11.16	Plo1	Polo kinase Plo1
2	#N/A	SPAC23D3.03c	Spac23D3.03C	GTPase activating protein (predicted)
2	#N/A	SPAC23H3.03c	Npr2	SEA/Iml1/Npr2/3 complex subunit Npr2 (predicted)
2	#N/A	SPAC23H4.02	Ppk9	serine/threonine protein kinase Ppk9 (predicted)
2	#N/A	SPAC24C9.14	Otu1	ubiquitin-specific cysteine protease, OTU family, Otu1
2	#N/A	SPAC25G10.07c	Cut7	kinesin-like protein Cut7
2	#N/A	SPAC25H1.08c	Spac25H1.08C	ribosome assembly protein Sqt1 (predicted)
2	#N/A	SPAC29E6.08	Tbp1	TATA-binding protein (TBP)
2	#N/A	SPAC2E1P3.01	Spac2E1P3.01	dehydrogenase (predicted)
2	#N/A	SPAC2F7.04	Pmc2	mediator complex subunit Med1
2	#N/A	SPAC31A2.09c	Apm4	AP-2 adaptor complex subunit Apm4 (predicted)
2	#N/A	SPAC31G5.09c	Spk1	MAP kinase Spk1
2	#N/A	SPAC31G5.19	Abo1	ATPase with bromodomain protein (predicted)
2	#N/A	SPAC343.13	Pet112	mitochondrial glutamyl-tRNA amidotransferase beta subunit (predicted)
2	#N/A	SPAC3A12.17c	Cys12	cysteine synthase-like protein Cys12
2	#N/A	SPAC3F10.06c	Rit1	initiator methionine tRNA 2'-O-ribosyl phosphate transferase (predicted)
2	#N/A	SPAC4A8.06c	Spac4A8.06C	esterase/lipase (predicted)
2	#N/A	SPAC4F10.11	Spn1	mitotic septin Spn1
2	#N/A	SPAC4F8.13c	Rng2	IQGAP
2	#N/A	SPAC56E4.06c	Ggt2	gamma-glutamyltranspeptidase Ggt2
2	#N/A	SPAC589.05c	Spac589.05C	tRNA queuosine modification protein
2	#N/A	SPAC5H10.06c	Adh4	alcohol dehydrogenase Adh4
2	#N/A	SPAC630.12	Spac630.12	ER lipid phosphatase (predicted)
2	#N/A	SPAC6F12.15c	Cut9	anaphase-promoting complex, TPR lobe subcomplex subunit Cut9/Apc6
2	#N/A	SPAC823.06	Taf3	transcription factor TFIID complex subunit Taf3 (predicted)
2	#N/A	SPAC823.15	Ppa1	minor serine/threonine protein phosphatase Ppa1
2	#N/A	SPACUNK4.10	Spacunk4.10	glyoxylate reductase (predicted)
2	#N/A	SPAP8A3.05	Ski7	ski complex interacting GTPase Ski7
2	#N/A	SPBC106.19	Spbc106.19	Schizosaccharomyces specific protein
2	#N/A	SPBC1105.01	Spbc1105.01	rRNA processing protein Rrp12-like (predicted)
2	#N/A	SPBC1198.03c	Spbc1198.03C	conserved fungal protein
2	#N/A	SPBC11B10.03	Cog8	Golgi transport complex subunit Cog8 (predicted)
2	#N/A	SPBC11B10.07c	Ivn1	CDC50 domain protein, implicated in signal transduction (predicted)
2	#N/A	SPBC1271.15c	Spbc1271.15C	mitochondrial translation initiation factor IF-2Mt (predicted)
2	#N/A	SPBC13A2.04c	Ptr2	PTR family peptide transmembrane transporter Ptr2
2	#N/A	SPBC14F5.07	Doa10	ER-localized ubiquitin-protein ligase E3 Doa10 (predicted)
2	#N/A	SPBC14F5.12c	Cbh2	CENP-B homolog Cbh2
2	#N/A	SPBC1685.03	Sec11	signal peptidase subunit Sec11 (predicted)
2	#N/A	SPBC1709.03	Spbc1709.03	conserved fungal protein
2	#N/A	SPBC1709.09	Rrf1	mitochondrial translation termination factor Rrf1
2	#N/A	SPBC1709.16c	Spbc1709.16C	aromatic ring-opening dioxygenase (predicted)
2	#N/A	SPBC1711.10c	Npl4	Cdc48-Npl4-Ufd1 complex subunit Npl4 (predicted)
2	#N/A	SPBC1734.01c	Esf1	pre-rRNA processing protein Esf1 (predicted)
2	#N/A	SPBC17A3.09c	Aim22	lipoate-protein ligase A (predicted)
2	#N/A	SPBC1861.04c	Prp24	RNA-binding protein Prp24
2	#N/A	SPBC19G7.09	Ulp1	SUMO deconjugating enzyme Ulp1
2	#N/A	SPBC20F10.02c	Spbc20F10.02C	DUF1741 family protein
2	#N/A	SPBC20F10.03	Spbc20F10.03	conserved eukaryotic protein
2	#N/A	SPBC21H7.07c	His5	imidazoleglycerol-phosphate dehydratase His5
2	#N/A	SPBC23E6.05	Arx1	ribosomal export complex protein Arx1, peptidase family (predicted)
2	#N/A	SPBC25H2.03	Spbc25H2.03	vacuolar protein involved in phosphoinositide metabolism (predicted)
2	#N/A	SPBC25H2.11c	Spt7	SAGA complex bromodomain subunit Spt7
2	#N/A	SPBC25H2.13c	Cdc20	DNA polymerase epsilon catalytic subunit Pol2
2	#N/A	SPBC26H8.03	Cho2	phosphatidylethanolamine N-methyltransferase Cho2
2	#N/A	SPBC27B12.07	Spbc27B12.07	conserved fungal protein
2	#N/A	SPBC29A10.10c	Dbl8	tRNA-splicing endonuclease positive effector Dbl8
2	#N/A	SPBC29A10.11c	Vps902	guanyl-nucleotide exchange factor Vps902 (predicted)
2	#N/A	SPBC2G2.06c	Apl1	AP-2 adaptor complex subunit Apl1 (predicted)
2	#N/A	SPBC2G5.03	Ctu1	cytosolic thiouridylase subunit Ctu1
2	#N/A	SPBC32C12.03c	Ppk25	serine/threonine protein kinase Ppk25 (predicted)
2	#N/A	SPBC32F12.01c	Css1	inositol phosphosphingolipid phospholipase C, Css1
2	#N/A	SPBC342.06c	Rtt109	RTT109 family histone lysine acetyltransferase
2	#N/A	SPBC36.09	Sap61	U2 snRNP-associated protein sap61
2	#N/A	SPBC36.12c	Git7	SGT1-like protein Git7
2	#N/A	SPBC365.12c	Ish1	LEA domain protein
2	#N/A	SPBC36B7.04	Dus1	tRNA dihydrouridine synthase Dus1 (predicted)
2	#N/A	SPBC3B8.05	Spbc3B8.05	diphthamide biosynthesis protein Dph1 (predicted)
2	#N/A	SPBC3B8.09	Utp3	U3 snoRNP-associated protein Utp3 (predicted)
2	#N/A	SPBC3B9.08c	Mnh1	Mago-nashi homolog Mnh1 (predicted)
2	#N/A	SPBC3B9.12	Trs23	TRAPP complex subunit Trs23 (predicted)
2	#N/A	SPBC3H7.10	Elp6	elongator complex subunit Elp6 (predicted)
2	#N/A	SPBC4.04c	Mcm2	MCM complex subunit Mcm2
2	#N/A	SPBC409.20c	Psh3	ER chaperone SHR3 homologue Psh3
2	#N/A	SPBC428.13c	Mob1	Sid2-Mob1 kinase complex regulatory subunit Mob1
2	#N/A	SPBC4B4.02c	Nca2	mitochondrial protein Nca2 (predicted)
2	#N/A	SPBC4F6.10	Vps901	guanyl-nucleotide exchange factor Vps901 (predicted)
2	#N/A	SPBC530.08	Spbc530.08	membrane-tethered transcription factor (predicted)
2	#N/A	SPBC543.02c	Spbc543.02C	DNAJ/TPR domain protein DNAJC7 family
2	#N/A	SPBC557.04	Ppk29	Ark1/Prk1 family protein kinase Ppk29
2	#N/A	SPBC577.07	Ubp10	ubiquitin C-terminal hydrolase Ubp10 (predicted)
2	#N/A	SPBC582.05c	Brc1	BRCT domain protein Brc1
2	#N/A	SPBC646.15c	Pex16	Pex16 family peroxisome import protein Pex16 (predicted)
2	#N/A	SPBC725.08	Pir2	zf-C2H2 type zinc finger protein, implicated in RNAi (predicted)
2	#N/A	SPBC887.09c	Sog2	leucine-rich repeat protein Lrp1
2	#N/A	SPBC902.04	Rmn1	RNA-binding protein
2	#N/A	SPBP4H10.06c	Cut14	condensin complex SMC subunit Smc2
2	#N/A	SPCC1235.05c	Fft2	SMARCAD1 family ATP-dependent DNA helicase Fft2 (predicted)
2	#N/A	SPCC1259.12c	Gid1	GID complex subunit, Ran GTPase binding protein Gid1 (predicted)
2	#N/A	SPCC1322.08	Srk1	MAPK-activated protein kinase Srk1
2	#N/A	SPCC1450.11c	Cek1	serine/threonine protein kinase Cek1
2	#N/A	SPCC1494.03	Arz1	armadillo repeat containing, Zfs1 target number 1
2	#N/A	SPCC162.08c	Nup211	nucleoporin nup211
2	#N/A	SPCC1620.14c	Snf22	ATP-dependent DNA helicase Snf22
2	#N/A	SPCC16A11.07	Coq10	mitochondrial ubiquinone binding protein Coq10
2	#N/A	SPCC16C4.07	Scw1	RNA-binding protein Scw1
2	#N/A	SPCC18.10	Spcc18.10	pyridoxine-pyridoxal-pyridoxamine kinase (predicted)
2	#N/A	SPCC18B5.08c	Ism1	mitochondrial isoleucine-tRNA ligase (predicted)
2	#N/A	SPCC1919.01	Ckk2	calmodulin-dependent kinase kinase 2
2	#N/A	SPCC285.03	Spcc285.03	ATP-dependent RNA helicase Dbp6 (predicted)
2	#N/A	SPCC290.02	Rpc34	DNA-directed RNA polymerase III complex subunit Rpc34 (predicted)
2	#N/A	SPCC297.05	Spcc297.05	diacylglycerol binding protein (predicted)
2	#N/A	SPCC364.01	Cif1	calnexin independence factor Cif1
2	#N/A	SPCC4B3.06c	Spcc4B3.06C	NADPH-dependent FMN reductase (predicted)
2	#N/A	SPCC4B3.10c	Ipk1	inositol 1,3,4,5,6-pentakisphosphate (IP5) kinase
2	#N/A	SPCC4G3.08	Psk1	serine/threonine protein kinase Psk1
2	#N/A	SPCC576.15c	Ksg1	serine/threonine protein kinase Ksg1
2	#N/A	SPCC5E4.04	Cut1	separase/separin
2	#N/A	SPCC61.03	Spcc61.03	NADHX dehydratase (predicted)
2	#N/A	SPCC63.02c	Aah3	alpha-amylase homolog Aah3
2	#N/A	SPCC757.08	Rrp45	exosome subunit Rrp45
2	#N/A	SPCC830.08c	Yop1	ER membrane protein DP1/Yop1
2	#N/A	SPCC895.05	For3	formin For3
2	#N/A	SPCC965.06	Osr2	aldo-keto reductase (predicted)
2	#N/A	SPCC970.01	Rad16	DNA repair endonuclease XPF
2	#N/A	SPCP25A2.03	Tho1	THO complex subunit Tho1 (predicted)
2	#N/A	SPAC6G9.14	Spac6G9.14	RNA-binding protein (predicted)
2	#N/A	SPBC16C6.07c	Rpt1	19S proteasome regulatory subunit Rpt1 (predicted)
2	#N/A	SPBC3B8.02	Php5	CCAAT-binding factor complex subunit Php5
2	#N/A	SPBC3H7.04	Spbc3H7.04	supeoxide dismutase, mitochondrial ribosomal protein subunit (predicted)
11213	3819	SPBC17G9.11c	Pyr1	pyruvate carboxylase Pyr1
2354	389	SPAC56E4.04c	Cut6	acetyl-CoA/biotin carboxylase
1921	359	SPAC513.01c,SPCP31B10.07	Eft201	translation elongation factor 2 (EF-2) Eft2,A
1039	298	SPAC23A1.10,SPBC839.15c	Tef102	translation elongation factor EF-1 alpha Ef1a-b
1038	1558	SPCC794.09c	Tef101	translation elongation factor EF-1 alpha Ef1a-a
911	271	SPBC14F5.04c	Pgk1	phosphoglycerate kinase Pgk1 (predicted)
822	121	SPAC926.09c	Fas1	fatty acid synthase beta subunit Fas1
801	102	SPCC794.12c	Mae2	malic enzyme, malate dehydrogenase (oxaloacetate decarboxylating), Mae2
738	173	SPBC16H5.02	Pfk1	6-phosphofructokinase pfk1
703	144	SPCC1183.08c	Rpl101	60S ribosomal protein L10a
699	200	SPAC1F8.07c	Spac1F8.07C	pyruvate decarboxylase (predicted)
630	184	SPAC926.04c	Hsp90	Hsp90 chaperone
621	4	SPBC30D10.18c	Rpl102	60S ribosomal protein L10a
611	90	SPAC4A8.11c	Fas2	fatty acid synthase alpha subunit Lsd1
580	67	SPAC22G7.06c	Ura1	carbamoyl-phosphate synthase (glutamine hydrolyzing), aspartate carbamoyltransferase Ura1
550	181	SPBC32H8.12c	Act1	actin Act1
536	169	SPAC29A4.02c	Spac29A4.02C	translation elongation factor EF-1 gamma subunit
527	189	SPBC660.16	Spbc660.16	phosphogluconate dehydrogenase, decarboxylating
520	140	SPBC16G5.14c	Rps3	40S ribosomal protein S3 (predicted)
512	115	SPCC13B11.01	Adh1	alcohol dehydrogenase Adh1
512	196	SPCC417.08	Tef3	translation elongation factor eEF3
484	99	SPBC1604.05	Pgi1	glucose-6-phosphate isomerase (predicted)
478	191	SPBC19C2.07	Fba1	fructose-bisphosphate aldolase Fba1
429	54	SPAC1834.02	Aro1	pentafunctional aromatic polypeptide Aro1 (predicted)
425	111	SPAC110.04c	Pss1	heat shock protein Pss1
421	614	SPBC1815.01	Eno101	enolase (predicted)
420	85	SPBC24C6.04	Spbc24C6.04	delta-1-pyrroline-5-carboxylate dehydrogenase (predicted)
411	1695	SPAC3H5.12c	Rpl501	60S ribosomal protein L5 (predicted)
402	56	SPAP7G5.04c	Lys1	aminoadipate-semialdehyde dehydrogenase
387	53	SPBC8D2.06	Irs1	cytoplasmic isoleucine-tRNA ligase Irs1 (predicted)
365	80	SPBC1703.07	Spbc1703.07	ATP citrate synthase subunit 1 (predicted)
346	59	SPBC1709.02c	Vrs1	cytoplasmic valine-tRNA ligase Vrs1/Vas1
330	80	SPAC4F8.07c	Hxk2	hexokinase 2
326	414	SPBC32F12.11	Tdh1	glyceraldehyde-3-phosphate dehydrogenase Tdh1
317	334	SPBC530.10c	Anc1	mitochondrial adenine nucleotide carrier Anc1
302	1036	SPAC4H3.10c	Pyk1	pyruvate kinase
292	48	SPBC25H2.02	Trs1	cytoplasmic threonine-tRNA ligase Trs1 (predicted)
289	59	SPAC26F1.13c	Lrs1	cytoplasmic leucine-tRNA ligase Lrs1 (predicted)
268	37	SPAC10F6.01c	Sir1	sulfite reductase Sir1
264	31	SPCC584.01c	Spcc584.01C	sulfite reductase NADPH flavoprotein subunit (predicted)
262	32	SPAPB1E7.07	Glt1	glutamate synthase Glt1 (predicted)
261	17	SPAPJ698.02c	Rps002	40S ribosomal protein S0B
258	61	SPBC14F5.09c	Ade8	adenylosuccinate lyase Ade8
237	45	SPBC685.06	Rps001	40S ribosomal protein S0A (p40)
235	143	SPAC9.09	Met26	homocysteine methyltransferase Met26
234	42	SPAC4G9.16c	Rpl901	60S ribosomal protein L9
234	29	SPBC25B2.09c	Mrs1	mitochondrial and cytoplasmic arginine-tRNA ligase Rrs1/Mrs1 (predicted)
233	150	SPAC328.10c	Rps502	40S ribosomal protein S5 (predicted)
228	45	SPCC1020.06c	Tal1	transaldolase (predicted)
225	29	SPBPJ4664.04	Cop1	coatomer alpha subunit Cop1 (predicted)
223	81	SPBC2G5.05	Spbc2G5.05	transketolase (predicted)
222	67	SPAC9E9.06c	Spac9E9.06C	threonine synthase (predicted)
220	17	SPAC694.02	Spac694.02	DEAD/DEAH box helicase
217	72	SPBC8D2.18c	Spbc8D2.18C	adenosylhomocysteinase (predicted)
216	64	SPAC57A10.12c	Ura3	dihydroorotate dehydrogenase Ura3
212	38	SPAC26A3.05	Chc1	clathrin heavy chain Chc1 (predicted)
202	32	SPBC14F5.03c	Kap123	karyopherin Kap123
201	40	SPBC1921.05	Ape2	aminopeptidase Ape2 (predicted)
200	525	SPBC56F2.12	Ilv5	acetohydroxyacid reductoisomerase (predicted)
199	63	SPAC1071.10c	Pma1	P-type proton ATPase, P3-type Pma1
199	47	SPAC144.03	Ade2	adenylosuccinate synthetase Ade2
196	985	SPAC664.04c,SPBC18H10.14	Rps1602	40S ribosomal protein S16 (predicted)
196	19	SPBC354.12	Gpd3	glyceraldehyde 3-phosphate dehydrogenase Gpd3
192	35	SPAC4A8.16c	Tif33	translation initiation factor eIF3c
191	76	SPAC17A5.15c	Gus1	cytoplasmic glutamate-tRNA ligase gus1 (predicted)
189	34	SPBC17A3.04c	Rar1	cytoplasmic methionine-tRNA ligase Mrs1 (predicted)
188	22	SPBC21B10.10	Rps402	40S ribosomal protein S4 (predicted)
183	19	SPAC139.02c	Oac1	mitochondrial anion transmembrane transporter (predicted)
181	64	SPBC19C7.06	Prs1	cytoplasmic proline-tRNA ligase Prs1 (predicted)
180	21	SPAC6F12.10c	Ade3	phosphoribosylformylglycinamidine synthase Ade3 (predicted)
177	39	SPCC191.02c	Acs1	acetyl-CoA ligase (predicted)
175	34	SPCC364.07	Ser3	D-3 phosphoglycerate dehydrogenase Ser3 (predicted)
174	1214	SPAC959.07	Rps403	40S ribosomal protein S4 (predicted)
174	26	SPAC9E9.11	Plr1	pyridoxal reductase Plr1
173	26	SPCC622.12c	Gdh1	NADP-specific glutamate dehydrogenase Gdh1 (predicted)
172	4	SPAC18G6.05c	Gcn1	translation elongation regulator Gcn1 (predicted)
171	21	SPBC19F5.04	Spbc19F5.04	aspartate kinase (predicted)
166	34	SPBC17D11.05	Tif32	translation initiation factor eIF3a
165	32	SPBC4F6.18c	Arf1	ADP-ribosylation factor, Arf family Arf1
163	21	SPBC1778.06c	Fim1	fimbrin
162	37	SPAC22A12.16	Spac22A12.16	ATP-citrate synthase subunit 2 (predicted)
162	42	SPBC16H5.08c	Spbc16H5.08C	ribosome biogenesis ATPase, Arb family ABCF2-like (predicted)
162	34	SPBC18H10.02	Lcf1	long-chain-fatty-acid-CoA ligase Lcf1
160	27	SPACUNK4.16c	Spacunk4.16C	alpha,alpha-trehalose-phosphate synthase (predicted)
159	17	SPBC1604.21c	Ptr3	ubiquitin activating enzyme E1
158	10	SPCC613.06	Rpl902	60S ribosomal protein L9
157	33	SPBC1773.10c	Nrs1	cytoplasmic asparagine-tRNA ligase Nrs1 (predicted)
156	50	SPBC215.05	Gpd1	glycerol-3-phosphate dehydrogenase Gpd1
154	21	SPAP7G5.02c	Gua2	GMP synthase [glutamine-hydrolyzing] Gua2 (predicted)
151	105	SPBC18H10.12c	Rpl701	60S ribosomal protein L7
151	33	SPCC1827.03c	Spcc1827.03C	acetyl-CoA ligase (predicted)
148	20	SPAC22F8.08	Sec24	COPII cargo receptor Sec24/Sfb2 subunit
147	20	SPCC1223.07c	Drs1	cytoplasmic aspartate-tRNA ligase Drs1 (predicted)
142	50	SPAC24H6.07	Rps901	40S ribosomal protein S9
142	19	SPAC56E4.03	Spac56E4.03	aromatic aminotransferase (predicted)
137	4	SPBC29A3.12	Rps902	40S ribosomal protein S9 (predicted)
136	15	SPAC3C7.08c	Elf1	AAA family ATPase Elf1
136	14	SPBC17A3.07	Pgr1	mitochondrial glutathione reductase Pgr1
135	64	SPAC4F8.14c	Hcs1	3-hydroxy-3-methylglutaryl-CoA synthase
135	9	SPBC16A3.15c	Nda2	tubulin alpha 1
134	21	SPAC1006.07	Spac1006.07	translation initiation factor eIF4A (predicted)
133	28	SPBC17G9.09	Tif213	translation initiation factor eIF2 gamma subunit
132	301	SPAC1805.13	Rpl14	60S ribosomal protein L14 (predicted)
132	15	SPAC23A1.12c	Frs1	cytoplasmic phenylalanine-tRNA ligase beta subunit Frs1 (predicted)
132	37	SPBC12D12.03	Cct1	chaperonin-containing T-complex alpha subunit Cct1
129	12	SPAC56F8.03	Spac56F8.03	translation initiation factor IF2 (predicted)
125	12	SPBC146.13c	Myo1	myosin type I
125	457	SPCC576.08c	Rps2	40S ribosomal protein S2 (predicted)
124	15	SPBC800.05c	Atb2	tubulin alpha 2
121	7	SPAC19G12.15c	Tpp1	trehalose-6-phosphate phosphatase Tpp1
120	32	SPAC6F12.13c	Fps1	geranyltranstransferase Fps1
120	22	SPAC977.14c	Spac977.14C	aldo/keto reductase, predicted calcium channel regulator
116	21	SPCC1672.05c	Yrs1	cytoplasmic tyrosine-tRNA ligase Yrs1 (predicted)
114	14	SPBC32F12.10	Spbc32F12.10	phosphoglucomutase (predicted)
113	24	SPAC10F6.13c	Spac10F6.13C	aspartate aminotransferase (predicted)
113	17	SPAC3A12.18	Zwf1	glucose-6-phosphate 1-dehydrogenase (predicted)
113	44	SPAC3H5.07	Rpl702	60S ribosomal protein L7
112	12	SPAC10F6.03c	Cts1	CTP synthase Cts1 (predicted)
112	19	SPAC1751.03	Spac1751.03	translation initiation factor eIF3m
112	88	SPAC22A12.04c,SPAC5D6.01	Rps2201	40S ribosomal protein S15a (predicted)
109	33	SPAC3G9.09c	Tif211	translation initiation factor eIF2 alpha subunit
109	17	SPBC1539.03c	Arg41	argininosuccinate lyase (predicted)
108	26	SPAC3F10.03	Grs1	mitochondrial and cytoplasmic glycine-tRNA ligase Grs1
108	13	SPBC646.13	Sds23	PP2A-type phosphatase inhibitor Sds23/Moc1
107	6	SPAC29E6.06c	Spac29E6.06C	cytoplasmic cysteine-tRNA ligase Crs1 (predicted)
106	9	SPAP8A3.09c	Paa1	protein phosphatase regulatory subunit Paa1
106	6	SPCC1840.03	Sal3	karyopherin Sal3
105	50	SPCC1223.08c	Dfr1	dihydrofolate reductase/ serine hydrolase family fusion protein Dfr1
104	7	SPBC342.02	Qrs1	cytoplasmic glutaminyl-tRNA ligase Qrs1 (predicted)
103	20	SPAC1F7.05	Cdc22	ribonucleoside reductase large subunit Cdc22
103	23	SPBC428.05c	Arg12	argininosuccinate synthase Arg12
101	10	SPBC119.10	Asn1	asparagine synthetase
99	2045	SPBC29A3.04	Rpl8	60S ribosomal protein L7a/L8 (predicted)
98	29	SPBC16E9.05	Erg6	sterol 24-C-methyltransferase Erg6
97	5	SPAPB24D3.08c	Spapb24D3.08C	NADP-dependent oxidoreductase (predicted)
97	11	SPCC31H12.07	Sec231	COPII cargo receptor subunit Sec23a (predicted)
95	30	SPBC106.06	Cct4	chaperonin-containing T-complex delta subunit Cct4
94	18	SPAC328.03	Tps1	alpha,alpha-trehalose-phosphate synthase [UDP-forming]
91	24	SPAC17G6.15c	Spac17G6.15C	MTC tricarboxylate transmembrane transporter (predicted)
91	10	SPAC22F3.10c	Gcs1	glutamate-cysteine ligase Gcs1
91	21	SPAC26F1.03	Pda1	pyruvate dehydrogenase e1 component alpha subunit Pda1 (predicted)
90	21	SPAC8E11.02c	Rad24	14-3-3 protein Rad24
90	12	SPBP19A11.03c	Mts4	19S proteasome regulatory subunit Mts4
90	16	SPCC1183.02	Spcc1183.02	glutathione S-transferase, translational elongation factor eEF1 (predicted)
89	19	SPAC144.12	Rki1	ribose 5-phosphate isomerase Rki1 (predicted)
89	27	SPAC23H3.09c	Gly1	threonine aldolase Gly1 (predicted)
88	17	SPAC1420.03,SPAPB8E5.02c	Rpn501	19S proteasome regulatory subunit Rpn501
87	18	SPAC29A4.04c	Cbf5	pseudouridylate synthase Cbf5 (predicted)
87	124	SPAC9G1.03c	Rpl3001	60S ribosomal protein L30 (predicted)
86	36	SPAC11E3.15	Rpl22	60S ribosomal protein L22 (predicted)
85	4	SPAC1805.17	Crm1	importin family nuclear export receptor Crm1
85	10	SPAC57A7.10c	Sec21	coatomer gamma subunit Sec21 (predicted)
85	5	SPBC460.02c	Spbc460.02C	eukaryotic translation elongation factor, glutathione S-transferase (predicted)
85	54	SPBC776.09	Ste13	ATP-dependent RNA helicase Ste13
84	209	SPAC17A5.03	Rpl301	60S ribosomal protein L3
84	19	SPBC11B10.02c	His3	histidinol-phosphate aminotransferase imidazole acetol phosphate transaminase His3
84	28	SPBC1289.03c	Spi1	Ran GTPase Spi1
84	6	SPBC146.14c	Sec26	coatomer beta subunit (predicted)
83	22	SPBC14F5.06	Rli1	iron-sulfur ATPase involved in ribosome biogenesis and translation Rli1 (predicted)
83	19	SPBC25D12.04	Suc22	ribonucleotide reductase small subunit Suc22
82	44	SPAC25G10.05c	His1	ATP phosphoribosyltransferase
81	14	SPAC19A8.15	Trp2	tryptophan synthase (predicted)
81	13	SPBC16C6.13c	Sec27	coatomer beta' subunit (predicted)
81	2	SPBC947.02	Apl2	AP-1 adaptor complex subunit beta subunit Apl2
80	18	SPAC767.01c	Vps1	dynamin family protein Vps1
80	55	SPCC18.14c	Rpp0	60S acidic ribosomal protein Rpp0 (predicted)
79	23	SPBC725.15	Ura5	orotate phosphoribosyltransferase Ura5
78	63	SPAC13G6.02c	Rps101	40S ribosomal protein S3a
78	10	SPBC646.11	Cct6	chaperonin-containing T-complex zeta subunit Cct6
77	24	SPAC9E9.03	Leu2	3-isopropylmalate dehydratase Leu2 (predicted)
77	6	SPBC1215.02c	Naa25	NatB N-acetyltransferase complex regulatory subunit Naa25
77	15	SPBC1703.13c	Spbc1703.13C	mitochondrial inorganic phosphate transmembrane transporter (predicted)
77	8	SPBC25H2.12c	Cct7	chaperonin-containing T-complex eta subunit Cct7
76	270	SPAC13G6.07c	Rps601	40S ribosomal protein S6
76	11	SPBC646.09c	Int6	eIF3e subunit Int6
76	7	SPCC306.09c	Cap1	adenylyl cyclase-associated protein Cap1
75	13	SPAC20G8.09c	Nat10	ribosome biogenesis ATPase
75	204	SPAC31G5.17c	Rps1001	40S ribosomal protein S10 (predicted)
74	64	SPAC227.18	Lys3	saccharopine dehydrogenase Lys3
74	5	SPAC8C9.15c	Tif225	translation initiation factor eIF2B epsilon subunit (predicted)
74	32	SPBC31F10.06c	Sar1	ADP-ribosylation factor Sar1
74	62	SPBC3E7.16c	Leu3	2-isopropylmalate synthase Leu3
74	8	SPBC3H7.03c	Spbc3H7.03C	2-oxoglutarate dehydrogenase (lipoamide) (e1 component of oxoglutarate dehydrogenase complex) (predicted)
74	959	SPBP22H7.08	Rps1002	40S ribosomal protein S10 (predicted)
73	1746	SPAP7G5.05	Rpl1002	60S ribosomal protein L10
73	151	SPBC1709.05	Sks2	heat shock protein, ribosome associated molecular chaperone Sks2
73	5	SPBC17D11.07c	Rpn2	19S proteasome regulatory subunit Rpn2 (predicted)
73	10	SPBC26H8.07c	Nda3	tubulin beta Nda3
73	10	SPBP8B7.19	Spt16	FACT complex subunit Spt16
73	68	SPCC1322.04	Fyu1	UTP-glucose-1-phosphate uridylyltransferase Fyu1
72	7	SPAC3G9.06	Frs2	cytoplasmic phenylalanine-tRNA ligase alpha subunit Frs2 (predicted)
71	355	SPAC144.11,SPAC31G5.03	Rps1102	40S ribosomal protein S11 (predicted)
71	194	SPBC2G5.06c	Hmt2	sulfide-quinone oxidoreductase
70	13	SPAC6B12.15	Cpc2	RACK1 ortholog Cpc2
69	9	SPAC1B1.03c	Kap95	karyopherin Kap95
69	134	SPAC22H12.04c	Rps102	40S ribosomal protein S3a (predicted)
69	348	SPAC23A1.11	Rpl1602	60S ribosomal protein L13/L16 (predicted)
69	5	SPAC26H5.09c	Spac26H5.09C	oxidoreductase involved in NADPH regeneration (predicted)
69	7	SPBC12C2.11	Spbc12C2.11	glutamine-fructose-6-phosphate transaminase (predicted)
69	423	SPBC16D10.11c,SPCC1259.01c	Rps1801	40S ribosomal protein S18 (predicted)
68	8	SPBC713.12	Erg1	squalene monooxygenase Erg1 (predicted)
68	83	SPCC1739.13	Ssa2	heat shock protein Ssa2
68	18	SPCC338.07c	Naa15	NatA N-acetyltransferase complex regulatory subunit Naa15 (predicted)
67	30	SPAC1F7.02c	Has1	ATP-dependent RNA helicase Has1 (predicted)
67	10	SPAC3F10.04	Gsa1	glutathione synthetase large and small subunit Gsa1
66	30	SPAC23G3.06	Nop58	U3 snoRNP protein Nop58 (predicted)
66	9	SPBC2G2.11	Myr1	N-myristoyltransferase Myr1 (predicted)
66	11	SPCC1322.05c	Spcc1322.05C	leukotriene A-4 hydrolase (predicted)
65	17	SPAC17G8.06c	Spac17G8.06C	dihydroxy-acid dehydratase (predicted)
65	14	SPAC23A1.03	Apt1	adenine phosphoribosyltransferase (APRT) (predicted)
65	112	SPAPB1E7.12	Rps602	40S ribosomal protein S6 (predicted)
65	12	SPBC1711.04	Mtd1	methylenetetrahydrofolate reductase Mtd1 (predicted)
65	2	SPBC8D2.20c	Sec31	COPII-coated vesicle component Sec31 (predicted)
64	15	SPAC1556.07	Pmm1	phosphomannomutase Pmm1
64	5	SPAC1805.06c	Hem2	porphobilinogen synthase Hem2 (predicted)
64	10	SPBC16A3.02c	Spbc16A3.02C	mitochondrial conserved protein (predicted)
64	3	SPBC4.03c	Spbc4.03C	COPII-coated vesicle component Sfb3 (predicted)
63	11	SPCC970.03	Cbr1	cytochrome b5 reductase Cbr1 (predicted)
62	2	SPAC20G8.06	Not1	CCR4-Not complex subunit Not1 (predicted)
62	4	SPAC24B11.06c	Sty1	MAP kinase Sty1
62	236	SPAC3H5.05c,SPBC18H10.13	Rps1401	40S ribosomal protein S14 (predicted)
62	18	SPBC12C2.04	Spbc12C2.04	NAD binding dehydrogenase family protein
62	64	SPBC14F5.05c	Sam1	S-adenosylmethionine synthetase
62	8	SPCC1281.06c	Spcc1281.06C	acyl-coA desaturase (predicted)
61	7	SPBC17G9.06c	Spbc17G9.06C	siderophore-iron biosynthesis protein (predicted)
61	18	SPBC4C3.07	Eif6	translation initiation factor eIF3f
60	18	SPAC23D3.04c	Gpd2	glycerol-3-phosphate dehydrogenase Gpd2
60	2	SPBC19G7.10c	Pdc2	topoisomerase II-associated deadenylation-dependent mRNA-decapping factor Pdc2 (predicted)
60	8	SPBC30D10.05c	Spbc30D10.05C	sepiapterin reductase (predicted)
60	17	SPBP4H10.11c	Lcf2	long-chain-fatty-acid-CoA ligase
59	9	SPBC119.01	Rpn3	19S proteasome regulatory subunit Rpn3
58	580	SPAC26A3.04,SPAC3A12.10	Rpl2002	60S ribosomal protein L20 (predicted)
58	9	SPAC31G5.16c	Dpm1	dolichol-phosphate mannosyltransferase catalytic subunit Dpm1
58	4	SPAC607.05	Rpn9	19S proteasome regulatory subunit Rpn9
58	7	SPBP23A10.07	Rpa2	DNA-directed RNA polymerase I complex subunit Rpa2
58	9	SPCC23B6.01c	Spcc23B6.01C	oxysterol binding protein (predicted)
58	9	SPCC965.07c	Gst2	glutathione S-transferase Gst2
57	10	SPAC23G3.01	Rpb2	RNA polymerase II complex subunit Rpb2
57	9	SPBC337.05c	Cct8	chaperonin-containing T-complex theta subunit Cct8
57	6	SPBC405.01	Ade1	phosphoribosylamine-glycine ligase/phosphoribosylformylglycinamidine cyclo-ligase
57	28	SPBC646.10c	Nop56	U3 snoRNP protein Nop56 (predicted)
57	5	SPCC1840.05c	Spcc1840.05C	phosphoglucomutase (predicted)
56	9	SPAC2F7.13c	Wrs1	cytoplasmic tryptophan-tRNA ligase Wrs1 (predicted)
56	6	SPAC6G10.09	Spac6G10.09	alpha glucosidase I Gls1 (predicted)
56	4	SPAC890.06	Nup155	nucleoporin Nup155
56	8	SPACUNK4.12c	Iph1	insulinase pombe homologue 1
55	9	SPAC29A4.15	Srs1	cytoplasmic serine-tRNA ligase Srs1 (predicted)
55	7	SPCC550.11	Spcc550.11	karyopherin (predicted)
54	8	SPAC630.03	Arp3	Arp2/3 protein complex, actin-like protein subunit Arp3
54	56	SPCPB16A4.03c	Ade10	bifunctional IMP cyclohydrolase/phosphoribosylaminoimidazolecarboxamideformyltransferase
53	4	SPBC4C3.05c	Nuc1	DNA-directed RNA polymerase I complex large subunit Nuc1
52	8	SPAC13G6.06c	Gcv2	glycine cleavage complex subunit P (predicted)
52	20	SPBC17G9.03c	Krs1	cytoplasmic lysine-tRNA ligase Krs1 (predicted)
52	16	SPBC428.11	Met17	homocysteine synthase Met17
52	16	SPBC582.07c	Rpn7	19S proteasome regulatory subunit Rpn7
51	14	SPAC19G12.05	Spac19G12.05	mitochondrial citrate transmembrane transporter (predicted)
51	15	SPAC57A7.12	Ssz1	heat shock protein Ssz1 (predicted)
51	61	SPBC21C3.08c	Car2	ornithine transaminase Car2
51	3	SPCC11E10.01	Spcc11E10.01	cystathionine beta-lyase (predicted)
50	10	SPBC3F6.02c	Spbc3F6.02C	3 beta-hydroxysteroid dehydrogenase/delta 5-->4-isomerase (predicted)
50	28	SPBC651.01c	Nog1	GTP binding protein Nog1 (predicted)
49	4	SPBC106.03	Spbc106.03	DUF1776 family protein
49	586	SPBP8B7.03c	Rpl402	60S ribosomal protein L4 (predicted)
49	11	SPCC1682.05c	Srp68	signal recognition particle subunit (predicted)
49	6	SPCC70.03c	Spcc70.03C	proline dehydrogenase (predicted)
49	4	SPCP1E11.11	Puf6	Puf family RNA-binding protein Puf6 (predicted)
48	12	SPAC25G10.08	Spac25G10.08	translation initiation factor eIF3b (p84)
48	9	SPAC6G9.07c	Arc4	ARP2/3 actin-organizing complex subunit Arc4
48	8	SPBC13G1.02	Mpg2	mannose-1-phosphate guanyltransferase (predicted)
48	14	SPBC1677.03c	Tda1	threonine ammonia-lyase Tda1
48	12	SPBC21C3.15c	Spbc21C3.15C	aldehyde dehydrogenase (predicted)
48	13	SPBC83.16c	Spbc83.16C	conserved eukaryotic protein
47	9	SPAC6C3.04	Cit1	citrate synthase Cit1
47	3	SPBP16F5.07	Apm1	AP-1 adaptor complex mu subunit Apm1
46	8	SPBC30D10.03c	Spbc30D10.03C	IMP 5'-nucleotidase (predicted)
46	2	SPBC725.04	Hac1	2-hydroxyacyl-CoA lyase Hac1 (predicted)
45	7	SPAC11H11.06	Arp2	ARP2/3 actin-organizing complex subunit Arp2
45	8	SPAC23G3.11	Rpn6	19S proteasome regulatory subunit Rpn6 (predicted)
45	20	SPAC24H6.10c	Spac24H6.10C	phospho-2-dehydro-3-deoxyheptonate aldolase (predicted)
44	4	SPAC16C9.02c	Spac16C9.02C	S-methyl-5-thioadenosine phosphorylase (predicted)
44	376	SPAC18G6.14c	Rps7	40S ribosomal protein S7 (predicted)
44	8	SPAC3A11.07	Nde2	mitochondrial NADH dehydrogenase (ubiquinone) Nde2 (predicted)
44	10	SPBC365.16	Spbc365.16	conserved protein
44	5	SPCC4B3.05c	Hem12	uroporphyrinogen decarboxylase Hem12 (predicted)
44	6	SPCP1E11.06	Apl4	AP-1 adaptor complex gamma subunit Apl4
43	150	SPAC1834.03c,SPBC1105.12,SPBC8D2.03c	Hhf1	histone H4 h4.1
43	4	SPAC23C11.11	Cka1	serine/threonine protein kinase Cka1
43	720	SPAC6F6.07c	Rps13	40S ribosomal protein S13
43	3	SPBC106.04	Ada1	adenosine deaminase Ada1
43	7	SPBC1703.10	Ypt1	GTPase Ypt1
43	12	SPBC839.16	Thf1	C1-5,6,7,8-tetrahydrofolate (THF) synthase, trifunctional enzyme Thf1
43	13	SPCC1235.02	Bio2	biotin synthase
43	6	SPCC1393.13	Spcc1393.13	protein carboxyl methyltransferase, implicated in DNA damage response
42	12	SPAC1556.02c	Sdh1	succinate dehydrogenase Sdh1 (predicted)
42	1156	SPAC1783.08c	Rpl1502	60S ribosomal protein L15b (predicted)
42	5	SPBC365.01	Crs103	sec14 cytosolic factor family, glycerophospholipid-transfer protein Crs103 (predicted)
42	4	SPCC1183.07	Rrp5	U3 snoRNP-associated protein Rrp5 (predicted)
42	5	SPCC1322.14c	Vtc4	vacuolar transporter chaperone (VTC) complex subunit (predicted)
41	13	SPAC5H10.03	Spac5H10.03	phosphoglycerate mutase family
41	3	SPAC806.04c	Spac806.04C	protein-glutamate O-methyltransferase (predicted)
41	99	SPBC2D10.10c	Fib1	fibrillarin, rRNA methyltransferase
41	3	SPBC4B4.09	Usp105	U1 snRNP-associated protein Usp105
41	5	SPBC947.15c	Nde1	mitochondrial NADH dehydrogenase (ubiquinone) Nde1 (predicted)
41	5	SPCC132.01c	Mtr1	microtubule regulator Mtr1
41	17	SPCC576.03c	Tpx1	thioredoxin peroxidase Tpx1
41	3	SPCC794.08	Efr3	HEAT repeat protein, involved in protein localization to plasma membrane (predicted)
40	2	SPAC13G7.02c	Ssa1	heat shock protein Ssa1 (predicted)
40	42	SPAC14C4.14	Atp1	F1-ATPase alpha subunit
40	5	SPAC19B12.01	Spac19B12.01	TPR repeat protein, TTC27 family
40	325	SPAC30D11.12	Rpl3802	60S ribosomal protein L38 (predicted)
40	4	SPAC3H8.02	Csr102	sec14 cytosolic factor family, glycerophospholipid-transfer protein Crs102 (predicted)
40	4	SPBC1604.08c	Imp1	importin alpha
40	6	SPBC2G2.02	Syj1	inositol-polyphosphate 5-phosphatase (synaptojanin homolog 1)
40	3	SPBP35G2.14	Spbp35G2.14	RNA-binding protein
40	9	SPCC1442.16c	Zta1	NADPH quinone oxidoreductase/ARE-binding protein (predicted)
39	6	SPAC23C11.09	Ala1	mitochondrial and cytoplasmic alanine-tRNA ligase Ala1 (predicted)
39	7	SPAC4A8.14	Spac4A8.14	ribose-phosphate pyrophosphokinase (predicted)
39	89	SPBC1711.06	Rpl401	60S ribosomal protein L4 (predicted)
39	9	SPCC1620.06c	Spcc1620.06C	ribose-phosphate pyrophosphokinase (predicted)
38	2	SPAC17A2.13c	Rad25	14-3-3 protein Rad25
38	16	SPBC1A4.08c	Cct3	chaperonin-containing T-complex gamma subunit Cct3
38	123	SPBC27.08c	Sua1	sulfate adenylyltransferase
38	17	SPBC2F12.14c	Gua1	IMP dehydrogenase Gua1
37	3	SPAC22A12.11	Dak1	dihydroxyacetone kinase Dak1
37	76	SPAC26F1.06	Gpm1	monomeric 2,3-bisphosphoglycerate (BPG)-dependent phosphoglycerate mutase (PGAM), Gpm1
37	13	SPBC776.03	Spbc776.03	homoserine dehydrogenase (predicted)
37	96	SPCC16C4.13c,SPCC31H12.04c	Rpl1201	60S ribosomal protein L12.1/L12A
36	4	SPAC3A11.11c	Spac3A11.11C	pyridoxal reductase (predicted)
36	125	SPAC694.05c	Rps2502	40S ribosomal protein S25 (predicted)
36	15	SPBC1711.13	His2	histidinol dehydrogenase His2 (predicted)
36	2	SPBC409.13	Rib4	6,7-dimethyl-8-ribityllumazine synthase
36	25	SPCC584.04	Sup35	translation release factor class II eRF3
35	35	SPAC24C9.12c	Shm1	serine hydroxymethyltransferase Shm1 (predicted)
35	2	SPAC27D7.14c	Tpr1	RNA polymerase II associated Paf1 complex subunit Tpr1
35	7	SPAC6B12.12	Tom70	mitochondrial TOM complex subunit Tom70 (predicted)
35	6	SPAC9E9.07c	Ypt2	GTPase Ypt2
35	3	SPBC1198.02	Dea2	adenine deaminase Dea2
35	8	SPBC12C2.06	Dbp5	cytoplasmic ATP-dependent RNA helicase Dbp5 (predicted)
35	3	SPBC1347.04	Tim54	TIM22 inner membrane protein import complex subunit Tim54 (predicted)
35	507	SPBC21C3.13	Rps1901	40S ribosomal protein S19 (predicted)
35	2	SPBC31F10.16	Spbc31F10.16	ChAPs family protein (predicted)
35	7	SPBC56F2.08c	Spbc56F2.08C	RNA-binding protein (predicted)
35	3	SPBC713.02c	Ubp15	ubiquitin C-terminal hydrolase Ubp15
35	2	SPBP8B7.29	Abz1	para-aminobenzoate synthase (predicted)
35	344	SPCC1393.03	Rps1501	40S ribosomal protein S15 (predicted)
34	5	SPAC21E11.08	Lcb2	serine palmitoyltransferase Lcb2 (predicted)
34	98	SPAC27E2.03c	Spac27E2.03C	Obg-Like ATPase (predicted)
34	2	SPAC328.06	Ubp2	ubiquitin C-terminal hydrolase Ubp2
34	3	SPBC25D12.05	Trm1	tRNA (guanine-N2-)-methyltransferase Trm1
34	1375	SPBC365.03c	Rpl2101	60S ribosomal protein L21 (predicted)
33	6	SPAC1687.15	Gsk3	serine/threonine protein kinase Gsk3
33	2	SPAC26F1.12c	Hgh1	conserved eukaryotic protein Hgh1
33	6	SPAC2F7.11	Nrd1	RNA-binding protein Nrd1
33	934	SPAC3G9.03,SPCC1322.11	Rpl2301	60S ribosomal protein L23
33	4	SPBC1271.04c	Spbc1271.04C	eIF-5A-deoxyhypusine synthase (predicted)
33	2	SPBC16G5.01	Rpn12	19S proteasome regulatory subunit Rpn12
33	4	SPBC1711.08	Aha1	chaperone activator Aha1 (predicted)
33	6	SPBC25H2.16c	Gga22	Golgi localized Arf binding gamma-adaptin ortholog Gga22
33	4	SPBC776.04	Sec2302	COPII cargo receptor subunit Sec23b (predicted)
33	7	SPCC16A11.10c	Oca8	cytochrome b5 (predicted)
33	5	SPCC1739.12	Ppe1	serine/threonine protein phosphatase Ppe1
33	2	SPCC663.01c	Ekc1	protein phosphatase regulatory subunit Ekc1 (predicted)
32	9	SPAC18G6.03	Ypt3	GTPase Ypt3
32	13	SPAC3C7.14c	Obr1	ubiquitinated histone-like protein Uhp1
32	452	SPBC106.18	Rpl2501	60S ribosomal protein L25 (predicted)
32	3	SPBC1604.14c	Shk1	PAK-related kinase Shk1
32	3	SPBC24C6.05	Sec28	coatomer epsilon subunit (predicted)
32	5	SPBP23A10.15c	Qcr1	mitochondrial processing peptidase (MPP) complex beta subunit Mas1 (predicted)
32	2	SPBP8B7.17c	Spbp8B7.17C	phosphomethylpyrimidine kinase (predicted)
32	3	SPCC11E10.07c	Spcc11E10.07C	translation initiation factor eIF2B alpha subunit (predicted)
32	97	SPCC1682.09c	Ggc1	mitochondrial guanine nucleotide transmembrane transporter Ggc1 (predicted)
32	11	SPCC338.15	Wbp1	dolichyl-di-phosphooligosaccharide-protein glycotransferase subunit Wbp1 (predicted)
31	2	SPAC15E1.04	Hal3	thymidylate synthase/ flavoprotein fusion protein Hal3
31	26	SPAC1B3.03c	Wis2	cyclophilin family peptidyl-prolyl cis-trans isomerase Wis2
31	3	SPAC23A1.14c	Spac23A1.14C	uncharacterised trans-sulfuration enzyme (predicted)
31	431	SPAC521.05	Rps802	40S ribosomal protein S8 (predicted)
31	2	SPAPYUK71.03c	Syn1	synaptotagmin family C2 domain protein, Syn1
31	5	SPBC16H5.12c	Spbc16H5.12C	conserved fungal protein
31	6	SPBC660.07	Ntp1	alpha,alpha-trehalase Ntp1
31	18	SPCC5E4.07	Rpl2802	60S ribosomal protein L27/L28
30	17	SPAC23H4.15	Tsr1	ribosome biogenesis protein Tsr1 (predicted)
30	3	SPAC6F6.15	Ypt5	GTPase Ypt5
30	10	SPBC16H5.10c	Prp43	ATP-dependent RNA helicase Prp43
30	141	SPBC1921.01c	Rpl35B	60S ribosomal protein L35a (predicted)
30	8	SPBC3B8.03	Spbc3B8.03	saccharopine dehydrogenase (predicted)
30	4	SPBC3B9.01	Fes1	Hsp70 nucleotide exchange factor Fes1 (predicted)
30	9	SPBC428.16c	Rhb1	Rheb GTPase Rhb1
30	6	SPBC582.09	Pex11	peroxisomal biogenesis factor 11 (predicted)
30	20	SPBC725.01	Spbc725.01	aspartate aminotransferase (predicted)
30	305	SPBC776.11	Rpl2801	60S ribosomal protein L27/L28
30	2	SPCC663.15c	Spcc663.15C	conserved fungal protein
29	2	SPAC56F8.10	Met9	methylenetetrahydrofolate reductase Met9
29	4	SPAC7D4.10	Vma13	V-type ATPase V1 subunit H (predicted)
29	2	SPBC12C2.07c	Srm1	spermidine synthase Srm1 (predicted)
29	7	SPCC1682.16	Rpt4	19S proteasome regulatory subunit Rpt4 (predicted)
29	8	SPCC320.11c	Nip7	RNA-binding protein involved in ribosome biogenesis Nip7 (predicted)
29	5	SPCC737.06c	Gcs2	glutamate-cysteine ligase regulatory subunit Gcs2 (predicted)
28	5	SPAC17H9.13c	Spac17H9.13C	glutamate 5-kinase (predicted)
28	11	SPAC2F3.03c	Rpa49	DNA-directed RNA polymerase I complex subunit Rpa49 (predicted)
28	109	SPAPB17E12.13	Rpl1802	60S ribosomal protein L18 (predicted)
28	2	SPBC16C6.02c	Vps1302	chorein homolog Vps1302 (predicted)
28	13	SPBC2G2.12	Hrs1	mitochondrial and cytoplasmic histidine-tRNA ligase Hrs1 (predicted)
28	722	SPBC685.07c	Rpl2701	60S ribosomal protein L27
28	3	SPCC645.10	Cca2	ATP(CTP) tRNA nucleotidyltransferase Cca2 (predicted)
28	2	SPCC825.01	Spcc825.01	ATPase, involved in cytoplasmic translational initiation (predicted)
27	3	SPAC1834.11c	Sec18	secretory pathway protein Sec18 (predicted)
27	3	SPAC589.06c	Spac589.06C	pho88 family protein (predicted)
27	6	SPAC637.13c	Slm1	cytoskeletal signaling protein Slm1 (predicted)
27	2	SPAC6F12.05c	Tnr3	thiamine diphosphokinase Tnr3/ Nudix hydrolase fusion protein
27	2	SPBC119.08	Pmk1	MAP kinase Pmk1
27	5	SPBC13G1.11	Ykt6	SNARE Ykt6 (predicted)
27	39	SPBC14C8.04	Ilv6	acetolactate synthase regulatory unit Ilv6 (predicted)
27	36	SPBC428.02c	Eca39	branched chain amino acid aminotransferase Eca39
27	3	SPCC1235.11	Mpc1	mitochondrial pyruvate transmembrane transporter subunit Mpc1 (predicted)
27	2	SPCC74.01	Sly1	SNARE binding protein Sly1 (predicted)
26	4	SPAC11G7.03	Idh1	isocitrate dehydrogenase (NAD+) subunit 1 Idh1
26	3	SPAC23A1.17	Bbc1	WIP family cytoskeletal protein Bbc1 (predicted)
26	2	SPAC23H4.06	Gln1	glutamate-ammonia ligase Gln1
26	10	SPAC24C9.06c	Aco1	aconitate hydratase Aco1 (predicted)
26	12	SPAC4D7.08c	Ade4	amidophosphoribosyltransferase Ade4
26	2	SPAPB1A10.12c	Alo1	D-arabinono-1,4-lactone oxidase (predicted)
26	11	SPBC1105.02c	Lys4	homocitrate synthase
26	208	SPBC11C11.07	Rpl1801	60S ribosomal protein L18
26	2	SPBC18E5.02c	Spbc18E5.02C	serine palmitoyltransferase complex subunit (predicted)
26	9	SPBC19F5.05c	Ppp1	pescadillo-family BRCT domain protein Ppp1 (predicted)
26	19	SPBC215.09c	Erg10	acetyl-CoA C-acetyltransferase Erg10 (predicted)
26	4	SPCC18.18c	Fum1	fumarate hydratase (predicted)
26	218	SPCC74.05	Rpl2702	60S ribosomal protein L27 (predicted)
25	3	SPAC1A6.10	Tcd1	tRNA threonylcarbamoyladenosine dehydratase Tcd1 (predicted)
25	10	SPAC24H6.04	Hxk1	hexokinase 1
25	2	SPAC890.07c	Rmt1	type I protein arginine N-methyltransferase Rmt1
25	5	SPBC16G5.08	Trp4	phosphoribosylanthranilate transferase Trp4 (predicted)
25	3	SPCC18.15	Dph7	WD repeat protein, involved in diphthamide biosynthesis Dph7 (predicted)
25	3	SPCC736.13	Spcc736.13	short chain dehydrogenase (predicted)
25	278	SPCP31B10.08c	Rpl35A	60S ribosomal protein L35a
24	29	SPAC323.04	Spac323.04	mitochondrial ATPase (predicted)
24	2	SPAC343.10	Met11	methylenetetrahydrofolate reductase Met11
24	3	SPAC343.14c	Spac343.14C	translation initiation factor eIF2B beta subunit (predicted)
24	13	SPAC9.07c	Spac9.07C	GTPase Rbg1 (predicted)
24	2	SPBC28F2.12	Rpb1	RNA polymerase II large subunit Rpb1
24	21	SPBC4F6.04	Rpl2502	60S ribosomal protein L25 (predicted)
24	2	SPBC887.04c	Lub1	WD repeat protein Lub1
24	8	SPBP8B7.05c	Nce103	carbonic anhydrase (predicted)
24	26	SPCC1795.11	Sum3	translation initiation RNA helicase Sum3
23	2	SPAC12B10.02c	Spac12B10.02C	endoplasmic reticulum resident protein required for packaging into COPII vesicles (predicted)
23	2	SPAC14C4.11	Vtc2	polyphosphate synthetase, VTC complex subunit Vtc2/3 (predicted)
23	2	SPBC1703.03c	Syo2	armadillo repeat protein, involved in nucleocytoplasmic transport Syo2 (predicted)
23	6	SPBC21D10.12	Hob1	BAR adaptor protein Hob1
23	3	SPCC18.17c	Spcc18.17C	proteasome assembly chaperone (predicted)
23	1420	SPCC622.18	Rpl6	60S ribosomal protein L6 (predicted)
22	1582	SPAC1F7.13c,SPBC2F12.07c,SPBC839.04	Rpl801	60S ribosomal protein L8 (predicted)
22	10	SPAC32A11.04c	Tif212	translation initiation factor eIF2 beta subunit (predicted)
22	12	SPAC6F6.10c	Arc2	ARP2/3 actin-organizing complex subunit Arc34
22	18	SPBC119.02	Ubc4	ubiquitin conjugating enzyme E2 Ubc4/UbcP1
22	2	SPBC1289.06c	Ppr8	mitochondrial PPR repeat protein Ppr8
22	4	SPBC418.01c	His4	imidazoleglycerol-phosphate synthase (predicted)
22	3	SPBC646.05c	Erg9	farnesyldiphosphate:farnesyldiphosphatefarnesyltransferase (squalene synthase) Erg9
22	3	SPBC83.15	Spbc83.15	ribosome biogenesis protein Nsa1 (predicted)
21	8	SPAC17C9.03	Tif471	translation initiation factor eIF4G
21	16	SPAC20G8.04c	Cir2	mitochondrial electron transfer flavoprotein-ubiquinone oxidoreductase Cir2 (predicted)
21	5	SPAC22E12.07	Rna1	Ran GAP Rna1
21	4	SPAC637.05c	Vma2	V-type ATPase V1 subunit B
21	6	SPBC16G5.05c	Scs2	VAP family protein Scs2
21	7	SPBC354.01	Gtp1	GTP binding protein Gtp1, implicated in cytoplasmic translation (predicted)
21	6	SPBC428.15	Spbc428.15	Obg-like ATPase (predicted)
21	9	SPBC428.19c	Utp15	U3 snoRNP protein Utp15 (predicted)
21	8	SPCC757.09c	Rnc1	RNA-binding protein that suppresses calcineurin deletion Rnc1
20	2	SPAC21E11.06	Tif224	translation initiation factor eIF2B delta subunit (predicted)
20	4	SPAC23C11.17	Mdm28	mitochondrial inner membrane protein involved in potassium ion transport Mdm28 (predicted)
20	3	SPAC24B11.09	Mpc2	mitochondrial pyruvate transmembrane transporter Mpc2 (predicted)
20	5	SPAC24B11.13	Hem3	hydroxymethylbilane synthase Hem3 (predicted)
20	6	SPAC3A12.16c	Tim17	TIM23 translocase complex subunit Tim17 (predicted)
20	208	SPAC664.05	Rpl13	60S ribosomal protein L13 (predicted)
20	12	SPAC664.06	Rlp7	ribosomal protein L7-like Rlp7 involved in ribosome biogenesis (predicted)
20	3	SPAC6F6.11c	Spac6F6.11C	pyridoxine-pyridoxal-pyridoxamine kinase (predicted)
20	228	SPAC6G9.09c	Rpl2401	60S ribosomal protein L24 (predicted)
20	5	SPAPB2B4.05	Vma5	V-type ATPase V1 subunit C (predicted)
20	3	SPBC1A4.02c	Leu1	3-isopropylmalate dehydrogenase Leu1
20	10	SPBC26H8.08c	Grn1	GTPase Grn1
20	25	SPBC2G2.05	Rpl1603	60S ribosomal protein L13/L16 (predicted)
20	61	SPBC649.02	Rps1902	40S ribosomal protein S19 (predicted)
20	3	SPCC63.12c	Pup3	20S proteasome complex subunit beta 3, Pup3 (predicted)
19	55	SPAC1250.05	Rpl3002	60S ribosomal protein L30 (predicted)
19	436	SPAC23C11.02c,SPBP4H10.13	Rps23	40S ribosomal protein S23 (predicted)
19	2	SPAC23H4.10c	Thi4	bifunctional thiamine-phosphate dipyrophosphorylase/hydroxyethylthiazole kinase
19	5	SPBC4F6.13c	Erb1	WD repeat/BOP1NT protein Erb1 (predicted)
19	4	SPBC8D2.10c	Rmt3	type I ribosomal protein arginine N-methyltransferase Rmt3
19	2	SPBP16F5.08c	Spbp16F5.08C	flavin dependent monooxygenase (predicted)
19	4	SPCC320.10	Srp72	signal recognition particle subunit Srp72 (predicted)
19	5	SPCC645.08c	Snd1	RNA-binding protein, involved in chromatin silencing by small RNA, Snd1
18	13	SPAC1782.11	Met14	adenylyl-sulfate kinase (predicted)
18	2	SPAC222.14c	Sey1	GTP binding protein Sey1 (predicted)
18	3	SPAC23C4.17	Trm402	tRNA (cytosine-5-)-methyltransferase (predicted)
18	2	SPAC4G9.08c	Rpc2	DNA-directed RNA polymerase III complex subunit Rpc2
18	3	SPAC823.08c	Rrp3	ATP-dependent RNA helicase Rrp3 (predicted)
18	3	SPBC16D10.09	Pcn1	PCNA
18	2	SPBC29A10.01	Ccr1	NADPH-cytochrome p450 reductase
18	2	SPCC126.03	Pus1	tRNA pseudouridine synthase Lsp1
17	3	SPAC14C4.04	Spac14C4.04	ThiJ domain protein (predicted)
17	8	SPAC18G6.07c	Mra1	rRNA (pseudouridine) methyltransferase Mra1
17	12	SPBC215.08c	Arg4	arginine specific carbamoyl-phosphate synthase Arg4 (predicted)
17	19	SPBC28F2.03	Ppi1	cyclophilin family peptidyl-prolyl cis-trans isomerase Cyp2
17	835	SPBC56F2.02	Rpl1901	60S ribosomal protein L19
17	3	SPBC691.03c	Apl3	AP-2 adaptor complex subunit Alp3 (predicted)
17	3	SPBC8D2.17	Gmh4	alpha-1,2-galactosyltransferase (predicted)
17	22	SPCC550.14	Vgl1	vigilin (predicted)
17	29	SPCC736.15	Pil1	eisosome BAR domain protein Pil1
17	5	SPCC895.09c	Ucp12	ATP-dependent RNA helicase Ucp12 (predicted)
16	13	SPAC140.02	Gar2	nucleolar protein required for rRNA processing
16	3	SPAC16E8.07c	Vph1	V-type ATPase V0 subunit a (predicted)
16	3	SPAC22G7.04	Pan2	ubiquitin C-terminal hydrolase, poly(A)-specific ribonuclease complex subunit Pan2 (predicted)
16	273	SPAC26A3.07c,SPBC17G9.10	Rpl1101	60S ribosomal protein L11 (predicted)
16	3	SPAC6F12.16c	Mtr4	ATP-dependent RNA helicase, TRAMP complex subunit Mtr4
16	2	SPAPJ698.03c	Prp12	U2 snRNP-associated protein Sap130
16	3	SPBC29A3.09c	Gcn20	AAA family ATPase Gcn20 (predicted)
16	4	SPBP22H7.07	Prp5	WD repeat protein Prp5
16	3	SPCC1672.07	Spcc1672.07	U3 snoRNP-associated protein Utp21 (predicted)
16	2	SPCC16A11.03c	Spcc16A11.03C	DUF2009 protein
15	2	SPAC12G12.09	Eti1	conserved fungal protein associated with stress granule
15	8	SPAC1565.08	Cdc48	AAA family ATPase involved in ubiquitin-mediated protein degradation Cdc48
15	2	SPAC17G6.10	Ssr1	SWI/SNF and RSC complex subunit Ssr1
15	9	SPAC30D11.04c	Nup124	nucleoporin Nup124
15	19	SPAC4G9.09c	Arg11	N-acetyl-gamma-glutamyl-phosphate reductase/acetylglutamate kinase
15	3	SPAC5H10.13c	Gmh2	alpha-1,2-galactosyltransferase Gmh2 (predicted)
15	2	SPAC644.11c	Pkp1	mitochondrial pyruvate dehydrogenase (lipoamide) kinase Pkp1 (predicted)
15	3	SPBC13G1.09	Enp1	bystin family U3 and U14 snoRNA associated protein Enp1 (predicted)
15	2	SPBC1685.13	Fhn1	plasma membrane organization protein Fhn1
15	21	SPCC191.07	Cyc1	cytochrome c
15	89	SPCC364.03	Rpl1702	60S ribosomal protein L17 (predicted)
15	4	SPCC569.08c	Ade5	phosphoribosylglycinamide formyltransferase (predicted)
15	6	SPCC794.07	Lat1	dihydrolipoamide S-acetyltransferase E2, Lat1 (predicted)
14	5	SPAC1805.05	Cki3	serine/threonine protein kinase Cki3
14	2	SPBC1539.09c	Trp1	anthranilate synthase component II, multifunctional enzyme Trp1
14	2	SPBC29A3.15c	Rsm23	mitochondrial ribosomal protein subunit S23 (predicted)
14	602	SPBC2F12.04	Rpl1701	60S ribosomal protein L17
14	2	SPBC646.12c	Gap1	GTPase activating protein Gap1
14	4	SPBC83.14c	Rfc5	DNA replication factor C complex subunit Rfc5 (predicted)
14	5	SPBP4H10.15	Aco2	aconitate hydratase/mitochondrial ribosomal protein subunit L21, fusion protein
14	17	SPCC1906.01	Mpg1	mannose-1-phosphate guanyltransferase Mpg1
13	4	SPAC167.04	Pam17	TIM23 translocase complex-associated motor subunit Pam17 (predicted)
13	2	SPAC17A2.03c	Vma6	V-type ATPase V0 subunit d (predicted)
13	5	SPAC17D4.04	Trm401	tRNA (cytosine-5-)-methyltransferase (predicted)
13	13	SPAC20G4.06c	Adf1	actin depolymerizing factor, cofilin
13	3	SPAC20G4.08	Pdc1	mRNA decapping scaffolding protein
13	2	SPAC23D3.06c	Nup146	nucleoporin Nup146
13	3	SPAC4A8.15c	Cdc3	profilin
13	19	SPAC8E11.10	Spac8E11.10	sorbose reductase (predicted)
13	4	SPBC1604.11	Atp17	F0-ATPase subunit F (predicted)
13	7	SPBC2D10.09	Snr1	3-hydroxyisobutyryl-CoA hydrolase snr1
13	2	SPBC3B9.03	Srp101	signal recognition particle receptor alpha subunit Srp101 (predicted)
13	2	SPBC543.09	Yta12	mitochondrial m-AAA protease Yta12 (predicted)
13	159	SPBC577.02	Rpl3801	60S ribosomal protein L38 (predicted)
13	28	SPBC902.05c	Idh2	isocitrate dehydrogenase (NAD+) subunit 2
13	67	SPCC1682.14	Rpl1902	60S ribosomal protein L19
13	715	SPCC576.09	Rps20	40S ribosomal protein S20 (predicted)
13	3	SPCPB16A4.05c	Spcpb16A4.05C	urease accessory protein UREG (predicted)
12	2	SPAC13G7.08c	Crb3	WD repeat protein Crb3
12	3	SPAC1F7.04	Rho1	Rho family GTPase Rho1
12	2	SPAC222.11	Hem13	coproporphyrinogen III oxidase Hem13 (predicted)
12	155	SPAC31G5.04	Lys12	homoisocitrate dehydrogenase Lys12
12	25	SPAC343.16	Lys2	homoaconitate hydratase Lys2
12	2	SPBC106.15	Idi1	isopentenyl-diphosphate delta-isomerase Idi1
12	14	SPBC1778.08c	Arc3	ARP2/3 actin-organizing complex subunit Arc21
12	4	SPBC29A3.06	Utp18	CGI-48 family Utp18 (predicted)
12	5	SPBC336.02	Spbc336.02	18S rRNA dimethylase (predicted)
12	2	SPBC947.13	Rba50	RNA polymerase II associated protein (predicted)
11	3	SPAC1420.02c	Cct5	chaperonin-containing T-complex epsilon subunit Cct5
11	382	SPAC1687.06c	Rpl44	60S ribosomal protein L28/L44 (predicted)
11	188	SPAC1805.11c	Rps2602	40S ribosomal protein S26 (predicted)
11	6	SPAC23H4.09	Cdb4	curved DNA-binding protein Cdb4, peptidase family
11	4	SPAC31G5.13	Rpn11	19S proteasome regulatory subunit Rpn11
11	45	SPAC664.11	Ssc1	mitochondrial heat shock protein Hsp70
11	6	SPAC6B12.04c	Spac6B12.04C	2-aminoadipate transaminase (predicted)
11	2	SPBC1105.04c	Cbp1	CENP-B homolog
11	3	SPBC15C4.01c	Oca3	TPR repeat protein Oca3/ ER membrane protein complex Ecm2 (predicted)
11	2	SPBC16E9.09c	Erp5	COPII vesicle coat component Erp5/Erp6 (predicted)
11	17	SPCC1827.06c	Spcc1827.06C	aspartate semialdehyde dehydrogenase (predicted)
10	3	SPAC343.01c	Erg8	phosphomevalonate kinase Erg8 (predicted)
10	2	SPAC3G6.01	Hrp3	ATP-dependent DNA helicase Hrp3
10	43	SPAC57A7.04c	Pabp	mRNA export shuttling protein
10	3	SPAC688.04c	Gst3	glutathione S-transferase Gst3
10	4	SPBC106.14c	Sda1	SDA1 family protein (predicted)
10	3	SPBC29A3.18	Cyt1	cytochrome c1 Cyt1 (predicted)
10	3	SPCC1827.01c	Utp25	U3 associated protein Utp25 (predicted)
10	3	SPCC338.10c	Cox5	cytochrome c oxidase subunit V (predicted)
10	9	SPCC4B3.07	Nro1	negative regulator of Ofd1, Nro1
9	2	SPAC13A11.05	Ysp2	peptidase family M17 cytoplasmic leucyl aminopeptidase yspII (LAP yspII)
9	4	SPAC16E8.15	Tif45	translation initiation factor eIF4E, 4F complex subunit
9	11	SPAC1782.07	Qcr8	ubiquinol-cytochrome-c reductase complex subunit 7
9	4	SPAC17C9.06	Sam50	mitochondrial sorting and assembly machinery complex subunit Sam50 (predicted)
9	3	SPAC17G6.14c	Uap56	TREX complex subunit, ATP-dependent RNA helicase Uap56
9	12	SPAC1834.01	Sup45	translation release factor eRF1
9	7	SPAC25B8.04c	Mss51	mitochondrial splicing suppressor Mss51 (predicted)
9	10	SPAC26F1.07	Spac26F1.07	glucose 1-dehydrogenase (NADP+) (predicted)
9	2	SPAC29A4.20	Elp3	elongator complex subunit Elp3 (predicted)
9	3	SPAC30D11.03	Ddx27	ATP-dependent RNA helicase Ddx27/Drs1 (predicted)
9	4	SPAC3H1.05	Spac3H1.05	CAAX prenyl protease (predicted)
9	10	SPBC1685.10	Rps27	40S ribosomal protein S27 (predicted)
9	2	SPBC19G7.15	Nup44	nucleoporin Nup44
9	3	SPBC25B2.01	Hbs1	elongation factor 1 alpha related protein Hbs1 (predicted)
9	8	SPCC1322.13	Ade6	phosphoribosylaminoimidazole carboxylase Ade6
9	6	SPCC1442.05c	Mic26	MICOS complex subunit Mic26 (predicted)
9	3	SPCC1494.06c	Dbp9	ATP-dependent RNA helicase Dbp9 (predicted)
9	3	SPCC576.14	Dph5	diphthine synthase Dph5 (predicted)
8	34	SPAC12G12.04	Mcp60	mitochondrial heat shock protein Hsp60/Mcp60
8	2	SPAC1565.01	Rcf2	cytochrome c oxidase assembly protein Rcf2
8	141	SPAC19B12.04,SPBC19G7.03c	Rps3001	40S ribosomal protein S30 (predicted)
8	31	SPAC23C4.15	Rpb5	DNA-directed RNA polymerase I, II and III subunit Rpb5
8	9	SPAC25B8.12c	Spac25B8.12C	unknown HAD superfamily hydrolase
8	13	SPAC30C2.04	Asc1	cofactor for cytoplasmic methionyl-and glutamyl-tRNA synthetases Asc1 (predicted)
8	25	SPAC6G10.08	Idp1	isocitrate dehydrogenase Idp1 (predicted)
8	4	SPAC7D4.07c	Trx1	cytosolic thioredoxin Trx1
8	69	SPAC806.03c	Rps2601	40S ribosomal protein S26 (predicted)
8	290	SPAC890.08	Rpl31	60S ribosomal protein L31 (predicted)
8	3	SPAC9E9.10c	Cbh1	CENP-B homolog Cbh1
8	3	SPBC13A2.02	Nup82	nucleoporin Nup82
8	330	SPBC16C6.11	Rpl3201	60S ribosomal protein L32
8	218	SPBC17G9.07	Rps2402	40S ribosomal protein S24 (predicted)
8	294	SPBC29B5.03c	Rpl26	60S ribosomal protein L26 (predicted)
8	2	SPBC405.04c	Ypt7	GTPase Ypt7
8	2	SPBC4F6.16c	Ero11	ER oxidoreductin Ero1a
8	28	SPBC691.04	Mss116	mitochondrial ATP-dependent RNA helicase Mss116 (predicted)
8	2	SPBC800.03	Clr3	histone deacetylase (class II) Clr3
8	17	SPBP35G2.07	Ilv1	acetolactate synthase catalytic subunit
8	27	SPCC188.06c	Srp54	signal recognition particle subunit Srp54
8	6	SPCC24B10.21	Tpi1	triosephosphate isomerase
7	3	SPAC1687.03c	Rfc4	DNA replication factor C complex subunit Rfc4 (predicted)
7	5	SPAC1687.21	Spac1687.21	phosphoglycerate mutase family (predicted)
7	786	SPAC23A1.08c	Rpl3401	60S ribosomal protein L34
7	2	SPAC23G3.08c	Ubp7	ubiquitin C-terminal hydrolase Ubp7
7	16	SPAC24C9.10c	Mrp4	mitochondrial ribosomal protein subunit S2 (predicted)
7	6	SPAC3H1.07	Aru1	arginase Aru1
7	96	SPAC3H5.10	Rpl3202	60S ribosomal protein L32 (predicted)
7	5	SPAC6F12.07	Tom20	mitochondrial TOM complex subunit Tom20 (predicted)
7	5	SPAC806.07	Ndk1	nucleoside diphosphate kinase Ndk1
7	8	SPBC11G11.03	Mrt4	mRNA turnover and ribosome assembly protein Mrt4 (predicted)
7	2	SPBC1683.04	Spbc1683.04	glycosyl hydrolase family 3 (predicted)
7	3	SPBC16D10.01c	Spbc16D10.01C	conserved fungal protein
7	8	SPBC1734.11	Mas5	DNAJ domain protein Mas5 (predicted)
7	15	SPBC31F10.12	Tma20	RNA-binding protein Tma20 (predicted)
7	5	SPBC32H8.04c	Spbc32H8.04C	rRNA processing protein Fcf1 (predicted)
7	16	SPBC336.10c	Tif512	translation elongation factor eIF5A (predicted)
7	6	SPBC4F6.07c	Spbc4F6.07C	ATP-dependent RNA helicase Mak5 (predicted)
7	1024	SPBC800.04c	Rpl4301	60S ribosomal protein L37a (predicted)
7	6	SPBC9B6.07	Nop52	nucleolar protein Nop52 family Rrp1 (predicted)
6	2	SPAC10F6.06	Vip1	RNA-binding protein Vip1
6	2	SPAC16A10.04	Rho4	Rho family GTPase Rho4
6	2	SPAC17A5.13	Fol2	GTP cyclohydrolase Fol2 (predicted)
6	84	SPAC17G6.06	Rps2401	40S ribosomal protein S24 (predicted)
6	6	SPAC29B12.04	Snz1	pyridoxine biosynthesis protein
6	3	SPAC521.03	Spac521.03	short chain dehydrogenase (predicted)
6	4	SPAC6B12.07c	Spac6B12.07C	ubiquitin-protein ligase E3 (predicted)
6	14	SPAP8A3.07c	Spap8A3.07C	phospho-2-dehydro-3-deoxyheptonate aldolase (predicted)
6	4	SPBC1289.07c	Rpc40	DNA-directed RNA polymerase I and III subunit Rpc40
6	2	SPBC1604.07	Atp4	F0-ATPase subunit (predicted)
6	21	SPBC2G2.04c	Mmf1	mitochondrial matrix protein, YjgF family protein Mmf1
6	18	SPBC36.04	Cys11	cysteine synthase
6	5	SPBC365.14c	Uge1	UDP-glucose 4-epimerase Uge1
6	11	SPBC4B4.04	Eif21	translation initiation factor eIF2A (predicted)
6	9	SPBC800.06	Brx1	ribosome biogenesis protein Brx1 (predicted)
6	4	SPBC887.15c	Sur2	sphingosine hydroxylase Sur2
6	4	SPBPJ4664.01	Dps1	decaprenyl diphosphate synthase subunit Dps1
6	32	SPCC1322.16	Phb2	prohibitin Phb2 (predicted)
6	4	SPCC18.05c	Spcc18.05C	notchless-like protein (predicted)
6	6	SPCC613.10	Qcr2	ubiquinol-cytochrome-c reductase complex core protein Qcr2 (predicted)
6	18	SPCC736.10c	Mrps8	mitochondrial ribosomal protein subunit S8 (predicted)
5	2	SPAC1565.07c	Knd1	Cullin-associated NEDD8-dissociated protein Knd1 (predicted)
5	3	SPAC1D4.04	Cct2	chaperonin-containing T-complex beta subunit Cct2
5	4	SPAC2F7.05c	Tif5	translation initiation factor eIF5, Tif5(predicted)
5	2	SPAC2G11.11c	Prh1	ATP-dependent RNA helicase Prh1 (predicted)
5	2	SPAC4D7.12c	Fet5	predicted GTPAse with a role in RNA polymerase localization (predicted)
5	4	SPAC8C9.12c	Spac8C9.12C	mitochondrial iron ion transmembrane transporter (predicted)
5	3	SPAC959.02	Sec17	alpha SNAP (predicted)
5	2	SPBC1539.08	Arf6	ADP-ribosylation factor, Arf family Arf6
5	4	SPBC4.07c	Rpt2	19S proteasome regulatory subunit Rpt2
5	232	SPBC405.07	Rpl3602	60S ribosomal protein L36
5	3	SPBC609.05	Pob3	FACT complex subunit Pob3
5	53	SPCC777.09c	Arg1	acetylornithine aminotransferase
4	41	SPAC15E1.03	Rpl42	60S ribosomal protein L36/L42
4	6	SPAC1783.01	Spac1783.01	methionine synthase reductase (predicted)
4	16	SPAC1834.04,SPBC1105.11c,SPBC8D2.04	Hht1	histone H3 h3.1
4	2	SPAC18B11.02c	Spac18B11.02C	tRNA pseudouridine synthase (predicted)
4	2	SPAC22F3.06c	Lon1	Lon protease homolog Lon1 (predicted)
4	2	SPAC23C11.13c	Hpt1	xanthine phosphoribosyltransferase (predicted)
4	2	SPAC23C4.19	Spt5	DSIF transcription elongation factor complex subunit Spt5
4	3	SPAC3A12.12	Atp11	mitochondrial F1-ATPase chaperone Atp11 (predicted)
4	4	SPAC3G9.05	Spa2	cell polarity protein Spa2
4	8	SPAC4F8.03	Sdo1	SBDS family ribosome maturation protein Sdo1 (predicted)
4	4	SPAC6F6.03c	Spac6F6.03C	ribosome export GTPase (predicted)
4	10	SPAC926.08c	Rpf2	Brix domain ribosome biogenesis protein Rpf2
4	8	SPBC1347.02	Fkbp39	FKBP-type peptidyl-prolyl cis-trans isomerase (predicted)
4	18	SPBC16A3.08c	Oga1	Stm1 homolog Oga1
4	2	SPBC543.06c	Dbp8	ATP-dependent RNA helicase Dbp8 (predicted)
4	21	SPCC1827.05c	Spcc1827.05C	nucleolar RNA-binding protein NIFK (predicted)
4	7	SPCC645.14c	Sti1	chaperone activator Sti1 (predicted)
3	6	SPAC13G7.06	Met16	phosphoadenosine phosphosulfate reductase
3	7	SPAC1610.02c	Mrpl1	mitochondrial ribosomal protein subunit L1 (predicted)
3	8	SPAC1635.01	Spac1635.01	mitochondrial outer membrane voltage-dependent anion-selective channel (predicted)
3	2	SPAC1805.01c	Ppk6	serine/threonine protein kinase Ppk6 (predicted)
3	2	SPAC22E12.17c	Glo3	ARF GTPase activating protein (predicted)
3	3	SPAC26F1.04c	Etr1	enoyl-[acyl-carrier protein] reductase (predicted)
3	8	SPAC2F3.09	Hem1	5-aminolevulinate synthase Hem1
3	15	SPAC9E9.09c	Atd1	aldehyde dehydrogenase (predicted)
3	27	SPBC1778.01c	Zuo1	zuotin (predicted)
3	11	SPBC17D1.06	Dbp3	ATP-dependent RNA helicase Dbp3 (predicted)
3	2	SPBC29A3.02c	His7	phosphoribosyl-AMP cyclohydrolase/phosphoribosyl- ATP pyrophosphohydrolase His7
3	6	SPBC3E7.10	Fma1	methionine aminopeptidase Fma1 (predicted)
3	6	SPBC4.06	Spbc4.06	acid phosphatase (predicted)
3	155	SPBC839.05c	Rps1701	40S ribosomal protein S17 (predicted)
3	2	SPBC8D2.14c	Sed5	SNARE Sed5 (predicted)
3	10	SPBP8B7.20c	Nop2	RNA methyltransferase Nop2 (predicted)
3	4	SPCC1450.04	Tef5	translation elongation factor EF-1 beta subunit, guanyl-nucleotide exchange factor (eEF1B)
3	59	SPCC663.04	Rpl39	60S ribosomal protein L39
3	15	SPCC737.02c	Qcr7	ubiquinol-cytochrome-c reductase complex subunit 6 (predicted)
2	2	SPAC140.01	Sdh2	succinate dehydrogenase (ubiquinone) iron-sulfur protein subunit (predicted)
2	6	SPAC222.12c	Atp2	F1-ATPase beta subunit Atp2
2	5	SPAC22A12.15c	Bip1	ER heat shock protein BiP
2	21	SPAC22E12.13c	Rlp24	ribosomal L24-like protein involved in ribosome biogenesis Rlp24 (predicted)
2	4	SPAC23H3.12c	Spac23H3.12C	mitochondrial hydrogen/potassium transport system protein (predicted)
2	20	SPAC2C4.11c	Rbp28	RNA-binding protein Rbp28
2	10	SPAC31A2.03	Mrp11	mitochondrial ribosomal protein subunit L11 (predicted)
2	2	SPAC343.09	Ubx3	UBX domain protein Ubx3, Cdc48 cofactor
2	16	SPAC4G9.03	Adk1	adenylate kinase Adk1
2	2	SPAC56F8.05c	Mug64	BAR domain protein (predicted)
2	8	SPAC637.07	Moe1	translation initiation factor eIF3d Moe1
2	2	SPAPB18E9.01	Trm5	tRNA (guanine) methyltransferase Trm5 (predicted)
2	3	SPBC14C8.06	Arc1	ARP2/3 actin-organizing complex subunit Sop2
2	8	SPBC16D10.08c	Hsp104	heat shock protein Hsp104 (predicted)
2	6	SPBC23G7.12c	Rpt6	19S proteasome regulatory subunit Rpt6 (predicted)
2	5	SPBC30D10.13c	Pdb1	pyruvate dehydrogenase e1 component beta subunit Pdb1
2	2	SPBC3B8.01c	Arh1	NADPH-adrenodoxin reductase Arh1
2	28	SPBC3D6.02	But2	But2 family protein But2
2	2	SPBC3H7.11	Abp140	actin binding methyltransferase Abp140 (predicted)
2	5	SPBC713.03	Spbc713.03	mitochondrial D-lactate dehydrogenase, cytochrome (predicted)
2	5	SPBC725.09c	Hob3	BAR adaptor protein Hob3
2	2	SPBP8B7.23	Rnf10	ubiquitin-protein ligase E3 implicated in transcription (predicted)
2	4	SPCC285.13c	Nup60	nucleoporin Nup60
2	275	SPCC613.05c	Rpl35	60S ribosomal protein L35
2	30	SPCC622.08c	Hta1	histone H2A alpha

## Sheet: Opy1
Opy1-TurboID
Gray shaded are background proteins from untagged Turbo ID (control)
Total spectrum count	Spectrum count in control	ID	Protein	Description	Exclusive unique peptide count	Exclusive unique spectrum count	Percentage sequence coverage	vs ctr	vs Common 4
456	#N/A	SPBC11C11.09c	Rpl502	60S ribosomal protein L5	1	1	0.803	TRUE	FALSE
235	#N/A	SPAC8C9.08	Rps5	40S ribosomal protein S5 (predicted)	0	0	0.724	TRUE	TRUE
114	#N/A	SPAC19G12.14	Its3	1-phosphatidylinositol-4-phosphate 5-kinase Its3	28	42	0.418	TRUE	TRUE
97	#N/A	SPAC750.08c	Spac750.08C	NAD-dependent malic enzyme (predicted), partial	3	5	0.408	TRUE	TRUE
79	#N/A	SPCPB16A4.02c	Opy1	conserved fungal protein	23	37	0.776	TRUE	TRUE
70	#N/A	SPAC750.01	Spac750.01	aldo/keto reductase family protein	1	1	0.48	TRUE	TRUE
67	#N/A	SPAC11G7.04,SPAC1805.12c	Ubi1	ribosomal-ubiquitin fusion protein Ubi1 (predicted)	0	0	0.43	TRUE	TRUE
67	#N/A	SPCC132.04c	Gdh2	NAD-dependent glutamate dehydrogenase Gdh2 (predicted)	26	31	0.39	TRUE	FALSE
64	#N/A	SPAPB8E5.06c	Rpl302	60S ribosomal protein L3	0	0	0.546	TRUE	TRUE
61	#N/A	SPBC18E5.04	Rpl1001	60S ribosomal protein L10	1	2	0.738	TRUE	FALSE
61	#N/A	SPBC839.13c	Rpl1601	60S ribosomal protein L13/L16 (predicted)	0	0	0.563	TRUE	FALSE
57	#N/A	SPAC19A8.04	Erg5	C-22 sterol desaturase Erg5	17	26	0.396	TRUE	TRUE
52	#N/A	SPCC1906.02c	Cue3	CUE domain protein Cue3, human ASCC2 ortholog (predicted)	16	22	0.31	TRUE	FALSE
50	#N/A	SPAC3C7.11c	Cnx1	calnexin Cnx1	12	19	0.305	TRUE	TRUE
50	#N/A	SPCC63.14	Eis1	eisosome assembly protein eis1	25	30	0.24	TRUE	TRUE
49	#N/A	SPAC139.01c	Spac139.01C	nuclease, XP-G family (predicted)	18	21	0.377	TRUE	TRUE
48	#N/A	SPCC23B6.04c	Spcc23B6.04C	sec14 cytosolic factor family, glycerophospholipid-transfer protein (predicted)	24	25	0.386	TRUE	TRUE
47	#N/A	SPAC688.11	End4	Huntingtin-interacting protein homolog	27	31	0.39	TRUE	TRUE
47	#N/A	SPCC553.02	Qns1	glutamine-dependent NAD(+) synthetase Qns1 (predicted)	22	29	0.369	TRUE	TRUE
46	#N/A	SPCC576.11	Rpl15	60S ribosomal protein L15 (predicted)	1	1	0.463	TRUE	FALSE
45	#N/A	SPAC17A5.14	Exo2	exonuclease II Exo2	16	21	0.177	TRUE	TRUE
44	#N/A	SPAC30C2.08	Spac30C2.08	conserved fungal protein	19	24	0.53	TRUE	TRUE
44	#N/A	SPBC3D6.15	Rps2501	40S ribosomal protein S25 (predicted)	0	0	0.67	TRUE	TRUE
44	#N/A	SPAC1002.18	Urg3	DUF1688 family protein	15	19	0.536	TRUE	FALSE
42	#N/A	SPBC776.02c	Dis2	serine/threonine protein phosphatase PP1 subfamily, Dis2	9	16	0.391	TRUE	TRUE
41	#N/A	SPAC22F8.05	Spac22F8.05	alpha,alpha-trehalose-phosphate synthase (predicted)	24	26	0.348	TRUE	TRUE
41	#N/A	SPBC13G1.10c	Mug81	ATP-dependent RNA helicase Slh1, human ASCC3 ortholog (predicted)	20	24	0.188	TRUE	TRUE
40	#N/A	SPCC1672.06c	Asp1	inositol hexakisphosphate kinase/inositol pyrophosphate synthase (predicted)	14	18	0.19	TRUE	TRUE
40	#N/A	SPAC959.08	Rpl2102	60S ribosomal protein L21 (predicted)	2	2	0.631	TRUE	FALSE
38	#N/A	SPAC13A11.02c	Erg11	sterol 14-demethylase Erg11 (predicted)	14	16	0.446	TRUE	TRUE
38	#N/A	SPBC12C2.08	Dnm1	mitochondrial dynamin family GTPase Dnm1	16	21	0.269	TRUE	TRUE
37	#N/A	SPAC2F3.06c	Kap104	karyopherin Kap104	15	15	0.245	TRUE	TRUE
36	#N/A	SPBC646.08c	Spbc646.08C	oxysterol binding protein (predicted)	10	15	0.242	TRUE	TRUE
34	#N/A	SPAC1142.06	Get3	GET complex ATPase subunit Get3 (predicted)	13	17	0.523	TRUE	TRUE
34	#N/A	SPAC19D5.04	Ptr1	HECT-type ubiquitin ligase E3 Ptr1	18	23	0.0821	TRUE	TRUE
34	#N/A	SPAC1F7.01c	Spt6	nucleosome remodeling protein Spt6	18	21	0.19	TRUE	TRUE
34	#N/A	SPBC215.12	Cwf10	U5 snRNP GTPase subunit Cwf10	16	18	0.263	TRUE	TRUE
34	#N/A	SPBC30D10.07c	Spbc30D10.07C	biotin-protein ligase (predicted)	9	11	0.242	TRUE	TRUE
34	#N/A	SPBC3D6.06c	Prs5	ribose-phosphate pyrophosphokinase Prs5 (predicted)	12	16	0.463	TRUE	TRUE
34	#N/A	SPCC188.08c	Ubp5	ubiquitin C-terminal hydrolase Ubp5	15	19	0.225	TRUE	TRUE
34	#N/A	SPCC777.13	Vps35	retromer complex subunit Vps35	14	16	0.233	TRUE	TRUE
33	#N/A	SPAC1071.07c	Rps1502	40S ribosomal protein S15 (predicted)	0	0	0.584	TRUE	FALSE
32	#N/A	SPAC1002.07c	Ats1	N-acetyltransferase Ats1 (predicted)	7	11	0.44	TRUE	TRUE
32	#N/A	SPAP8A3.12c	Tpp2	tripeptidyl-peptidase II Tpp2	15	18	0.167	TRUE	TRUE
32	#N/A	SPBC119.17	Spbc119.17	mitochondrial metalloendopeptidase (predicted)	17	17	0.278	TRUE	TRUE
32	#N/A	SPBC30B4.05	Kap109	karyopherin Kap109	9	10	0.19	TRUE	TRUE
31	#N/A	SPAC1071.08	Rpp203	60S acidic ribosomal protein A2	1	1	0.291	TRUE	TRUE
31	#N/A	SPAC23H3.13c	Gpa2	heterotrimeric G protein alpha-2 subunit Gpa2	12	14	0.444	TRUE	TRUE
31	#N/A	SPBC23G7.15c	Rpp202	60S acidic ribosomal protein A4	1	1	0.445	TRUE	TRUE
31	#N/A	SPCC1494.05c	Ubp12	CSN-associated deubiquitinating enzyme Ubp12	17	21	0.263	TRUE	TRUE
30	#N/A	SPAC12B10.01c	Spac12B10.01C	HECT-type ubiquitin-protein ligase E3 (predicted)	13	15	0.0996	TRUE	TRUE
30	#N/A	SPAC25A8.01c	Fft3	SMARCAD1 family ATP-dependent DNA helicase Fft3	18	19	0.223	TRUE	TRUE
30	#N/A	SPBC3H7.15	Hhp1	serine/threonine protein kinase Hhp1	10	15	0.271	TRUE	TRUE
30	#N/A	SPCC1020.01c	Pma2	P-type proton ATPase, P3-type Pma2	0	0	0.0624	TRUE	TRUE
30	#N/A	SPCC594.01	Spcc594.01	DUF1769 family protein	12	14	0.196	TRUE	TRUE
29	#N/A	SPAC1142.01	Rqc1	ribosome quality control complex (RQC) complex subunit Rqc1 (predicted)	12	18	0.258	TRUE	TRUE
29	#N/A	SPBC106.10	Pka1	cAMP-dependent protein kinase catalytic subunit Pka1	10	11	0.273	TRUE	TRUE
29	#N/A	SPCC1919.05	Ski3	Ski complex TPR repeat subunit Ski3 (predicted)	18	20	0.237	TRUE	TRUE
27	#N/A	SPAC1002.03c	Gls2	glucosidase II alpha subunit Gls2	10	12	0.176	TRUE	TRUE
27	#N/A	SPAC24B11.11c	Sid2	NDR kinase Sid2	10	13	0.224	TRUE	TRUE
27	#N/A	SPAC27F1.07	Ost1	dolichyl-diphospho-oligosaccharide-protein glycosyltransferase Ost1 (predicted)	10	11	0.318	TRUE	TRUE
27	#N/A	SPBC577.06c	Stt4	1-phosphatidylinositol 4-kinase Stt4 (predicted)	19	21	0.202	TRUE	TRUE
27	#N/A	SPBC9B6.11c	Spbc9B6.11C	CCR4/nocturin family endoribonuclease (predicted)	10	13	0.329	TRUE	TRUE
27	#N/A	SPCC962.01	Spcc962.01	C2 domain endoplasmic reticulum membrane organization protein (predicted)	19	20	0.206	TRUE	TRUE
26	#N/A	SPBC16H5.11c	Skb1	type II protein arginine N-methyltransferase Skb1	14	16	0.274	TRUE	TRUE
26	#N/A	SPBC354.07c	Spbc354.07C	oxysterol binding protein (predicted)	12	13	0.428	TRUE	TRUE
26	#N/A	SPCC18B5.01c	Bfr1	brefeldin A transmembrane transporter Bfr1	11	13	0.129	TRUE	TRUE
25	#N/A	SPAC13A11.01c	Rga8	Rho-type GTPase activating protein Rga8	12	13	0.19	TRUE	TRUE
25	#N/A	SPAC16C9.03	Nmd3	export adaptor Nmd3 (predicted)	11	13	0.289	TRUE	TRUE
25	#N/A	SPAC6G10.07	Cbc1	nuclear cap-binding complex large subunit (predicted)	13	15	0.283	TRUE	TRUE
25	#N/A	SPAC823.03	Ppk15	serine/threonine protein kinase Ppk15 (predicted)	12	14	0.318	TRUE	TRUE
25	#N/A	SPBC1271.12	Kes1	oxysterol binding protein (predicted)	11	13	0.351	TRUE	TRUE
25	#N/A	SPBC18E5.11c	Edc3	enhancer of mRNA decapping Edc3	4	6	0.137	TRUE	TRUE
24	#N/A	SPAC11G7.02	Pub1	HECT-type ubiquitin-protein ligase E3 Pub1	12	15	0.224	TRUE	TRUE
24	#N/A	SPAC22G7.01c	Fra1	iron responsive transcriptional regulator, peptidase family (predicted)	11	12	0.249	TRUE	TRUE
24	#N/A	SPAC2C4.16c	Rps801	40S ribosomal protein S8 (predicted)	0	0	0.44	TRUE	TRUE
24	#N/A	SPCC162.11c	Spcc162.11C	uridine kinase/uracil phosphoribosyltransferase (predicted)	10	11	0.337	TRUE	TRUE
24	#N/A	SPCC5E4.05c	Mgl1	mitochondrial acylglycerol lipase Mgl1 (predicted)	8	12	0.304	TRUE	TRUE
23	#N/A	SPAC13G7.01c	Erg7	lanosterol synthase Erg7	10	12	0.144	TRUE	TRUE
23	#N/A	SPAC4D7.09	Tif223	translation initiation factor eIF2B gamma subunit (predicted)	11	12	0.402	TRUE	TRUE
23	#N/A	SPBC215.15	Sec13	COPII-coated vesicle component Sec13	12	16	0.68	TRUE	TRUE
23	#N/A	SPBC83.13	Spbc83.13	mitochondrial tricarboxylic acid transmembrane transporter (predicted)	7	10	0.287	TRUE	TRUE
23	#N/A	SPBC1604.03c	Spbc1604.03C	conserved fungal protein	6	8	0.236	TRUE	FALSE
22	#N/A	SPAC22H10.03c	Kap114	karyopherin Kap14	9	11	0.18	TRUE	TRUE
22	#N/A	SPAC3H8.10	Spo20	sec14 cytosolic factor family, glycerophospholipid-transfer protein Spo20/Sec14	7	9	0.259	TRUE	TRUE
22	#N/A	SPAC513.05	Ams1	alpha-mannosidase Ams1 (predicted)	12	13	0.153	TRUE	TRUE
22	#N/A	SPBC21D10.09c	Rkr1	RQC complex ubiquitin-protein ligase E3 Rkr1 (predicted)	12	12	0.127	TRUE	TRUE
22	#N/A	SPBC2G2.13c	Dcd1	deoxycytidylate deaminase (predicted)	7	8	0.261	TRUE	TRUE
22	#N/A	SPBC36.05c	Clr6	histone deacetylase (class I) Clr6	9	11	0.326	TRUE	TRUE
22	#N/A	SPBC4C3.06	Syp1	cytoskeletal protein Syp1 (predicted)	13	16	0.276	TRUE	TRUE
21	#N/A	SPAC13G6.11c	Erg12	mevalonate kinase Erg12 (predicted)	6	8	0.191	TRUE	TRUE
21	#N/A	SPAC2F3.13c	Spac2F3.13C	queuine tRNA-ribosyltransferase (predicted)	8	9	0.316	TRUE	TRUE
21	#N/A	SPBC17G9.04c	Nup85	nucleoporin Nup85	11	14	0.274	TRUE	TRUE
21	#N/A	SPBC3D6.12	Dip2	U3 snoRNA associated protein Dip2 (predicted)	11	11	0.179	TRUE	TRUE
21	#N/A	SPBC6B1.08c	Ofd1	2-oxoglutarate and Fe(II) dioxygenase domain containing protein 1	8	8	0.268	TRUE	TRUE
21	#N/A	SPCC1450.12	Spcc1450.12	PXA domain protein	13	16	0.22	TRUE	TRUE
21	#N/A	SPCC962.03c	Cut15	karyopherin Cut15	10	11	0.253	TRUE	TRUE
20	#N/A	SPAC1F5.06	Lsh1	ER heat shock protein Lsh1 (predicted)	9	11	0.169	TRUE	TRUE
20	#N/A	SPBPJ4664.06	Gpt1	UDP-glucose-glycoprotein glucosyltransferase Gpt1	10	11	0.102	TRUE	TRUE
20	#N/A	SPCC290.03c	Nup186	nucleoporin Nup186	12	13	0.14	TRUE	TRUE
20	#N/A	SPCC70.05c	Nnk1	serine/threonine protein kinase Nnk1 (predicted)	12	13	0.238	TRUE	TRUE
20	#N/A	SPAC1F12.07	Ser1	phosphoserine aminotransferase (predicted)	9	11	0.311	TRUE	FALSE
19	#N/A	SPAC1486.06	Npt1	nicotinate phosphoribosyltransferase Npt1 (predicted)	7	9	0.288	TRUE	TRUE
19	#N/A	SPAC17A5.16	Ftp105	Ubp5 interacting protein Ftp105	9	10	0.184	TRUE	TRUE
19	#N/A	SPAC20G4.01	Caf16	CCR4-Not complex subunit Caf16 (predicted)	6	7	0.379	TRUE	TRUE
19	#N/A	SPAC3C7.05c	Mug191	alpha-1,6- mannanase (predicted)	12	13	0.423	TRUE	TRUE
19	#N/A	SPAPJ696.02	Lsb4	actin cortical patch component Lsb4 (predicted)	13	14	0.356	TRUE	TRUE
19	#N/A	SPBC18E5.01	Spbc18E5.01	cycloisomerase 2 family	8	11	0.424	TRUE	TRUE
19	#N/A	SPBC216.07c	Tor2	phosphatidylinositol kinase Tor2	11	12	0.068	TRUE	TRUE
19	#N/A	SPBC29B5.04c	Spbc29B5.04C	actin cortical patch protein (predicted)	10	11	0.255	TRUE	TRUE
19	#N/A	SPBC651.11c	Apm3	AP-3 adaptor complex subunit Apm3 (predicted)	7	9	0.221	TRUE	TRUE
19	#N/A	SPCC1919.10c	Myo52	myosin type V	10	11	0.097	TRUE	TRUE
19	#N/A	SPBC409.07c	Wis1	MAP kinase kinase Wis1	11	13	0.258	TRUE	FALSE
19	#N/A	SPCC1223.14	Spcc1223.14	chorismate synthase (predicted)	5	6	0.233	TRUE	FALSE
18	#N/A	SPAC1071.02	Mms19	Dos2 silencing complex subunit Mms19	9	10	0.122	TRUE	TRUE
18	#N/A	SPAC1687.22c	Puf3	RNA-binding protein Puf3 (predicted)	6	7	0.171	TRUE	TRUE
18	#N/A	SPAC23H3.10	Ssr2	SWI/SNF and RSC complex subunit Ssr2	9	9	0.239	TRUE	TRUE
18	#N/A	SPAC2G11.03c	Vps45	vacuolar sorting protein Vps45	7	9	0.152	TRUE	TRUE
18	#N/A	SPAC30.01c	Sec72	Sec7 domain protein, ARF GEF Sec72	9	11	0.0697	TRUE	TRUE
18	#N/A	SPAC4F8.12c	Spp42	U5 snRNP complex subunit Spp42	10	12	0.0736	TRUE	TRUE
18	#N/A	SPAC637.04	Ypp1	cargo-transport protein Ypp1 (predicted)	9	9	0.142	TRUE	TRUE
18	#N/A	SPAP32A8.02	Spap32A8.02	xylose and arabinose reductase (predicted)	6	7	0.269	TRUE	TRUE
18	#N/A	SPBC119.03	Spbc119.03	human COMT catechol O-methyltransferase homolog 1	8	9	0.429	TRUE	TRUE
18	#N/A	SPBC11B10.09	Cdc2	cyclin-dependent protein kinase Cdk1/Cdc2	7	11	0.256	TRUE	TRUE
18	#N/A	SPBC23G7.08c	Rga7	Rho-type GTPase activating protein Rga7	9	10	0.23	TRUE	TRUE
18	#N/A	SPBC26H8.10	Dis3	3'-5' exoribonuclease subunit Dis3	6	7	0.099	TRUE	TRUE
18	#N/A	SPBC336.04	Cdc6	DNA polymerase delta catalytic subunit Cdc6	6	7	0.0773	TRUE	TRUE
18	#N/A	SPBC36.07	Elp1	elongator subunit Elp1 (predicted)	9	9	0.125	TRUE	TRUE
18	#N/A	SPBC4C3.03	Thr1	homoserine kinase Thr1 (predicted)	8	11	0.337	TRUE	TRUE
18	#N/A	SPBP23A10.10	Ppk32	serine/threonine protein kinase Ppk32 (predicted)	9	12	0.195	TRUE	TRUE
18	#N/A	SPCC330.14c	Rpl2402	60S ribosomal protein L24 (predicted)	0	0	0.302	TRUE	TRUE
18	#N/A	SPCP1E11.02	Ppk38	Ark1/Prk1 family protein kinase Ppk38	5	6	0.134	TRUE	TRUE
18	#N/A	SPAC343.05	Vma1	V-type ATPase V1 domain, subunit A	11	13	0.271	TRUE	FALSE
18	#N/A	SPBC660.13c	Ssb1	DNA replication factor A subunit Ssb1	8	10	0.232	TRUE	FALSE
18	#N/A	SPCC1442.09	Trp3	anthranilate synthase component I (predicted)	10	10	0.327	TRUE	FALSE
17	#N/A	SPAC12G12.06c	Rcl1	rRNA processing protein Rcl1 (predicted)	8	9	0.339	TRUE	TRUE
17	#N/A	SPAC1F5.10	Spac1F5.10	ATP-dependent RNA helicase (predicted)	2	2	0.178	TRUE	TRUE
17	#N/A	SPAC3H1.02c	Spac3H1.02C	metallopeptidase (predicted)	10	11	0.133	TRUE	TRUE
17	#N/A	SPAC5D6.13	Vps74	Golgi phosphoprotein 3 family Vps74 (predicted)	7	9	0.344	TRUE	TRUE
17	#N/A	SPAC821.03c	Slf1	cell cortex node protein Slf1	10	11	0.34	TRUE	TRUE
17	#N/A	SPAC9.03c	Brr2	U5 snRNP complex subunit Brr2	13	13	0.0901	TRUE	TRUE
17	#N/A	SPBC1347.06c	Cki1	serine/threonine protein kinase Cki1	7	7	0.307	TRUE	TRUE
17	#N/A	SPBC15C4.05	Dhx29	ATP-dependent RNA helicase, human DHX29 ortholog (predicted)	14	14	0.141	TRUE	TRUE
17	#N/A	SPBC30D10.14	Spbc30D10.14	dienelactone hydrolase family (predicted)	6	8	0.373	TRUE	TRUE
17	#N/A	SPCC1620.08	Spcc1620.08	succinate-CoA ligase beta subunit (predicted)	7	8	0.226	TRUE	TRUE
17	#N/A	SPCC1672.03c	Gud1	guanine deaminase Gud1 (predicted)	10	10	0.315	TRUE	TRUE
17	#N/A	SPCC4B3.18	Ppc1	phosphopantothenate-cysteine ligase (predicted)	7	9	0.291	TRUE	TRUE
17	#N/A	SPCC895.06	Elp2	elongator complex subunit Elp2 (predicted)	7	9	0.155	TRUE	TRUE
17	#N/A	SPCP1E11.04c	Pal1	membrane associated protein Pal1	8	12	0.292	TRUE	TRUE
17	#N/A	SPAC821.06	Spn2	mitotic and meiotic (sporulation) septin Spn2	10	11	0.447	TRUE	FALSE
16	#N/A	SPAC11E3.11c	Syt22	guanyl-nucleotide exchange factor Syt22	11	13	0.2	TRUE	TRUE
16	#N/A	SPAC13G7.12c	Eki1	choline/ethanolamine kinase Eki1 (predicted)	5	6	0.151	TRUE	TRUE
16	#N/A	SPAC1782.01	Ecm29	proteasome assembly chaperone Ecm29	12	12	0.12	TRUE	TRUE
16	#N/A	SPAC20H4.10	Ufd2	ubiquitin-protein ligase E4 Ufd2 (predicted)	12	12	0.231	TRUE	TRUE
16	#N/A	SPAC22H10.12c	Gdi1	GDP dissociation inhibitor Gdi1 (predicted)	10	10	0.343	TRUE	TRUE
16	#N/A	SPAC25B8.10	Spac25B8.10	trans-aconitate 3-methyltransferase (predicted)	7	7	0.375	TRUE	TRUE
16	#N/A	SPAC2E1P3.04	Cao1	copper amine oxidase Cao1	13	13	0.292	TRUE	TRUE
16	#N/A	SPAC30.04c	Abc4	glutathione S-conjugate-exporting ATPase Abc4	9	9	0.096	TRUE	TRUE
16	#N/A	SPAC56F8.11	Spc3	signal peptidase subunit Spc3 (predicted)	3	6	0.281	TRUE	TRUE
16	#N/A	SPAC6G10.03c	Cld1	mitochondrial cardiolipin-specific phospholipase Cld1 (predicted)	3	7	0.126	TRUE	TRUE
16	#N/A	SPBC106.11c	Plg7	phospholipase A2, PAF family homolog	9	9	0.411	TRUE	TRUE
16	#N/A	SPBC16H5.07c	Ppa2	serine/threonine protein phosphatase Ppa2	5	6	0.388	TRUE	TRUE
16	#N/A	SPBC19F8.03c	Yap18	ENTH/VHS domain protein (predicted)	4	6	0.0924	TRUE	TRUE
16	#N/A	SPBC2G5.01	Spbc2G5.01	ER protein involved in ER-nucleus signaling (predicted)	7	9	0.201	TRUE	TRUE
16	#N/A	SPBP4H10.17c	Spbp4H10.17C	carboxyl methyl esterase (predicted)	4	7	0.199	TRUE	TRUE
16	#N/A	SPCC18.13	Spcc18.13	tRNA (guanine-N7-)-methyltransferase subunit Trm82 (predicted)	7	9	0.271	TRUE	TRUE
16	#N/A	SPCC1840.02c	Bgs4	1,3-beta-glucan synthase subunit Bgs4	5	8	0.0373	TRUE	TRUE
16	#N/A	SPCC31H12.05c	Sds21	serine/threonine protein phosphatase PP1 subfamily, Sds21	5	7	0.227	TRUE	TRUE
16	#N/A	SPCC645.05c	Myo2	myosin II heavy chain	14	15	0.135	TRUE	TRUE
16	#N/A	SPAC27E2.10c	Rfc3	DNA replication factor C complex subunit Rfc3	7	8	0.357	TRUE	FALSE
16	#N/A	SPAC4F10.10c	Mnn9	mannosyltransferase complex subunit, Anp family Mnn9 (predicted)	5	7	0.237	TRUE	FALSE
15	#N/A	SPAC144.06	Apl5	AP-3 adaptor complex subunit Apl5 (predicted)	8	10	0.144	TRUE	TRUE
15	#N/A	SPAC1565.05	Utp8	t-UTP complex subunit Utp8 (predicted)	8	8	0.15	TRUE	TRUE
15	#N/A	SPAC16C9.06c	Upf1	ATP-dependent RNA helicase Upf1	9	9	0.145	TRUE	TRUE
15	#N/A	SPAC17H9.09c	Ras1	GTPase Ras1	7	8	0.548	TRUE	TRUE
15	#N/A	SPAC4D7.04c	Rer2	cis-prenyltransferase	10	11	0.417	TRUE	TRUE
15	#N/A	SPAC56E4.07	Spac56E4.07	N-acetyltransferase (predicted)	7	10	0.43	TRUE	TRUE
15	#N/A	SPBC337.03	Rhn1	RNA polymerase II transcription termination factor homolog	7	9	0.305	TRUE	TRUE
15	#N/A	SPBC354.14c	Vac8	vacuolar protein Vac8 (predicted)	10	10	0.296	TRUE	TRUE
15	#N/A	SPBC646.04	Pla1	poly(A) polymerase Pla1	6	7	0.17	TRUE	TRUE
15	#N/A	SPCC1620.11	Nup97	nucleoporin Nic96 homolog	8	9	0.175	TRUE	TRUE
15	#N/A	SPCC16C4.09	Sts5	RNB-like protein	12	13	0.189	TRUE	TRUE
15	#N/A	SPCC31H12.08c	Ccr4	CCR4-Not complex subunit Ccr4 (predicted)	9	11	0.197	TRUE	TRUE
15	#N/A	SPCC576.07	Ret3	coatomer zeta subunit (predicted)	6	8	0.421	TRUE	TRUE
15	#N/A	SPCC74.03c	Ssp2	AMP-activated protein serine/threonine kinase alpha subunit Ssp2	9	11	0.224	TRUE	TRUE
15	#N/A	SPBC1703.05	Rio2	protein kinase, RIO family Rio2 (predicted)	6	8	0.256	TRUE	FALSE
14	#N/A	SPAC167.07c	Hul5	HECT-type ubiquitin-protein ligase E3 (predicted)	7	9	0.106	TRUE	TRUE
14	#N/A	SPAC17C9.12	Scs22	VAP family protein Scs22	7	8	0.379	TRUE	TRUE
14	#N/A	SPAC17G6.05c	Bro1	BRO1 domain protein Bro1 (predicted)	9	10	0.222	TRUE	TRUE
14	#N/A	SPAC17G6.16c	Ysh1	mRNA cleavage and polyadenylation specificity factor complex endoribonuclease subunit Ysh1	7	8	0.131	TRUE	TRUE
14	#N/A	SPAC17G8.01c	Trl1	tRNA ligase Trl1 (predicted)	7	8	0.108	TRUE	TRUE
14	#N/A	SPAC29A4.14c	Spac29A4.14C	peroxin-3 peroxisome import protein (predicted)	3	4	0.113	TRUE	TRUE
14	#N/A	SPAC3F10.13	Ucp6	UBA domain protein Ucp6	10	11	0.176	TRUE	TRUE
14	#N/A	SPAC3H1.10	Pcs2	phytochelatin synthetase	6	8	0.222	TRUE	TRUE
14	#N/A	SPAC6G9.08	Ubp6	ubiquitin C-terminal hydrolase Ubp6	8	9	0.254	TRUE	TRUE
14	#N/A	SPAC821.05	Tif38	translation initiation factor eIF3h (p40)	6	6	0.255	TRUE	TRUE
14	#N/A	SPAC824.05	Vps16	HOPS/CORVET complex subunit Vps16 (predicted)	7	7	0.0958	TRUE	TRUE
14	#N/A	SPBC14C8.14c	Pol5	DNA polymerase phi	9	9	0.145	TRUE	TRUE
14	#N/A	SPBC1773.06c	Adh8	alcohol dehydrogenase (predicted)	8	8	0.306	TRUE	TRUE
14	#N/A	SPBC27B12.08	Sip1	Pof6 interacting protein Sip1, predicted AP-1 accessory protein	6	7	0.0448	TRUE	TRUE
14	#N/A	SPBC31A8.01c	Rtn1	reticulon-like protein Rtn1	4	6	0.133	TRUE	TRUE
14	#N/A	SPBC800.10c	Spbc800.10C	EPS15 repeat family actin cortical patch component (predicted)	9	11	0.149	TRUE	TRUE
14	#N/A	SPCC126.10	Iah1	isoamyl acetate hydrolytic enzyme Iah1 (predicted)	3	3	0.236	TRUE	TRUE
14	#N/A	SPCC18.06c	Caf1	CCR4-Not complex CAF1 family ribonuclease subunit Caf1	5	7	0.26	TRUE	TRUE
14	#N/A	SPCC1840.07c	Spcc1840.07C	phosphoprotein phosphatase (predicted)	4	6	0.187	TRUE	TRUE
14	#N/A	SPCC553.06	Swp1	oligosaccharyltransferase delta subunit Swp1 (predicted)	3	3	0.192	TRUE	TRUE
14	#N/A	SPAC1486.05	Nup189	nucleoporin Nup98 and Nup96	9	10	0.0765	TRUE	FALSE
14	#N/A	SPCPJ732.01	Vps5	retromer complex subunit Vps5	4	4	0.0868	TRUE	FALSE
13	#N/A	SPAC1071.05	Spac1071.05	S-adenosylmethionine-dependent methyltransferase (predicted)	5	6	0.233	TRUE	TRUE
13	#N/A	SPAC1556.08c	Cbs2	AMP-activated protein kinase gamma subunit cbs2	6	7	0.272	TRUE	TRUE
13	#N/A	SPAC23D3.08	Usp108	U1 snRNP-associated protein Usp108	3	5	0.193	TRUE	TRUE
13	#N/A	SPAC24C9.09	Spac24C9.09	mitochondrial threonine-tRNA ligase (predicted)	5	6	0.133	TRUE	TRUE
13	#N/A	SPAC26H5.10c	Tif51	translation elongation factor eIF5A (predicted)	0	0	0.0828	TRUE	TRUE
13	#N/A	SPAC31A2.04c	Pre1	20S proteasome complex subunit beta 4 Pre1 (predicted)	3	5	0.139	TRUE	TRUE
13	#N/A	SPAC4A8.13c	Pts1	20S proteasome complex subunit beta 5	8	9	0.478	TRUE	TRUE
13	#N/A	SPAC4D7.01c	Sec71	Sec7 domain protein, ARF GEF (predicted)	9	9	0.0806	TRUE	TRUE
13	#N/A	SPAC4G8.05	Ppk14	serine/threonine protein kinase Ppk14 (predicted)	9	9	0.242	TRUE	TRUE
13	#N/A	SPAC57A7.06	Utp14	U3 snoRNP protein Utp14 (predicted)	9	9	0.13	TRUE	TRUE
13	#N/A	SPAC630.09c	Mug58	GLYK family kinase of unknown specificity (predicted)	8	9	0.52	TRUE	TRUE
13	#N/A	SPAC631.01c	Acp2	F-actin capping protein beta subunit Acp2	6	8	0.369	TRUE	TRUE
13	#N/A	SPAC9.06c	Spac9.06C	5'-methylthioribulose-1-phosphate dehydratase, adducin (predicted)	3	4	0.22	TRUE	TRUE
13	#N/A	SPAPB8E5.07c	Rrp12	rRNA processing protein Rrp12 (predicted)	8	10	0.117	TRUE	TRUE
13	#N/A	SPBC1778.03c	Spbc1778.03C	NADH pyrophosphatase (predicted)	9	10	0.388	TRUE	TRUE
13	#N/A	SPBC17G9.02c	Cdc73	RNA polymerase II accessory factor, Cdc73 family (predicted)	7	8	0.283	TRUE	TRUE
13	#N/A	SPBC19F5.03	Sac11	inositol polyphosphate phosphatase (predicted)	10	12	0.179	TRUE	TRUE
13	#N/A	SPBC651.08c	Rpc1	DNA-directed RNA polymerase III complex large subunit Rpc1 (predicted)	5	7	0.0626	TRUE	TRUE
13	#N/A	SPCC1235.10c	Sec6	exocyst complex subunit Sec6	8	8	0.182	TRUE	TRUE
13	#N/A	SPCC1494.04c	Tyr1	prephenate dehydrogenase [NADP+] Tyr1 (predicted)	8	10	0.267	TRUE	TRUE
13	#N/A	SPCC1902.02	Mug72	oxidoreductase (predicted)	4	5	0.115	TRUE	TRUE
13	#N/A	SPCC4G3.15c	Not2	CCR4-Not complex subunit Not2 (predicted)	4	6	0.157	TRUE	TRUE
13	#N/A	SPCC825.02	Gbs1	glucosidase II beta subunit	6	7	0.158	TRUE	TRUE
13	#N/A	SPBC1709.17	Spbc1709.17	folylpolyglutamate synthase (predicted)	6	7	0.174	TRUE	FALSE
13	#N/A	SPBC1709.18	Tif452	translation initiation factor eIF4E, 4F complex E subunit isoform 2, stress response factor	6	7	0.28	TRUE	FALSE
12	#N/A	SPAC17G6.12	Cul1	cullin 1	9	9	0.15	TRUE	TRUE
12	#N/A	SPAC31A2.14	Bun107	WD repeat protein, human WDR48 family Bun107	7	9	0.0967	TRUE	TRUE
12	#N/A	SPAC343.06c	Spac343.06C	phospholipid scramblase (predicted)	4	5	0.199	TRUE	TRUE
12	#N/A	SPAC3G6.09c	Tps2	trehalose-phosphate synthase Tps2 (predicted)	6	6	0.111	TRUE	TRUE
12	#N/A	SPAC4C5.02c	Ryh1	GTPase Ryh1	2	3	0.119	TRUE	TRUE
12	#N/A	SPAC664.02c	Arp8	actin-like protein, Ino80 complex subunit Arp8	9	9	0.192	TRUE	TRUE
12	#N/A	SPAC732.02c	Spac732.02C	fructose-2,6-bisphosphate 2-phosphatase activity (predicted)	8	9	0.314	TRUE	TRUE
12	#N/A	SPAPB17E12.11	Ost3	oligosaccharyltransferase gamma subunit Ost3 (predicted)	4	6	0.175	TRUE	TRUE
12	#N/A	SPAPJ691.03	Spapj691.03	mitochondrial inner membrane organizing system protein (predicted)	2	3	0.186	TRUE	TRUE
12	#N/A	SPBC106.20	Exo70	exocyst complex subunit Exo70	8	8	0.228	TRUE	TRUE
12	#N/A	SPBC11G11.01	Fis1	mitochondrial fission protein Fis1 (predicted)	3	4	0.262	TRUE	TRUE
12	#N/A	SPBC12D12.04c	Pck2	protein kinase C (PKC)-like Pck2	4	4	0.0453	TRUE	TRUE
12	#N/A	SPBC215.03c	Csn1	COP9/signalosome complex subunit Csn1	3	5	0.128	TRUE	TRUE
12	#N/A	SPBC25D12.03c	Mcm7	MCM complex subunit Mcm7	6	8	0.117	TRUE	TRUE
12	#N/A	SPBC28E12.03	Rga4	Rho-type GTPase activating protein Rga4	6	8	0.0932	TRUE	TRUE
12	#N/A	SPBC28E12.06c	Lvs1	beige protein homolog Lvs1 (predicted)	7	7	0.0345	TRUE	TRUE
12	#N/A	SPBC30D10.16	Pha2	phrenate dehydratase	5	6	0.334	TRUE	TRUE
12	#N/A	SPBC31F10.11c	Cwf4	complexed with Cdc5 protein Cwf4	9	10	0.2	TRUE	TRUE
12	#N/A	SPBC3F6.05	Rga1	Rho-type GTPase activating protein Rga1	6	9	0.0696	TRUE	TRUE
12	#N/A	SPBC409.18	Spbc409.18	phosphatidic acid phosphatase (predicted)	2	3	0.147	TRUE	TRUE
12	#N/A	SPBC4F6.06	Kin1	microtubule affinity-regulating kinase Kin1	8	10	0.126	TRUE	TRUE
12	#N/A	SPBC530.05	Prt1	transcription factor (predicted)	4	4	0.0984	TRUE	TRUE
12	#N/A	SPBC660.12c	Egt2	Ergothioneine biosynthesis protein Egt2	4	6	0.179	TRUE	TRUE
12	#N/A	SPBP8B7.09c	Los1	karyopherin exportin T Los1 (predicted)	7	7	0.102	TRUE	TRUE
12	#N/A	SPBPB2B2.13	Gal1	galactokinase Gal1	9	10	0.256	TRUE	TRUE
12	#N/A	SPCC16C4.08c	Skb15	p21 activated protein kinase inhibitor Skb15	6	7	0.258	TRUE	TRUE
12	#N/A	SPCC338.13	Cog4	Golgi transport complex subunit Cog4 (predicted)	5	5	0.111	TRUE	TRUE
12	#N/A	SPCC970.09	Sec8	exocyst complex subunit Sec8	7	7	0.0988	TRUE	TRUE
12	#N/A	SPAC4D7.05	Sum1	translation initiation factor eIF3i	7	9	0.201	TRUE	FALSE
11	#N/A	SPAC1296.01c	Spac1296.01C	phosphoacetylglucosamine mutase (predicted)	6	9	0.161	TRUE	TRUE
11	#N/A	SPAC144.17c	Spac144.17C	6-phosphofructo-2-kinase (predicted)	6	6	0.176	TRUE	TRUE
11	#N/A	SPAC15A10.11	Ubr11	UBR ubiquitin-protein ligase E3 Ubr11	8	9	0.0507	TRUE	TRUE
11	#N/A	SPAC15A10.13	Ppk3	protein kinase domain and HEAT repeat protein Ppk3	7	8	0.168	TRUE	TRUE
11	#N/A	SPAC22H10.05c	Spac22H10.05C	mRNA cleavage and polyadenylation specificity factor complex subunit (predicted)	7	7	0.294	TRUE	TRUE
11	#N/A	SPAC22H12.01c	Mug35	Schizosaccharomyces specific protein Mug35	4	6	0.226	TRUE	TRUE
11	#N/A	SPAC24B11.05	Spac24B11.05	pyrimidine 5'-nucleotidase (predicted)	6	7	0.301	TRUE	TRUE
11	#N/A	SPAC25H1.07	Emc1	ER membrane protein complex subunit Emc1 (predicted)	8	8	0.144	TRUE	TRUE
11	#N/A	SPAC27F1.09c	Prp10	U2 snRNP-associated protein Sap155	5	6	0.0798	TRUE	TRUE
11	#N/A	SPAC29A4.08c	Prp19	ubiquitin-protein ligase E4 Prp19	7	9	0.217	TRUE	TRUE
11	#N/A	SPAC589.04	Spac589.04	metaxin 1 (predicted)	4	5	0.247	TRUE	TRUE
11	#N/A	SPAC5H10.08c	Pan6	pantoate-beta-alanine ligase	6	7	0.314	TRUE	TRUE
11	#N/A	SPBC1539.07c	Fmd1	glutathione-dependent formaldehyde dehydrogenase (predicted)	4	5	0.164	TRUE	TRUE
11	#N/A	SPBC1683.10c	Pcl1	ferrous iron/manganese transmembrane transporter Pcl1	3	5	0.231	TRUE	TRUE
11	#N/A	SPBC1734.03	Fol1	trifunctional dihydropteroatesynthase/2-amino-4-hydroxy-6-hydro xymethyldihydropteridinediphosphokinase/dihydroneopterin aldolase Fol1 (predicted)	6	6	0.134	TRUE	TRUE
11	#N/A	SPBC17D1.03c	Rrp43	exosome subunit Rrp43	5	6	0.344	TRUE	TRUE
11	#N/A	SPBC26H8.02c	Sec9	SNAP-25 homologue, t-SNARE component Sec9	5	7	0.224	TRUE	TRUE
11	#N/A	SPBC32F12.02	Rec14	Ski complex subunit Rec14	4	5	0.225	TRUE	TRUE
11	#N/A	SPBC3D6.13c	Pdi3	ER associated protein disulfide isomerase Pdi3	7	10	0.114	TRUE	TRUE
11	#N/A	SPBC6B1.07	Prp1	U4/U6 x U5 tri-snRNP complex subunit Prp1	5	5	0.0773	TRUE	TRUE
11	#N/A	SPBC776.08c	Utp22	small-subunit processome, UTP-C complex subunit Utp22 (predicted)	6	7	0.0848	TRUE	TRUE
11	#N/A	SPBC8D2.01	Gsk31	serine/threonine protein kinase Gsk31 (predicted)	6	6	0.273	TRUE	TRUE
11	#N/A	SPBP4G3.02	Pho1	acid phosphatase Pho1	4	4	0.185	TRUE	TRUE
11	#N/A	SPCC11E10.06c	Elp4	elongator complex subunit Elp4 (predicted)	5	6	0.244	TRUE	TRUE
11	#N/A	SPCC1281.01	Ags1	alpha glucan synthase Ags1	6	6	0.0461	TRUE	TRUE
11	#N/A	SPCC1672.12c	Get4	ER membrane insertion protein Get4 (predicted)	5	6	0.271	TRUE	TRUE
11	#N/A	SPCC645.07	Rgf1	RhoGEF for Rho1, Rgf1	8	8	0.0862	TRUE	TRUE
11	#N/A	SPCC794.10	Ugp1	UTP-glucose-1-phosphate uridylyltransferase-like Ugp1	6	7	0.128	TRUE	TRUE
10	#N/A	SPAC1142.04	Spac1142.04	Noc complex subunit Noc2 family (predicted)	4	5	0.0835	TRUE	TRUE
10	#N/A	SPAC11D3.15	Spac11D3.15	5-oxoprolinase (ATP-hydrolizing) (predicted)	6	6	0.0782	TRUE	TRUE
10	#N/A	SPAC167.05	Spac167.05	Usp (universal stress protein) family protein, implicated in meiotic chromosome segregation	6	7	0.128	TRUE	TRUE
10	#N/A	SPAC1805.16c	Spac1805.16C	purine nucleoside phosphorylase (predicted)	8	9	0.387	TRUE	TRUE
10	#N/A	SPAC1851.03	Ckb1	CK2 family regulatory subunit Ckb1	3	4	0.247	TRUE	TRUE
10	#N/A	SPAC1B2.05	Mcm5	MCM complex subunit Mcm5	6	7	0.128	TRUE	TRUE
10	#N/A	SPAC1B3.08	Spac1B3.08	COP9 signalosome complex subunit 12 (predicted)	3	4	0.121	TRUE	TRUE
10	#N/A	SPAC24C9.03	Mvd1	diphosphomevalonate decarboxylase mvd1 (predicted)	7	7	0.394	TRUE	TRUE
10	#N/A	SPAC26A3.10	Cnt6	centaurin ADOP ribosylation factor GTPase activating protein family (predicted)	7	9	0.116	TRUE	TRUE
10	#N/A	SPAC26H5.04	Gid5	GID complex armadillo repeat subunit Gid5 (predicted)	7	8	0.136	TRUE	TRUE
10	#N/A	SPAC6G10.05c	Trs120	TRAPP complex subunit Trs120 (predicted)	8	8	0.113	TRUE	TRUE
10	#N/A	SPAC823.15	Ppa1	minor serine/threonine protein phosphatase Ppa1	4	4	0.249	TRUE	TRUE
10	#N/A	SPAC8C9.04	Spac8C9.04	Schizosaccharomyces specific protein	6	6	0.162	TRUE	TRUE
10	#N/A	SPAC926.07c	Dlc2	dynein light chain Dlc2 (predicted)	3	4	0.341	TRUE	TRUE
10	#N/A	SPBC1289.08	Uap1	UDP-N-acetylglucosamine diphosphorylase Uap1/Qri1(predicted)	5	6	0.202	TRUE	TRUE
10	#N/A	SPBC15D4.09c	Spbc15D4.09C	cystathionine gamma-synthase Met3 (predicted)	7	8	0.175	TRUE	TRUE
10	#N/A	SPBC17G9.08c	Cnt5	Centaurin Cnt5	8	8	0.162	TRUE	TRUE
10	#N/A	SPBC1826.01c	Mot1	TATA-binding protein associated factor Mot1 (predicted)	7	7	0.0614	TRUE	TRUE
10	#N/A	SPBC1861.09	Ppk22	serine/threonine protein kinase Ppk22 (predicted)	5	6	0.15	TRUE	TRUE
10	#N/A	SPBC2D10.18	Abc1	ABC1 kinase family ubiquinone biosynthesis protein Abc1/Coq8	4	5	0.11	TRUE	TRUE
10	#N/A	SPBC354.13	Rga6	Rho-type GTPase activating protein Rga6 (predicted)	3	5	0.0559	TRUE	TRUE
10	#N/A	SPBC3F6.01c	Spbc3F6.01C	serine/threonine protein phosphatase (predicted)	7	8	0.188	TRUE	TRUE
10	#N/A	SPBC582.08	Rhp1602	alanine aminotransferase Rhp1602 (predicted)	8	8	0.251	TRUE	TRUE
10	#N/A	SPBC713.04c	Pwp2	U3 snoRNP-associated protein Utp1 (predicted)	5	6	0.0749	TRUE	TRUE
10	#N/A	SPCC1682.10	Rpn8	19S proteasome regulatory subunit Rpn8 (predicted)	5	7	0.244	TRUE	TRUE
10	#N/A	SPCC16C4.18c	Taf6	histone H4-like TAF Taf6, SAGA complex subunit	7	8	0.254	TRUE	TRUE
10	#N/A	SPCC188.02	Par1	protein phosphatase regulatory subunit Par1	5	6	0.151	TRUE	TRUE
10	#N/A	SPCC285.08	Ret2	coatomer delta subunit Ret2 (predicted)	4	5	0.183	TRUE	TRUE
10	#N/A	SPCC338.14	Ado1	adenosine kinase (predicted)	5	6	0.159	TRUE	TRUE
10	#N/A	SPCC61.03	Spcc61.03	NADHX dehydratase (predicted)	3	4	0.156	TRUE	TRUE
10	#N/A	SPCC663.08c	Spcc663.08C	short chain dehydrogenase	3	4	0.115	TRUE	TRUE
10	#N/A	SPCC736.04c	Gma12	alpha-1,2-galactosyltransferase Gma12	4	5	0.16	TRUE	TRUE
10	#N/A	SPCC364.06	Nap1	nucleosome assembly protein Nap1	6	7	0.249	TRUE	FALSE
9	#N/A	SPAC15E1.08	Naa10	NatA N-acetyltransferase complex catalytic subunit Naa10 (predicted)	3	3	0.311	TRUE	TRUE
9	#N/A	SPAC17G8.04c	Arc5	ARP2/3 actin-organizing complex subunit Arc5	4	4	0.572	TRUE	TRUE
9	#N/A	SPAC17H9.11	Gmf1	cofilin/tropomyosin family Glia Maturation Factor homolog Gmf1	6	7	0.603	TRUE	TRUE
9	#N/A	SPAC20G8.02	Spac20G8.02	mitochondrial DDHD family phospholipase (predicted)	6	7	0.132	TRUE	TRUE
9	#N/A	SPAC22E12.14c	Sck2	serine/threonine protein kinase Sck2	4	5	0.149	TRUE	TRUE
9	#N/A	SPAC23H4.12	Alp13	MRG family Clr6 histone deacetylase complex subunit Alp13	3	4	0.101	TRUE	TRUE
9	#N/A	SPAC26A3.12c	Dhp1	5'-3' exoribonuclease Dhp1	5	5	0.0797	TRUE	TRUE
9	#N/A	SPAC328.01c	Msn5	karyopherin (predicted)	6	6	0.0778	TRUE	TRUE
9	#N/A	SPAC3A12.05c	Taf2	TATA-binding protein associated factor Taf2 (predicted)	8	8	0.105	TRUE	TRUE
9	#N/A	SPAC4D7.02c	Pgc1	phosphatidylglycerol phospholipase C Pgc1 (predicted)	4	5	0.203	TRUE	TRUE
9	#N/A	SPAC4F10.09c	Noc1	ribosome biogenesis protein Noc1 (predicted)	7	9	0.117	TRUE	TRUE
9	#N/A	SPAC4H3.08	Spac4H3.08	3-hydroxyacyl-CoA dehydrogenase (predicted)	3	3	0.119	TRUE	TRUE
9	#N/A	SPAC630.05	Gyp7	GTPase activating protein Gyp7 (predicted)	7	8	0.0942	TRUE	TRUE
9	#N/A	SPAC6F12.17	Rna14	mRNA cleavage and polyadenylation specificity factor complex subunit Rna14 (predicted)	6	7	0.0941	TRUE	TRUE
9	#N/A	SPAC7D4.11c	Sec39	secretory pathway protein Sec39 (predicted)	5	6	0.122	TRUE	TRUE
9	#N/A	SPAC8E11.04c	Spac8E11.04C	phospholipase involved in depalmitoylation (predicted)	3	5	0.228	TRUE	TRUE
9	#N/A	SPACUNK4.06c	Rpb7	DNA-directed RNA polymerase complex II subunit Rpb7	3	4	0.291	TRUE	TRUE
9	#N/A	SPAP27G11.03	Cdc123	translation initiation factor eIF2 assembly protein	4	5	0.185	TRUE	TRUE
9	#N/A	SPBC119.15	Npa3	RNA polymerase II binding AAA family ATPase Npa3 (predicted)	5	5	0.234	TRUE	TRUE
9	#N/A	SPBC1198.08	Spbc1198.08	dipeptidase Dug1 (predicted)	3	3	0.0945	TRUE	TRUE
9	#N/A	SPBC1271.07c	Spbc1271.07C	N-acetyltransferase (predicted)	3	5	0.196	TRUE	TRUE
9	#N/A	SPBC16E9.11c	Pub3	HECT-type ubiquitin-protein ligase E3 Pub3 (predicted)	5	6	0.112	TRUE	TRUE
9	#N/A	SPBC1703.02	Rsc9	RSC complex subunit Rsc9	7	8	0.138	TRUE	TRUE
9	#N/A	SPBC1709.08	Cft1	cleavage factor one Cft1 (predicted)	5	5	0.0666	TRUE	TRUE
9	#N/A	SPBC1778.10c	Ppk21	serine/threonine protein kinase Ppk21	6	7	0.18	TRUE	TRUE
9	#N/A	SPBC19F5.02c	Utp4	U3 snoRNP protein Utp4 (predicted)	6	7	0.148	TRUE	TRUE
9	#N/A	SPBC19G7.01c	Msh2	MutS protein homolog 2	7	8	0.109	TRUE	TRUE
9	#N/A	SPBC215.01	Spbc215.01	GTPase activating protein (predicted)	7	8	0.157	TRUE	TRUE
9	#N/A	SPBC216.03	Spbc216.03	conserved fungal protein	5	6	0.239	TRUE	TRUE
9	#N/A	SPBC27B12.13	Tom40	mitochondrial TOM complex subunit Tom40 (predicted)	2	2	0.102	TRUE	TRUE
9	#N/A	SPBC2D10.14c	Myo51	myosin type V	7	8	0.0544	TRUE	TRUE
9	#N/A	SPBC4B4.01c	Ptk1	fumble family pantothenate kinase (predicted)	5	5	0.208	TRUE	TRUE
9	#N/A	SPBP4H10.04	Ppb1	calcium-dependent serine/threonine protein phosphatase calcineurin A, catalytic subunit Ppb1	5	5	0.146	TRUE	TRUE
9	#N/A	SPBP8B7.21	Ubp3	ubiquitin C-terminal hydrolase Ubp3	6	7	0.189	TRUE	TRUE
9	#N/A	SPCC1223.06	Tea1	cell end marker Tea1	5	7	0.0706	TRUE	TRUE
9	#N/A	SPCC1322.09	Spcc1322.09	conserved fungal protein	4	5	0.167	TRUE	TRUE
9	#N/A	SPCC1739.14	Npp106	nucleoporin Npp106	7	7	0.106	TRUE	TRUE
9	#N/A	SPCC4G3.13c	Cue1	CUE domain protein Cue1/4 family involved in ER associated protein catabolism (predicted)	4	5	0.279	TRUE	TRUE
9	#N/A	SPBC16C6.07c	Rpt1	19S proteasome regulatory subunit Rpt1 (predicted)	5	6	0.164	TRUE	FALSE
9	#N/A	SPCC162.09c	Hmg1	3-hydroxy-3-methylglutaryl-CoA reductase Hmg1	5	6	0.095	TRUE	FALSE
9	#N/A	SPCC16C4.11	Pef1	Pho85/PhoA-like cyclin-dependent kinase Pef1	3	3	0.26	TRUE	FALSE
8	#N/A	SPAC1093.05	Spac1093.05	ATP-dependent RNA helicase Hca4 (predicted)	8	8	0.167	TRUE	TRUE
8	#N/A	SPAC15F9.02	Seh1	Seh1-associated complex subunit Seh1	2	3	0.0885	TRUE	TRUE
8	#N/A	SPAC1786.01c	Ptl2	triacylglycerol lipase ptl2	6	6	0.119	TRUE	TRUE
8	#N/A	SPAC1851.02	Slc1	1-acylglycerol-3-phosphate O-acyltransferase Slc1 (predicted)	5	5	0.237	TRUE	TRUE
8	#N/A	SPAC1952.17c	Spac1952.17C	GTPase activating protein (predicted)	8	8	0.171	TRUE	TRUE
8	#N/A	SPAC1B3.13	Nan1	U3 snoRNP-associated protein Nan1 (predicted)	4	4	0.0769	TRUE	TRUE
8	#N/A	SPAC1F3.01	Rrp6	exosome 3'-5' exoribonuclease subunit Rrp6 (predicted)	5	5	0.136	TRUE	TRUE
8	#N/A	SPAC20H4.01	Utp5	U3 snoRNP-associated protein Utp5 (predicted)	6	6	0.131	TRUE	TRUE
8	#N/A	SPAC22E12.18	Spac22E12.18	conserved fungal protein	6	6	0.247	TRUE	TRUE
8	#N/A	SPAC22G7.05	Kri1	ribosome biogenesis protein Kri1 (predicted)	6	6	0.151	TRUE	TRUE
8	#N/A	SPAC23C11.04c	Pnk1	DNA kinase/phosphatase Pnk1	2	2	0.0711	TRUE	TRUE
8	#N/A	SPAC23G3.12c	Spac23G3.12C	serine protease (predicted)	6	7	0.0783	TRUE	TRUE
8	#N/A	SPAC24H6.03	Cul3	cullin 3	4	5	0.0688	TRUE	TRUE
8	#N/A	SPAC29E6.03c	Uso1	ER to Golgi tethering factor Uso1 (predicted)	6	6	0.0703	TRUE	TRUE
8	#N/A	SPAC2F3.10	Vps54	GARP complex subunit Vps54 (predicted)	5	6	0.0748	TRUE	TRUE
8	#N/A	SPAC31G5.15	Psd3	phosphatidylserine decarboxylase Psd3	5	5	0.0982	TRUE	TRUE
8	#N/A	SPAC4F10.04	Ypa1	protein phosphatase type 2A regulator, PTPA family Ypa1	2	3	0.123	TRUE	TRUE
8	#N/A	SPAC4F8.13c	Rng2	IQGAP	5	6	0.0544	TRUE	TRUE
8	#N/A	SPAC56F8.02	Spac56F8.02	AMP binding enzyme (predicted)	7	8	0.0659	TRUE	TRUE
8	#N/A	SPAC644.18c	Bet3	TRAPP complex subunit Bet3 (predicted)	3	4	0.191	TRUE	TRUE
8	#N/A	SPAC688.03c	Spac688.03C	human AMMECR1 homolog	2	3	0.114	TRUE	TRUE
8	#N/A	SPAC806.02c	Spac806.02C	Par A family ATPase/WD repeat iron cluster assembly fusion protein (predicted)	4	4	0.0855	TRUE	TRUE
8	#N/A	SPAC959.03c	Utp7	U3 snoRNP-associated protein Utp7 (predicted)	3	4	0.123	TRUE	TRUE
8	#N/A	SPAPB17E12.14c	Spapb17E12.14C	6-phosphofructo-2-kinase/fructose-2,6-bisphosphate 2-phosphatase (predicted)	6	6	0.12	TRUE	TRUE
8	#N/A	SPAPB8E5.09	Rvb1	AAA family ATPase Rvb1	6	6	0.197	TRUE	TRUE
8	#N/A	SPBC115.03	Spbc115.03	gfo/idh/mocA family oxidoreductase (predicted)	5	5	0.261	TRUE	TRUE
8	#N/A	SPBC12C2.03c	Spbc12C2.03C	methionine synthase reductase (predicted)	3	4	0.102	TRUE	TRUE
8	#N/A	SPBC1539.04	Tts1	tetra spanning protein 1, Tts1	3	5	0.0717	TRUE	TRUE
8	#N/A	SPBC1711.05	Spbc1711.05	nucleocytoplasmic transport chaperone Srp40 (predicted)	5	5	0.122	TRUE	TRUE
8	#N/A	SPBC1734.04	Anp1	mannosyltransferase complex subunit, Anp family (predicted)	5	6	0.172	TRUE	TRUE
8	#N/A	SPBC1734.07c	Trs8502	TRAPP complex subunit Trs85b (predicted)	6	7	0.149	TRUE	TRUE
8	#N/A	SPBC19G7.14c	Cog5	Golgi transport complex subunit Cog5 (predicted)	5	7	0.175	TRUE	TRUE
8	#N/A	SPBC211.08c	Mtr3	exosomal 3'-5' exoribonuclease, PH-like Mtr3	4	5	0.218	TRUE	TRUE
8	#N/A	SPBC25B2.05	Mis3	rRNA processing protein Mis3	4	4	0.187	TRUE	TRUE
8	#N/A	SPBC336.14c	Ppk26	protein kinase like PAN complex subunit Ppk26	4	6	0.139	TRUE	TRUE
8	#N/A	SPBC337.13c	Gtr1	Gtr1/RagA G protein Gtr1 (predicted)	5	5	0.26	TRUE	TRUE
8	#N/A	SPBC36B7.02	Spbc36B7.02	Svf1 family protein Svf2	6	6	0.229	TRUE	TRUE
8	#N/A	SPBC4.02c	Spbc4.02C	conserved fungal protein	6	6	0.208	TRUE	TRUE
8	#N/A	SPBC409.06	Uch2	ubiquitin C-terminal hydrolase Uch2	3	4	0.117	TRUE	TRUE
8	#N/A	SPBC685.04c	Aps2	AP-2 adaptor complex subunit Aps2 (predicted)	3	5	0.161	TRUE	TRUE
8	#N/A	SPBP4H10.05c	Spe2	S-adenosylmethionine decarboxylase proenzyme Spe2	4	5	0.132	TRUE	TRUE
8	#N/A	SPCC1183.01	Sec15	exocyst complex subunit Sec15 (predicted)	7	8	0.159	TRUE	TRUE
8	#N/A	SPCC1235.05c	Fft2	SMARCAD1 family ATP-dependent DNA helicase Fft2 (predicted)	8	8	0.0911	TRUE	TRUE
8	#N/A	SPCC1281.03c	Emc4	ER membrane protein complex subunit 4 (predicted)	4	5	0.342	TRUE	TRUE
8	#N/A	SPCC162.05	Coq3	hexaprenyldihydroxybenzoate methyltransferase Coq3	7	7	0.328	TRUE	TRUE
8	#N/A	SPCC16A11.02	Utp13	U3 snoRNP-associated protein Utp13 (predicted)	7	7	0.122	TRUE	TRUE
8	#N/A	SPCC16C4.12	Naa20	NatB N-acetyltransferase complex catalytic subunit Naa20 (predicted)	6	6	0.494	TRUE	TRUE
8	#N/A	SPCC18B5.06	Dom34	peloto ortholog (predicted)	5	6	0.21	TRUE	TRUE
8	#N/A	SPCC553.08c	Ria1	GTPase Ria1 (predicted)	5	5	0.068	TRUE	TRUE
8	#N/A	SPCC613.04c	Rng3	UCS-domain protein Rng3	6	6	0.129	TRUE	TRUE
8	#N/A	SPCC622.13c	Tti1	Tel Two Interacting protein 1	5	5	0.0902	TRUE	TRUE
8	#N/A	SPCC63.03	Spcc63.03	DNAJ domain protein, DNAJC11 family	4	5	0.085	TRUE	TRUE
8	#N/A	SPCC895.07	Alp14	TOG/XMAP14 family protein Alp14	6	6	0.151	TRUE	TRUE
8	#N/A	SPBC1A4.05	Blt1	ubiquitin domain-like protein Blt1	8	8	0.169	TRUE	FALSE
8	#N/A	SPBC3H7.04	Spbc3H7.04	supeoxide dismutase, mitochondrial ribosomal protein subunit (predicted)	3	3	0.264	TRUE	FALSE
7	#N/A	SPAC1006.06	Rgf2	RhoGEF Rgf2	4	5	0.0682	TRUE	TRUE
7	#N/A	SPAC1071.01c	Pta1	mRNA cleavage and polyadenylation specificity factor complex subunit Pta1	4	4	0.107	TRUE	TRUE
7	#N/A	SPAC1296.06	Tah18	NADPH-dependent diflavin oxidoreductase, involved in iron-sulfur cluster assembly Tah18 (predicted)	5	6	0.0925	TRUE	TRUE
7	#N/A	SPAC12G12.01c	Sea4	SEA complex subunit, ubiquitin-protein ligase E3, Sea4 (predicted)	6	6	0.084	TRUE	TRUE
7	#N/A	SPAC12G12.11c	Spac12G12.11C	DUF544 family protein	4	4	0.222	TRUE	TRUE
7	#N/A	SPAC15E1.06	Vps29	retromer complex subunit Vps29	2	3	0.235	TRUE	TRUE
7	#N/A	SPAC1687.12c	Coq4	ubiquinone biosynthesis protein Coq4 (predicted)	4	5	0.184	TRUE	TRUE
7	#N/A	SPAC1834.06c	Pmo25	mo25 family protein Pmo25	5	5	0.249	TRUE	TRUE
7	#N/A	SPAC19A8.12	Dcp2	mRNA decapping complex catalytic subunit Dcp2	5	6	0.0877	TRUE	TRUE
7	#N/A	SPAC1B3.01c	Spac1B3.01C	uracil phosphoribosyltransferase (predicted)	5	5	0.333	TRUE	TRUE
7	#N/A	SPAC1B3.09c	Spac1B3.09C	Noc2p-Noc3p complex subunit Noc2 family (predicted)	4	5	0.117	TRUE	TRUE
7	#N/A	SPAC1F3.09	Mug161	CwfJ family protein, splicing factor (predicted)	5	5	0.134	TRUE	TRUE
7	#N/A	SPAC21E11.04	Aca1	L-azetidine-2-carboxylic acid acetyltransferase Aca1	3	4	0.254	TRUE	TRUE
7	#N/A	SPAC22E12.16c	Pik1	1-phosphatidylinositol 4-kinase Pik1	4	4	0.0811	TRUE	TRUE
7	#N/A	SPAC23D3.11	Ayr1	1-acyldihydroxyacetone phosphate reductase (predicted)	5	5	0.247	TRUE	TRUE
7	#N/A	SPAC23H3.06	Apl6	AP-3 adaptor complex subunit Apl6 (predicted)	4	4	0.132	TRUE	TRUE
7	#N/A	SPAC26A3.08	Smb1	Sm snRNP core protein Smb1	5	7	0.442	TRUE	TRUE
7	#N/A	SPAC26A3.15c	Nsp1	nucleoporin Nsp1	5	5	0.176	TRUE	TRUE
7	#N/A	SPAC26H5.03	Pcf2	CAF assembly factor (CAF-1) complex subunit B, Pcf2	3	3	0.115	TRUE	TRUE
7	#N/A	SPAC29B12.01	Ino80	SNF2 family ATP-dependent 3' to 5' DNA helicase Ino80	6	6	0.0524	TRUE	TRUE
7	#N/A	SPAC2F3.12c	Plp1	thioredoxin fold protein Plp1 (predicted)	2	4	0.0466	TRUE	TRUE
7	#N/A	SPAC2F7.03c	Pom1	DYRK family protein kinase Pom1	4	6	0.0644	TRUE	TRUE
7	#N/A	SPAC31A2.12	Rod1	arrestin/PY protein involved in ubiquitin-mediated endocytosis Rod1 (predicted)	4	4	0.116	TRUE	TRUE
7	#N/A	SPAC4C5.04	Rad31	SUMO activating enzyme E1-type Rad31	2	3	0.0945	TRUE	TRUE
7	#N/A	SPAC4D7.10c	Spt20	SAGA complex subunit Spt20	5	6	0.133	TRUE	TRUE
7	#N/A	SPAC4F10.11	Spn1	mitotic septin Spn1	3	4	0.113	TRUE	TRUE
7	#N/A	SPAC6G10.02c	Tea3	cell end marker Tea3	5	6	0.0693	TRUE	TRUE
7	#N/A	SPAC821.12	Orb6	serine/threonine protein kinase Orb6	6	6	0.16	TRUE	TRUE
7	#N/A	SPAC8C9.14	Prr1	transcription factor Prr1	4	4	0.124	TRUE	TRUE
7	#N/A	SPAC9.12c	Atp12	mitochondrial F1-ATPase chaperone Atp12 (predicted)	2	3	0.137	TRUE	TRUE
7	#N/A	SPAPB21F2.02	Spapb21F2.02	Dopey family protein (predicted)	5	5	0.0563	TRUE	TRUE
7	#N/A	SPBC11C11.02	Imp2	contractile ring protein Imp2	5	6	0.143	TRUE	TRUE
7	#N/A	SPBC12C2.10c	Pst1	Clr6 histone deacetylase complex subunit Pst1	5	5	0.0388	TRUE	TRUE
7	#N/A	SPBC14F5.11c	Mug186	sorting nexin Snx41 (predicted)	4	4	0.0785	TRUE	TRUE
7	#N/A	SPBC1604.18c	Cmp7	ESCRT III complex subunit Cmp7 (predicted)	3	5	0.138	TRUE	TRUE
7	#N/A	SPBC16A3.12c	Spbc16A3.12C	triglyceride lipase-cholesterol esterase (predicted)	3	4	0.0993	TRUE	TRUE
7	#N/A	SPBC1706.03	Fzo1	mitochondrial dynamin family fusion GTPase protein (predicted)	4	5	0.0633	TRUE	TRUE
7	#N/A	SPBC1709.07	Erg27	3-keto sterol reductase Erg27 (predicted)	4	4	0.142	TRUE	TRUE
7	#N/A	SPBC17G9.12c	Spbc17G9.12C	hydrolase (predicted)	4	5	0.241	TRUE	TRUE
7	#N/A	SPBC23E6.04c	Utp10	U3 snoRNP-associated protein Utp10 (predicted)	5	5	0.0437	TRUE	TRUE
7	#N/A	SPBC23E6.09	Ssn6	transcriptional corepressor Ssn6	6	6	0.106	TRUE	TRUE
7	#N/A	SPBC25B2.06c	Btb2	BTB/POZ domain protein Btb2	3	4	0.187	TRUE	TRUE
7	#N/A	SPBC2D10.04	Spbc2D10.04	arrestin Aly1 related, implicated in endocytosis	5	6	0.143	TRUE	TRUE
7	#N/A	SPBC2G5.02c	Ckb2	CK2 family regulatory subunit Ckb2 (predicted)	4	4	0.11	TRUE	TRUE
7	#N/A	SPBC354.02c	Sec61	translocon alpha subunit Sec61	3	4	0.0647	TRUE	TRUE
7	#N/A	SPBC409.19c	Spbc409.19C	metaxin (predicted)	2	3	0.06	TRUE	TRUE
7	#N/A	SPBC530.03c	Bag102	BAG family molecular chaperone regulator Bag102	3	4	0.199	TRUE	TRUE
7	#N/A	SPBC530.14c	Dsk1	SR protein-specific kinase Dsk1	4	4	0.145	TRUE	TRUE
7	#N/A	SPBC646.02	Cwf11	complexed with Cdc5 protein Cwf11	4	4	0.0685	TRUE	TRUE
7	#N/A	SPCC1442.02	Spcc1442.02	central kinetochore associated family protein (predicted)	4	5	0.157	TRUE	TRUE
7	#N/A	SPCC1494.07	Spcc1494.07	tRNA 2'-O-methylase subunit Trm72 (predicted)	5	5	0.0573	TRUE	TRUE
7	#N/A	SPCC4B3.17	Cbp3	ubiquinol cytochrome-c reductase assembly protein Cbp3 (predicted)	3	4	0.141	TRUE	TRUE
7	#N/A	SPCC74.06	Mak3	histidine kinase Mak3	2	3	0.0166	TRUE	TRUE
7	#N/A	SPCC777.05	Gtr2	Gtr1/RagA G protein Gtr2 (predicted)	5	5	0.271	TRUE	TRUE
7	#N/A	SPMIT.01	Cox1	cytochrome c oxidase 1 (predicted)	2	2	0.0857	TRUE	TRUE
7	#N/A	SPAC1F5.07c	Hem14	protoporphyrinogen oxidase Hem14 (predicted)	5	6	0.153	TRUE	FALSE
7	#N/A	SPAC22F3.07c	Atp20	F0-ATPase subunit G (predicted)	3	3	0.356	TRUE	FALSE
7	#N/A	SPAC4F10.15c	Wsp1	WASp homolog	5	5	0.169	TRUE	FALSE
7	#N/A	SPAC6G9.14	Spac6G9.14	RNA-binding protein (predicted)	4	5	0.113	TRUE	FALSE
6	#N/A	SPAC11E3.14	Spac11E3.14	conserved eukaryotic protein	5	6	0.122	TRUE	TRUE
6	#N/A	SPAC1250.01	Snf21	ATP-dependent DNA helicase Snf21	5	6	0.0509	TRUE	TRUE
6	#N/A	SPAC12B10.16c	Mug157	conserved protein Mug157	3	3	0.112	TRUE	TRUE
6	#N/A	SPAC144.04c	Spe1	ornithine decarboxylase Spe1 (predicted)	5	5	0.227	TRUE	TRUE
6	#N/A	SPAC1565.06c	Spg1	GTPase Spg1	3	3	0.121	TRUE	TRUE
6	#N/A	SPAC1687.04	Mcb1	MCM binding protein homolog Mcb1	3	4	0.152	TRUE	TRUE
6	#N/A	SPAC19G12.06c	Hta2	histone H2A beta	0	0	0.466	TRUE	TRUE
6	#N/A	SPAC19G12.08	Scs7	sphingosine hydroxylase Scs7	3	4	0.156	TRUE	TRUE
6	#N/A	SPAC1B1.02c	Spac1B1.02C	NAD/NADH kinase (predicted)	5	5	0.123	TRUE	TRUE
6	#N/A	SPAC1F3.10c	44105	mitochondrial intermediate peptidase Oct1 (predicted)	4	4	0.0932	TRUE	TRUE
6	#N/A	SPAC22E12.06c	Gmh3	alpha-1,2-galactosyltransferase Gmh3	3	4	0.163	TRUE	TRUE
6	#N/A	SPAC22H10.08	Spac22H10.08	DUF2009 protein	4	4	0.173	TRUE	TRUE
6	#N/A	SPAC23C4.06c	Spac23C4.06C	methyltransferase, human Fam119 ortholog (predicted)	4	6	0.177	TRUE	TRUE
6	#N/A	SPAC23G3.03	Sib2	ornithine N5 monooxygenase (predicted)	3	3	0.114	TRUE	TRUE
6	#N/A	SPAC23G3.10c	Ssr3	SWI/SNF and RSC complex subunit Ssr3	5	5	0.205	TRUE	TRUE
6	#N/A	SPAC24B11.08c	Spac24B11.08C	COPII-coated vesicle component Erv46 (predicted)	2	3	0.105	TRUE	TRUE
6	#N/A	SPAC31A2.09c	Apm4	AP-2 adaptor complex subunit Apm4 (predicted)	3	4	0.0897	TRUE	TRUE
6	#N/A	SPAC328.09	Spac328.09	mitochondrial 2-oxoadipate and 2-oxoglutarate transmembrane transporter (predicted)	3	4	0.188	TRUE	TRUE
6	#N/A	SPAC343.19	Lsb6	1-phosphatidylinositol 4-kinase Lsb6 (predicted)	3	3	0.0753	TRUE	TRUE
6	#N/A	SPAC3F10.11c	Abc2	glutathione S-conjugate-exporting ATPase Abc2	6	6	0.0595	TRUE	TRUE
6	#N/A	SPAC4G9.13c	Vps26	retromer complex subunit Vps26	3	3	0.134	TRUE	TRUE
6	#N/A	SPAC56F8.04c	Ppt1	para-hydroxybenzoate--polyprenyltransferase Ppt1	3	4	0.114	TRUE	TRUE
6	#N/A	SPAC644.16	Rna15	RNA-binding protein Rna15	3	4	0.137	TRUE	TRUE
6	#N/A	SPAC977.12,SPBPB8B6.05c	Spac977.12	L-asparaginase (predicted)	3	3	0.135	TRUE	TRUE
6	#N/A	SPAP27G11.05c	Vps41	HOPS complex subunit Vps41 (predicted)	5	5	0.0804	TRUE	TRUE
6	#N/A	SPAPB1A10.04c	Cwp1	geranylgeranyltransferase I and farnesyltransferase alpha subunit Cwp1	4	4	0.235	TRUE	TRUE
6	#N/A	SPAPB1E7.03	Rpc82	DNA-directed RNA polymerase III complex subunit Rpc82 (predicted)	4	5	0.107	TRUE	TRUE
6	#N/A	SPBC11B10.01	Alg2	mannosyltransferase complex subunit Alg2 (predicted)	5	5	0.125	TRUE	TRUE
6	#N/A	SPBC11G11.07	Mtr10	karyopherin, nuclear import receptor Mtr10 (predicted)	3	4	0.0743	TRUE	TRUE
6	#N/A	SPBC1289.04c	Pob1	Boi family protein	4	4	0.085	TRUE	TRUE
6	#N/A	SPBC1539.05	Cog3	Golgi transport complex subunit Cog3 (predicted)	5	6	0.106	TRUE	TRUE
6	#N/A	SPBC16D10.10	Tad2	tRNA specific adenosine deaminase subunit Tad2	4	4	0.162	TRUE	TRUE
6	#N/A	SPBC1703.06	Pof10	F-box protein Pof10	5	5	0.119	TRUE	TRUE
6	#N/A	SPBC1703.15c	Vps33	HOPS/CORVET complex subunit, vacuolar sorting protein Vps33	6	6	0.174	TRUE	TRUE
6	#N/A	SPBC1718.06	Msp1	mitochondrial dynamin family GTPase Msp1	4	4	0.0764	TRUE	TRUE
6	#N/A	SPBC1778.09	Spbc1778.09	GTPase activating protein (predicted)	3	3	0.101	TRUE	TRUE
6	#N/A	SPBC19G7.17	Spbc19G7.17	translocon subunit Sec61 homolog (predicted)	2	3	0.0568	TRUE	TRUE
6	#N/A	SPBC211.03c	Gea1	guanyl-nucleotide exchange factor (predicted)	3	3	0.0315	TRUE	TRUE
6	#N/A	SPBC25B2.10	Spbc25B2.10	Usp (universal stress protein) family protein	4	5	0.202	TRUE	TRUE
6	#N/A	SPBC2D10.05	Exg3	glucan 1,3-beta-glucosidase Exg3	4	4	0.103	TRUE	TRUE
6	#N/A	SPBC2F12.03c	Ebs1	EST1 family nonsense-mediated mRNA decay (NMD) pathway protein Ebs1 (predicted)	3	3	0.0595	TRUE	TRUE
6	#N/A	SPBC2F12.05c	Spbc2F12.05C	sterol binding ankyrin repeat protein (predicted)	5	5	0.0511	TRUE	TRUE
6	#N/A	SPBC36.12c	Git7	SGT1-like protein Git7	3	4	0.119	TRUE	TRUE
6	#N/A	SPBC365.12c	Ish1	LEA domain protein	3	3	0.0556	TRUE	TRUE
6	#N/A	SPBC3B8.05	Spbc3B8.05	diphthamide biosynthesis protein Dph1 (predicted)	4	5	0.128	TRUE	TRUE
6	#N/A	SPBC3B9.07c	Rpa43	DNA-directed RNA polymerase I complex subunit Rpa43	4	4	0.353	TRUE	TRUE
6	#N/A	SPBC3E7.15c	Lac1	sphingosine N-acyltransferase Lac1	3	4	0.0729	TRUE	TRUE
6	#N/A	SPBC428.01c	Nup107	nucleoporin Nup107	3	4	0.0763	TRUE	TRUE
6	#N/A	SPBC4F6.17c	Spbc4F6.17C	mitochondrial heatshock protein Hsp78 (predicted)	5	5	0.0959	TRUE	TRUE
6	#N/A	SPBC56F2.04	Utp20	U3 snoRNP protein Utp20 (predicted)	5	5	0.0389	TRUE	TRUE
6	#N/A	SPBC577.12	Dph6	diphthamide synthetase Dph6 (predicted)	3	4	0.124	TRUE	TRUE
6	#N/A	SPBC582.10c	Spbc582.10C	ATP-dependent DNA helicase Rhp16b (predicted)	3	4	0.0578	TRUE	TRUE
6	#N/A	SPBC776.13	Cnd1	condensin complex non-SMC subunit Cnd1	3	4	0.0371	TRUE	TRUE
6	#N/A	SPBC83.08	Rvb2	AAA family ATPase Rvb2	3	4	0.101	TRUE	TRUE
6	#N/A	SPBP4H10.20	Nhm1	m7G(5')pppN diphosphatase Nhm1	6	6	0.303	TRUE	TRUE
6	#N/A	SPCC1020.07	Spcc1020.07	pseudouridine-5'-phosphatase (predicted)	2	4	0.114	TRUE	TRUE
6	#N/A	SPCC1183.06	Ung1	uracil DNA N-glycosylase Ung1	4	5	0.109	TRUE	TRUE
6	#N/A	SPCC126.08c	Spcc126.08C	lectin family glycoprotein receptor (predicted)	2	3	0.115	TRUE	TRUE
6	#N/A	SPCC1281.04	Spcc1281.04	pyridoxal reductase (predicted)	0	0	0.027	TRUE	TRUE
6	#N/A	SPCC1322.06	Kap113	karyopherin Kap113	2	3	0.0264	TRUE	TRUE
6	#N/A	SPCC1322.08	Srk1	MAPK-activated protein kinase Srk1	5	6	0.124	TRUE	TRUE
6	#N/A	SPCC1450.13c	Spcc1450.13C	riboflavin synthase	3	3	0.183	TRUE	TRUE
6	#N/A	SPCC1682.01	Qcr9	ubiquinol-cytochrome-c reductase complex subunit 9 (predicted)	5	6	0.447	TRUE	TRUE
6	#N/A	SPCC320.04c	Gem1	ERMES complex GTPase subunit Gem1 (predicted)	3	3	0.0825	TRUE	TRUE
6	#N/A	SPCC553.03	Pex1	AAA family ATPase Pex1 (predicted)	4	5	0.0608	TRUE	TRUE
6	#N/A	SPCC584.05	Sec1	SNARE binding protein Sec1 (predicted)	6	6	0.126	TRUE	TRUE
6	#N/A	SPCC622.10c	Sec5	exocyst complex subunit Sec5 (predicted)	2	2	0.0626	TRUE	TRUE
6	#N/A	SPCC736.14	Dis1	TOG/XMAP14 microtubule-associated protein Dis1	3	4	0.0454	TRUE	TRUE
6	#N/A	SPCC737.08	Spcc737.08	midasin (predicted)	4	5	0.0136	TRUE	TRUE
6	#N/A	SPCC830.03	Grc3	polynucleotide kinase Grc3 (predicted)	4	4	0.091	TRUE	TRUE
6	#N/A	SPBC17A3.02	Spbc17A3.02	conserved fungal protein	2	3	0.361	TRUE	FALSE
6	#N/A	SPCC18B5.07c	Nup61	nucleoporin Nup61	6	6	0.131	TRUE	FALSE
5	#N/A	SPAC1071.06	Arp9	SWI/SNF and RSC complex subunit Arp9	4	4	0.163	TRUE	TRUE
5	#N/A	SPAC1093.04c	Spac1093.04C	ATP(CTP) tRNA nucleotidyltransferase Cca1 (predicted)	5	5	0.148	TRUE	TRUE
5	#N/A	SPAC11D3.04c	Spac11D3.04C	polyketide cyclase SnoaL-like domain protein	3	3	0.362	TRUE	TRUE
5	#N/A	SPAC1527.03	Spac1527.03	RNA-binding protein (predicted)	4	5	0.133	TRUE	TRUE
5	#N/A	SPAC1687.09	Tax4	autophagy/CVT pathway ENTH/VHS domain protein Tax4(predicted)	5	5	0.0587	TRUE	TRUE
5	#N/A	SPAC1783.05	Hrp1	ATP-dependent DNA helicase Hrp1	4	5	0.0605	TRUE	TRUE
5	#N/A	SPAC17A5.02c	Dbr1	RNA lariat debranching enzyme Dbr1	2	2	0.0586	TRUE	TRUE
5	#N/A	SPAC17G8.14c	Pck1	protein kinase C (PKC)-like Pck1	4	4	0.0911	TRUE	TRUE
5	#N/A	SPAC1805.08	Dlc1	dynein light chain Dlc1	4	4	0.586	TRUE	TRUE
5	#N/A	SPAC1805.15c	Pub2	HECT-type ubiquitin-protein ligase E3 Pub2	3	4	0.0849	TRUE	TRUE
5	#N/A	SPAC1834.08	Mak1	histidine kinase Mak1	4	4	0.0433	TRUE	TRUE
5	#N/A	SPAC1A6.03c	Spac1A6.03C	phospholipase (predicted)	2	2	0.0589	TRUE	TRUE
5	#N/A	SPAC1A6.07	Sle1	eisosome assembly protein Seg1	4	4	0.112	TRUE	TRUE
5	#N/A	SPAC1B2.02c	Ugo1	mitochondrial fusion protein Ugo1 (predicted)	4	4	0.143	TRUE	TRUE
5	#N/A	SPAC1B9.02c	Sck1	serine/threonine protein kinase Sck1	4	4	0.118	TRUE	TRUE
5	#N/A	SPAC1F3.03	Sro7	Lgl family protein Sro7 (predicted)	3	3	0.0349	TRUE	TRUE
5	#N/A	SPAC227.09	Fol3	folylpolyglutamate synthase Fol3 (predicted)	3	3	0.0959	TRUE	TRUE
5	#N/A	SPAC22H12.02	Tfg3	transcription factor TFIIF complex subunit Tfg3	5	5	0.34	TRUE	TRUE
5	#N/A	SPAC23C4.05c	Spac23C4.05C	LEA domain protein	4	4	0.116	TRUE	TRUE
5	#N/A	SPAC23D3.10c	Eng2	endo-1,3-beta-glucanase Eng2	4	4	0.106	TRUE	TRUE
5	#N/A	SPAC23H4.01c	Osh3	sterol binding ankyrin repeat protein Osh3	5	5	0.0624	TRUE	TRUE
5	#N/A	SPAC24B11.10c	Cfh1	chitin synthase regulatory factor-like Cfh1 (predicted)	5	5	0.0783	TRUE	TRUE
5	#N/A	SPAC29A4.16	Hal4	serine/threonine protein kinase Hal4	3	4	0.0676	TRUE	TRUE
5	#N/A	SPAC29B12.07	Sec16	multidomain vesicle coat component Sec16 (predicted)	4	4	0.0271	TRUE	TRUE
5	#N/A	SPAC31A2.16	Gef2	RhoGEF Gef2	3	4	0.0463	TRUE	TRUE
5	#N/A	SPAC31G5.05c	Spac31G5.05C	ribulose phosphate 3-epimerase (predicted)	3	3	0.167	TRUE	TRUE
5	#N/A	SPAC4A8.07c	Lcb4	sphingoid long chain base kinase (predicted)	4	4	0.146	TRUE	TRUE
5	#N/A	SPAC4G9.15	Ifa38	ketoreductase involved in fatty acid elongation (predicted)	3	3	0.15	TRUE	TRUE
5	#N/A	SPAC4H3.01	Spac4H3.01	DNAJ domain protein Caj1/Djp1 type (predicted)	2	2	0.0561	TRUE	TRUE
5	#N/A	SPAC57A7.11	Mip1	WD repeat protein, Raptor homolog Mip1	3	4	0.035	TRUE	TRUE
5	#N/A	SPAC694.03	Spac694.03	nicotinamide-nucleotide adenylyltransferase (predicted)	3	3	0.217	TRUE	TRUE
5	#N/A	SPAC6F12.06	Spac6F12.06	Rho GDP dissociation inhibitor Rdi1 (predicted)	4	5	0.278	TRUE	TRUE
5	#N/A	SPAC6F12.08c	Exo84	exocyst complex subunit Exo84 (predicted)	4	5	0.0908	TRUE	TRUE
5	#N/A	SPAC6F12.09	Rdp1	RNA-directed RNA polymerase Rdp1	3	3	0.0444	TRUE	TRUE
5	#N/A	SPAC823.10c	Spac823.10C	mitochondrial carrier with solute carrier repeats (predicted)	3	3	0.213	TRUE	TRUE
5	#N/A	SPACUNK4.15	Spacunk4.15	2',3'-cyclic-nucleotide 3'-phosphodiesterase (predicted)	4	4	0.399	TRUE	TRUE
5	#N/A	SPAP27G11.10c	Nup184	nucleoporin Nup184	3	3	0.0332	TRUE	TRUE
5	#N/A	SPAPB18E9.02c	Ppk18	serine/threonine protein kinase Ppk18 (predicted)	3	3	0.0326	TRUE	TRUE
5	#N/A	SPBC115.01c	Rrp46	exosome subunit Rrp46	3	3	0.208	TRUE	TRUE
5	#N/A	SPBC1215.01	Shy1	cytochrome c oxidase assembly protein Shy1 (predicted)	4	4	0.228	TRUE	TRUE
5	#N/A	SPBC13G1.03c	Pex14	peroxisomal docking protein Pex14	4	4	0.182	TRUE	TRUE
5	#N/A	SPBC146.03c	Cut3	condensin complex SMC subunit Smc4	3	3	0.037	TRUE	TRUE
5	#N/A	SPBC15D4.14	Taf73	transcription factor TFIID complex subunit Taf5-like	4	4	0.148	TRUE	TRUE
5	#N/A	SPBC1604.01	Egt1	Ergothioneine biosynthesis protein Egt1	3	4	0.0492	TRUE	TRUE
5	#N/A	SPBC1685.14c	Spbc1685.14C	Vid27 family protein	3	3	0.0624	TRUE	TRUE
5	#N/A	SPBC16E9.13	Ksp1	serine/threonine protein kinase Ksp1 (predicted)	3	4	0.0802	TRUE	TRUE
5	#N/A	SPBC16G5.10	Rrp42	exosome subunit Rrp42	3	3	0.13	TRUE	TRUE
5	#N/A	SPBC1709.16c	Spbc1709.16C	aromatic ring-opening dioxygenase (predicted)	2	4	0.101	TRUE	TRUE
5	#N/A	SPBC1778.07	Spbc1778.07	methyltransferase N2227 family	4	4	0.174	TRUE	TRUE
5	#N/A	SPBC17A3.01c	Tim50	TIM23 translocase complex subunit Tim50 (predicted)	5	5	0.215	TRUE	TRUE
5	#N/A	SPBC17D11.06	Spp2	DNA primase large subunit Spp2	3	3	0.105	TRUE	TRUE
5	#N/A	SPBC18H10.20c	Any1	arrestin-related endocytic adaptor Any1	2	3	0.072	TRUE	TRUE
5	#N/A	SPBC21.06c	Cdc7	serine/threonine protein kinase Cdc7	2	3	0.016	TRUE	TRUE
5	#N/A	SPBC211.04c	Mcm6	MCM complex subunit Mcm6	3	4	0.0628	TRUE	TRUE
5	#N/A	SPBC29A10.16c	Spbc29A10.16C	cytochrome b5 (predicted)	3	3	0.532	TRUE	TRUE
5	#N/A	SPBC31F10.13c	Hip1	hira protein, histone chaperone Hip1	3	3	0.0644	TRUE	TRUE
5	#N/A	SPBC3E7.01	Fab1	1-phosphatidylinositol-3-phosphate 5-kinase Fab1	4	4	0.0409	TRUE	TRUE
5	#N/A	SPBC409.21	Sec66	ER protein translocation subcomplex subunit Sec66 (predicted)	3	4	0.234	TRUE	TRUE
5	#N/A	SPBC4B4.03	Rsc1	RSC complex subunit Rsc1	3	3	0.0399	TRUE	TRUE
5	#N/A	SPBC646.07c	Tsc13	enoyl reductase (predicted)	2	2	0.0915	TRUE	TRUE
5	#N/A	SPBC691.02c	Drp1	RINT1 family protein (predicted)	3	3	0.0782	TRUE	TRUE
5	#N/A	SPBC8D2.16c	Spbc8D2.16C	DUF171 family protein	3	3	0.197	TRUE	TRUE
5	#N/A	SPCC1322.15	Rpl3402	60S ribosomal protein L34	0	0	0.378	TRUE	TRUE
5	#N/A	SPCC1450.15	Spcc1450.15	pig-F/3-ketosphinganine reductase fusion protein (predicted)	3	3	0.0749	TRUE	TRUE
5	#N/A	SPCC1620.09c	Tfg1	transcription factor TFIIF complex alpha subunit Tfg1 (predicted)	2	3	0.0427	TRUE	TRUE
5	#N/A	SPCC1672.02c	Sap1	switch-activating protein Sap1	4	4	0.209	TRUE	TRUE
5	#N/A	SPCC16A11.05c	Dim1	U4/U6 x U5 tri-snRNP complex subunit Dim1	2	2	0.197	TRUE	TRUE
5	#N/A	SPCC18.16c	Fmn1	riboflavin kinase Fmn1	4	4	0.515	TRUE	TRUE
5	#N/A	SPCC18B5.11c	Cds1	replication checkpoint kinase Cds1	4	4	0.191	TRUE	TRUE
5	#N/A	SPCC24B10.07	Gad8	AGC family protein kinase Gad8	3	3	0.102	TRUE	TRUE
5	#N/A	SPCC285.14	Trs130	TRAPP complex subunit Trs130 (predicted)	4	4	0.0713	TRUE	TRUE
5	#N/A	SPCC330.03c	Spcc330.03C	NADPH-hemoprotein reductase (predicted)	3	4	0.317	TRUE	TRUE
5	#N/A	SPCC330.10	Pcm1	P-TEFb-cap methyltransferase Pcm1	5	5	0.214	TRUE	TRUE
5	#N/A	SPCC417.05c	Cfh2	chitin synthase regulatory factor Cfh2 (predicted)	4	4	0.109	TRUE	TRUE
5	#N/A	SPCC4B3.10c	Ipk1	inositol 1,3,4,5,6-pentakisphosphate (IP5) kinase	3	3	0.0922	TRUE	TRUE
5	#N/A	SPCC553.09c	Spb70	DNA polymerase alpha B-subunit	5	5	0.11	TRUE	TRUE
5	#N/A	SPCC584.11c	Spcc584.11C	Svf1 family protein Svf1	2	2	0.0868	TRUE	TRUE
5	#N/A	SPAC1093.02	Pdx3	pyridoxamine 5'-phosphate oxidase Pdx3 (predicted)	3	3	0.173	TRUE	FALSE
5	#N/A	SPAC17A5.01	Pex6	peroxin-6 (predicted)	2	2	0.0517	TRUE	FALSE
5	#N/A	SPAC17A5.08	Erp2	COPII-coated vesicle component Erp2/3/4 (predicted)	2	3	0.119	TRUE	FALSE
5	#N/A	SPBC1289.01c	Chr4	1,3-beta-glucan synthase regulatory factor Chf3/Chr4	3	3	0.09	TRUE	FALSE
5	#N/A	SPBC15D4.15	Pho2	4-nitrophenylphosphatase	5	5	0.232	TRUE	FALSE
5	#N/A	SPBC18E5.06	Rps21	40S ribosomal protein S21	2	3	0.299	TRUE	FALSE
5	#N/A	SPBC19C7.03	Cyr1	adenylate cyclase	5	5	0.0508	TRUE	FALSE
5	#N/A	SPBC26H8.06	Grx4	monothiol glutaredoxin Grx4	4	5	0.27	TRUE	FALSE
5	#N/A	SPBC26H8.11c	Spbc26H8.11C	thioesterase superfamily protein	4	5	0.309	TRUE	FALSE
5	#N/A	SPBC3B8.02	Php5	CCAAT-binding factor complex subunit Php5	4	4	0.113	TRUE	FALSE
5	#N/A	SPCC16A11.09c	Tim23	TIM23 translocase complex subunit Tim23 (predicted)	4	4	0.305	TRUE	FALSE
4	#N/A	SPAC10F6.02c	Prp22	ATP-dependent RNA helicase Prp22	1	1	0.0188	TRUE	TRUE
4	#N/A	SPAC12B10.03	Bun62	WD repeat protein, human WDR20 family, Bun62	4	4	0.0958	TRUE	TRUE
4	#N/A	SPAC13C5.04	Spac13C5.04	amidotransferase (predicted)	4	4	0.31	TRUE	TRUE
4	#N/A	SPAC13C5.05c	Spac13C5.05C	N-acetylglucosamine-phosphate mutase (predicted)	3	3	0.125	TRUE	TRUE
4	#N/A	SPAC13F5.06c	Sec10	exocyst complex subunit Sec10	3	4	0.0469	TRUE	TRUE
4	#N/A	SPAC1610.04	Mug99	conserved fungal protein Mug99	3	3	0.0951	TRUE	TRUE
4	#N/A	SPAC1687.19c	Qtr1	queuine tRNA-ribosyltransferase Qtrt1	4	4	0.156	TRUE	TRUE
4	#N/A	SPAC1952.16	Rga9	RhoGAP, GTPase activator towards Rho/Rac/Cdc42-like small GTPases (predicted)	4	4	0.0806	TRUE	TRUE
4	#N/A	SPAC19A8.03	Ymr1	phosphatidylinositol-3-phosphatase, myotubularin family (predicted)	2	3	0.0572	TRUE	TRUE
4	#N/A	SPAC19A8.06	Spac19A8.06	short chain dehydrogenase (predicted)	2	3	0.0403	TRUE	TRUE
4	#N/A	SPAC19B12.05c	Fcp1	CTD phosphatase Fcp1	3	3	0.0539	TRUE	TRUE
4	#N/A	SPAC19G12.10c	Cpy1	vacuolar carboxypeptidase Y	3	4	0.0549	TRUE	TRUE
4	#N/A	SPAC19G12.12	Dlp1	decaprenyl diphosphate synthase subunit 2 Dlp1	3	3	0.156	TRUE	TRUE
4	#N/A	SPAC1F3.02c	Mkh1	MEK kinase (MEKK) Mkh1	4	4	0.0565	TRUE	TRUE
4	#N/A	SPAC1F3.05	Gga21	Golgi localized Arf binding gamma-adaptin ortholog Gga21	4	4	0.137	TRUE	TRUE
4	#N/A	SPAC20H4.05c	Spac20H4.05C	5'-methylthioribulose-1-phosphate dehydratase, adducin (predicted)	2	3	0.136	TRUE	TRUE
4	#N/A	SPAC22A12.07c	Ogm1	protein O-mannosyltransferase Ogm1	2	3	0.0414	TRUE	TRUE
4	#N/A	SPAC23C4.12	Hhp2	serine/threonine protein kinase Hhp2	3	3	0.132	TRUE	TRUE
4	#N/A	SPAC23D3.07	Pup1	20S proteasome complex subunit beta 2 (predicted)	4	4	0.176	TRUE	TRUE
4	#N/A	SPAC24C9.14	Otu1	ubiquitin-specific cysteine protease, OTU family, Otu1	2	3	0.1	TRUE	TRUE
4	#N/A	SPAC26F1.09	Gyp51	GTPase activating protein Gyp51 (predicted)	3	3	0.0572	TRUE	TRUE
4	#N/A	SPAC27E2.06c	Msm1	mitochondrial methionine-tRNA ligase Msm1 (predicted)	3	3	0.0631	TRUE	TRUE
4	#N/A	SPAC29B12.06c	Rcd1	RNA-binding protein, CCR4-NOT complex subunit Rcd1	3	3	0.187	TRUE	TRUE
4	#N/A	SPAC2C4.07c	Dis32	3'-5'-exoribonuclease activity Dis3L2	3	3	0.0507	TRUE	TRUE
4	#N/A	SPAC2C4.14c	Ppk11	PAK-related kinase Ppk11	2	2	0.0737	TRUE	TRUE
4	#N/A	SPAC30.02c	Spac30.02C	elongator complex associated protein Kti2 (predicted)	4	4	0.249	TRUE	TRUE
4	#N/A	SPAC30D11.05	Aps3	AP-3 adaptor complex subunit Aps3 (predicted)	3	3	0.309	TRUE	TRUE
4	#N/A	SPAC3C7.06c	Pit1	serine/threonine protein kinase, meiotic Pit1	2	2	0.0492	TRUE	TRUE
4	#N/A	SPAC3F10.06c	Rit1	initiator methionine tRNA 2'-O-ribosyl phosphate transferase (predicted)	3	4	0.0993	TRUE	TRUE
4	#N/A	SPAC4G8.09	Spac4G8.09	mitochondrial leucine-tRNA ligase (predicted)	4	4	0.0515	TRUE	TRUE
4	#N/A	SPAC4G9.04c	Pcf11	cleavage and polyadenylation specificity factor (predicted)	2	2	0.0486	TRUE	TRUE
4	#N/A	SPAC513.06c	Dhd1	D-xylose 1-dehydrogenase (NADP+) (predicted)	3	3	0.0978	TRUE	TRUE
4	#N/A	SPAC56F8.09	Rrp8	rRNA methyltransferase Rrp8 (predicted)	3	3	0.138	TRUE	TRUE
4	#N/A	SPAC57A7.07c	Spac57A7.07C	homocysteine methyltransferase (predicted)	4	4	0.253	TRUE	TRUE
4	#N/A	SPAC664.09	Ggt1	gamma-glutamyltranspeptidase Ggt1	2	3	0.0587	TRUE	TRUE
4	#N/A	SPAC8F11.08c	Spac8F11.08C	esterase/lipase (predicted)	2	3	0.0612	TRUE	TRUE
4	#N/A	SPAC926.06c	Spac926.06C	leucine-rich repeat protein, unknown role	4	4	0.0837	TRUE	TRUE
4	#N/A	SPAC9G1.02	Wis4	MAP kinase kinase kinase Wis4	4	4	0.0485	TRUE	TRUE
4	#N/A	SPAC9G1.11c	Spn4	mitotic septin Spn4	3	3	0.0921	TRUE	TRUE
4	#N/A	SPAPB1A10.06c	Spapb1A10.06C	ATP-dependent RNA helicase Dhr1 (predicted)	4	4	0.0516	TRUE	TRUE
4	#N/A	SPAPB1A10.10c	Ypt71	GTPase Ypt71	2	2	0.149	TRUE	TRUE
4	#N/A	SPAPB1E7.09	Ogm2	protein O-mannosyltransferase Ogm2	2	2	0.0406	TRUE	TRUE
4	#N/A	SPBC106.19	Spbc106.19	Schizosaccharomyces specific protein	2	2	0.0621	TRUE	TRUE
4	#N/A	SPBC119.07	Ppk19	serine/threonine protein kinase Ppk19	4	4	0.0428	TRUE	TRUE
4	#N/A	SPBC13E7.01	Cwf22	splicing factor Cwf22	3	3	0.0564	TRUE	TRUE
4	#N/A	SPBC14C8.12	Rpb8	DNA-directed RNA polymerase I, II and III subunit Rpb8	2	2	0.096	TRUE	TRUE
4	#N/A	SPBC14F5.13c	Pho8	vacuolar membrane alkaline phosphatase (predicted)	3	3	0.0977	TRUE	TRUE
4	#N/A	SPBC1604.20c	Tea2	kinesin-like protein Tea2	2	2	0.035	TRUE	TRUE
4	#N/A	SPBC16A3.01	Spn3	mitotic septin Spn3	3	4	0.107	TRUE	TRUE
4	#N/A	SPBC16A3.14	Spbc16A3.14	superoxide dismutase, mitochondrial ribosomal protein subunit (predicted)	2	2	0.0784	TRUE	TRUE
4	#N/A	SPBC16C6.12c	Las1	Las1 pre-rRNA processing protein	3	4	0.13	TRUE	TRUE
4	#N/A	SPBC1703.01c	Pop4	RNase P and RNase MRP subunit (predicted)	2	2	0.134	TRUE	TRUE
4	#N/A	SPBC1773.04	Spbc1773.04	methylglyoxyl reductase (NADPH-dependent) (predicted)	3	3	0.122	TRUE	TRUE
4	#N/A	SPBC1773.05c	Tms1	hexitol dehydrogenase (predicted)	4	4	0.183	TRUE	TRUE
4	#N/A	SPBC17D1.02	Dph2	diphthamide biosynthesis protein (predicted)	2	2	0.0378	TRUE	TRUE
4	#N/A	SPBC17D11.04c	Nto1	histone acetyltransferase complex subunit Nto1 (predicted)	2	3	0.0469	TRUE	TRUE
4	#N/A	SPBC20F10.08c	Rtp1	RNA polymerase II nuclear import protein Rtp1 (predicted)	3	3	0.0803	TRUE	TRUE
4	#N/A	SPBC211.02c	Cwf3	complexed with Cdc5 protein Cwf3	2	2	0.038	TRUE	TRUE
4	#N/A	SPBC21C3.07c	Trm140	tRNA (cytosine) methyltransferase Trm140 (predicted)	3	3	0.13	TRUE	TRUE
4	#N/A	SPBC24C6.03	Spbc24C6.03	mitochondrial proline-tRNA ligase (predicted)	3	4	0.0988	TRUE	TRUE
4	#N/A	SPBC36.09	Sap61	U2 snRNP-associated protein sap61	3	3	0.0793	TRUE	TRUE
4	#N/A	SPBC36B7.03	Sec63	ER protein translocation subcomplex subunit Sec63 (predicted)	3	3	0.0655	TRUE	TRUE
4	#N/A	SPBC36B7.09	Gcn2	eIF2 alpha kinase Gcn2	2	2	0.0241	TRUE	TRUE
4	#N/A	SPBC3F6.04c	Nop14	U3 snoRNP protein Nop14 (predicted)	2	3	0.0447	TRUE	TRUE
4	#N/A	SPBC4C3.09	Spbc4C3.09	acetylglucosaminyltransferase (predicted)	3	4	0.0559	TRUE	TRUE
4	#N/A	SPBC4C3.10c	Pre3	20S proteasome complex subunit beta 1 Pre3 (predicted)	2	3	0.137	TRUE	TRUE
4	#N/A	SPBC543.07	Pek1	MAP kinase kinase Pek1	2	4	0.0441	TRUE	TRUE
4	#N/A	SPBC557.04	Ppk29	Ark1/Prk1 family protein kinase Ppk29	4	4	0.0608	TRUE	TRUE
4	#N/A	SPBC577.08c	Txl1	thioredoxin-like I protein Txl1	2	3	0.1	TRUE	TRUE
4	#N/A	SPBC582.03	Cdc13	G2/M B-type cyclin Cdc13	3	3	0.112	TRUE	TRUE
4	#N/A	SPBC691.05c	Spbc691.05C	transmembrane transporter (predicted)	2	2	0.0778	TRUE	TRUE
4	#N/A	SPBC776.07	Spbc776.07	mitochondrial protein Mam33 (predicted)	3	3	0.112	TRUE	TRUE
4	#N/A	SPBC83.18c	Fic1	C2 domain protein Fic1	2	3	0.136	TRUE	TRUE
4	#N/A	SPBC839.03c	Spbc839.03C	neddylation protein Dcn1 (predicted)	3	3	0.151	TRUE	TRUE
4	#N/A	SPBP35G2.12	Spbp35G2.12	ADP-ribose diphosphatase, NudF subfamily (predicted)	2	2	0.127	TRUE	TRUE
4	#N/A	SPCC1450.14c	Ero12	ER protein folding oxidoreductin Ero1b	2	2	0.0582	TRUE	TRUE
4	#N/A	SPCC1620.05	Spcc1620.05	Rab geranylgeranyltransferase alpha subunit (predicted)	3	3	0.119	TRUE	TRUE
4	#N/A	SPCC1682.07	Ssl1	transcription factor TFIIH complex subunit Ssl1	3	3	0.138	TRUE	TRUE
4	#N/A	SPCC1682.12c	Ubp16	ubiquitin C-terminal hydrolase Ubp16	4	4	0.136	TRUE	TRUE
4	#N/A	SPCC16A11.07	Coq10	mitochondrial ubiquinone binding protein Coq10	2	3	0.244	TRUE	TRUE
4	#N/A	SPCC16C4.10	Spcc16C4.10	6-phosphogluconolactonase (predicted)	3	3	0.179	TRUE	TRUE
4	#N/A	SPCC18.10	Spcc18.10	pyridoxine-pyridoxal-pyridoxamine kinase (predicted)	2	2	0.0765	TRUE	TRUE
4	#N/A	SPCC285.11	Dsc5	UBX domain containing protein required for Sre1 cleavage	3	3	0.126	TRUE	TRUE
4	#N/A	SPCC330.08	Alg11	alpha-1,2-mannosyltransferase Alg11	3	3	0.0849	TRUE	TRUE
4	#N/A	SPCC338.11c	Rrg1	protein-lysine N-methyltransferase Rrg1 (predicted)	2	2	0.116	TRUE	TRUE
4	#N/A	SPCC4B3.15	Mid1	medial ring protein Mid1	3	3	0.0663	TRUE	TRUE
4	#N/A	SPCC4G3.08	Psk1	serine/threonine protein kinase Psk1	2	3	0.0619	TRUE	TRUE
4	#N/A	SPCC4G3.18	Rix1	ribosome biogenesis protein Rix1 (predicted)	2	2	0.058	TRUE	TRUE
4	#N/A	SPCC63.08c	Atg1	autophagy and CVT pathway serine/threonine protein kinase Atg1	2	3	0.0301	TRUE	TRUE
4	#N/A	SPCC737.09c	Hmt1	vacuolar transmembrane transporter Hmt1	3	4	0.041	TRUE	TRUE
4	#N/A	SPCC790.02	Pep3	HOPS/CORVET complex subunit, ubiquitin-protein ligase E3 (predicted)	2	3	0.0378	TRUE	TRUE
4	#N/A	SPAC4F10.13c	Mpd2	GYF domain protein	2	3	0.0413	TRUE	FALSE
3	#N/A	SPAC1006.04c	Mcp3	Schizosaccharomyces specific protein Mcp3	2	2	0.0294	TRUE	TRUE
3	#N/A	SPAC1006.09	Win1	MAP kinase kinase kinase Win1	2	2	0.0202	TRUE	TRUE
3	#N/A	SPAC105.03c	Spac105.03C	transcription factor (predicted)	2	2	0.0438	TRUE	TRUE
3	#N/A	SPAC10F6.10	Rio1	protein kinase, RIO family Rio1 (predicted)	3	3	0.103	TRUE	TRUE
3	#N/A	SPAC11D3.02c	Spac11D3.02C	ELLA family acetyltransferase (predicted)	2	2	0.213	TRUE	TRUE
3	#N/A	SPAC11E3.05	Sea3	ubiquitin-protein ligase E3, coatamer related complex subunit Sea3 (predicted)	3	3	0.0423	TRUE	TRUE
3	#N/A	SPAC1250.03	Ubc14	ubiquitin conjugating enzyme E2 Ubc14 (predicted)	2	2	0.355	TRUE	TRUE
3	#N/A	SPAC12B10.04	Pby1	tubulin-tyrosine ligase Pby1 (predicted)	3	3	0.129	TRUE	TRUE
3	#N/A	SPAC13C5.01c	Pre9	20S proteasome complex subunit alpha 3 Pre9 (predicted)	2	2	0.165	TRUE	TRUE
3	#N/A	SPAC13D6.03c	Trm9	tRNA (uridine) methyltransferase Trm9 (predicted)	2	2	0.132	TRUE	TRUE
3	#N/A	SPAC13G7.04c	Mac1	membrane anchored protein Mac1	2	3	0.0423	TRUE	TRUE
3	#N/A	SPAC144.07c	Gpn2	conserved ATP binding protein, implicated in sister chromatid cohesion Gpn2 (predicted)	2	2	0.0984	TRUE	TRUE
3	#N/A	SPAC15A10.08	Ain1	alpha-actinin	2	3	0.0435	TRUE	TRUE
3	#N/A	SPAC17A5.06	Ptr8	transcription factor TFIIH complex ERCC-3 subunit Ptr8	2	2	0.0323	TRUE	TRUE
3	#N/A	SPAC17G6.04c	Cpp1	protein farnesyltransferase beta subunit Cpp1	2	2	0.0707	TRUE	TRUE
3	#N/A	SPAC17G8.02	Spac17G8.02	uridine ribohydrolase (predicted)	3	3	0.188	TRUE	TRUE
3	#N/A	SPAC17H9.02	Mtl1	TRAMP complex ATP-dependent RNA helicase (predicted)	2	2	0.0282	TRUE	TRUE
3	#N/A	SPAC1805.04	Nup132	nucleoporin Nup132	2	2	0.0396	TRUE	TRUE
3	#N/A	SPAC1834.05	Alg9	mannosyltransferase complex subunit Alg9 (predicted)	2	2	0.0451	TRUE	TRUE
3	#N/A	SPAC1834.10c	Spac1834.10C	mitochondrial proton-transporting ATP synthase complex assembly protein (predicted)	2	2	0.101	TRUE	TRUE
3	#N/A	SPAC18B11.06	Lcp5	U3 snoRNP-associated protein Lcp5 (predicted)	2	2	0.0673	TRUE	TRUE
3	#N/A	SPAC19A8.14	Pth2	mitochondrial aminoacyl-tRNA hydrolase Pth2 (predicted)	3	3	0.249	TRUE	TRUE
3	#N/A	SPAC19D5.03	Cid1	poly(A) polymerase Cid1	3	3	0.106	TRUE	TRUE
3	#N/A	SPAC19E9.01c	Nup40	nucleoporin Nup40	2	2	0.0943	TRUE	TRUE
3	#N/A	SPAC19G12.09	Spac19G12.09	NADH/NADPH dependent indole-3-acetaldehyde reductase	2	2	0.123	TRUE	TRUE
3	#N/A	SPAC1A6.04c	Plb1	phospholipase B homolog Plb1	2	2	0.0408	TRUE	TRUE
3	#N/A	SPAC1B1.04c	Pan3	protein kinase-like PAN complex subunit Pan3 (predicted)	2	2	0.0587	TRUE	TRUE
3	#N/A	SPAC20G8.01	Cdc17	ATP-dependent DNA replication ligase Cdc17	3	3	0.0729	TRUE	TRUE
3	#N/A	SPAC222.13c	Spac222.13C	6-phosphofructo-2-kinase (predicted)	3	3	0.0608	TRUE	TRUE
3	#N/A	SPAC22F3.13	Tsc1	hamartin	2	2	0.0334	TRUE	TRUE
3	#N/A	SPAC23C11.15	Pst2	Clr6 histone deacetylase complex subunit Pst2	2	2	0.0205	TRUE	TRUE
3	#N/A	SPAC23C11.16	Plo1	Polo kinase Plo1	2	2	0.0395	TRUE	TRUE
3	#N/A	SPAC23C4.08	Rho3	Rho family GTPase Rho3	3	3	0.161	TRUE	TRUE
3	#N/A	SPAC23H4.14	Vam6	guanyl-nucleotide exchange factor, HOPS complex subunit Vam6 (predicted)	3	3	0.0442	TRUE	TRUE
3	#N/A	SPAC24C9.08	Spac24C9.08	vacuolar carboxypeptidase (predicted)	3	3	0.106	TRUE	TRUE
3	#N/A	SPAC24H6.09	Gef1	Cdc42 RhoGEF Gef1	3	3	0.0664	TRUE	TRUE
3	#N/A	SPAC25B8.01	Dap1	cytochrome P450 regulator Dap1	3	3	0.367	TRUE	TRUE
3	#N/A	SPAC25B8.08	Spac25B8.08	conserved fungal protein	3	3	0.078	TRUE	TRUE
3	#N/A	SPAC25B8.09	Spac25B8.09	trans-aconitate 3-methyltransferase (predicted)	1	1	0.0677	TRUE	TRUE
3	#N/A	SPAC25H1.08c	Spac25H1.08C	ribosome assembly protein Sqt1 (predicted)	2	2	0.105	TRUE	TRUE
3	#N/A	SPAC29B12.02c	Set2	histone lysine methyltransferase Set2	3	3	0.0414	TRUE	TRUE
3	#N/A	SPAC2G11.06	Vps4	AAA family ATPase Vps4 (predicted)	2	3	0.0718	TRUE	TRUE
3	#N/A	SPAC30.03c	Tsn1	translin	2	2	0.227	TRUE	TRUE
3	#N/A	SPAC3A12.15	Vps53	GARP complex subunit Vps53 (predicted)	3	3	0.0556	TRUE	TRUE
3	#N/A	SPAC3C7.09	Set8	lysine methyltransferase Set8 (predicted)	2	2	0.0862	TRUE	TRUE
3	#N/A	SPAC3H5.06c	Pol1	DNA polymerase alpha catalytic subunit	2	2	0.0178	TRUE	TRUE
3	#N/A	SPAC4A8.05c	Myp2	myosin II heavy chain Myo3	3	3	0.0181	TRUE	TRUE
3	#N/A	SPAC4D7.14	New13	conserved fungal protein of unknown function	2	2	0.182	TRUE	TRUE
3	#N/A	SPAC57A10.02	Cdr2	serine/threonine protein kinase Cdr2	2	2	0.0452	TRUE	TRUE
3	#N/A	SPAC57A7.08	Pzh1	serine/threonine protein phosphatase Pzh1	2	3	0.0369	TRUE	TRUE
3	#N/A	SPAC630.07c	Spac630.07C	Schizosaccharomyces specific protein	2	2	0.0512	TRUE	TRUE
3	#N/A	SPAC630.13c	Tsc2	tuberin	3	3	0.0471	TRUE	TRUE
3	#N/A	SPAC630.14c	Tup12	transcriptional corepressor Tup12	3	3	0.0819	TRUE	TRUE
3	#N/A	SPAC694.04c	Spac694.04C	conserved eukaryotic protein	3	3	0.123	TRUE	TRUE
3	#N/A	SPAC7D4.04	Atg11	autophagy protein Atg11	2	3	0.0346	TRUE	TRUE
3	#N/A	SPAC821.07c	Moc3	transcription factor Moc3	2	2	0.0807	TRUE	TRUE
3	#N/A	SPAC823.12	Vps11	HOPs/CORVET complex biquitin protein ligase E3 subunit Vps11 (predicted)	3	3	0.053	TRUE	TRUE
3	#N/A	SPAC9E9.04	Spac9E9.04	bcap family homolog (predicted)	2	2	0.101	TRUE	TRUE
3	#N/A	SPACUNK4.07c	Cta4	P-type ATPase, calcium transporting Cta4	3	3	0.0372	TRUE	TRUE
3	#N/A	SPAP11E10.01	Spap11E10.01	ornithine cyclodeaminase family (predicted)	3	3	0.0788	TRUE	TRUE
3	#N/A	SPAPB1A10.11c	Mse1	mitochondrial glutamyl-tRNA ligase Mse1 (predicted)	2	2	0.0646	TRUE	TRUE
3	#N/A	SPAPB1E7.05	Gde1	glycerophosphoryl diester phosphodiesterase Gde1 (predicted)	2	3	0.0502	TRUE	TRUE
3	#N/A	SPAPB2B4.07	Spapb2B4.07	ubiquitin family protein, human UBTD1 homolog	3	3	0.264	TRUE	TRUE
3	#N/A	SPBC106.07c	Spbc106.07C	N alpha-acetylation related protein Nat2 (predicted)	2	2	0.168	TRUE	TRUE
3	#N/A	SPBC1271.02	Stt3	oligosaccharyltransferase subunit Stt3	2	2	0.0572	TRUE	TRUE
3	#N/A	SPBC1289.12	Usp109	U1 snRNP-associated protein Usp109	3	3	0.142	TRUE	TRUE
3	#N/A	SPBC14C8.03	Fma2	methionine aminopeptidase Fma2 (predicted)	2	2	0.0798	TRUE	TRUE
3	#N/A	SPBC14F5.02	Trs65	TRAPP complex subunit Trs65 (predicted)	3	3	0.0971	TRUE	TRUE
3	#N/A	SPBC15C4.03	Spbc15C4.03	Rab geranylgeranyltransferase escort protein (predicted)	2	2	0.0763	TRUE	TRUE
3	#N/A	SPBC1685.03	Sec11	signal peptidase subunit Sec11 (predicted)	2	2	0.27	TRUE	TRUE
3	#N/A	SPBC1685.04	Spbc1685.04	Schizosaccharomyces specific protein	2	2	0.102	TRUE	TRUE
3	#N/A	SPBC16H5.04	Spbc16H5.04	pho88 family protein (predicted)	3	3	0.278	TRUE	TRUE
3	#N/A	SPBC1709.15c	Cft2	cleavage factor two Cft2/polyadenylation factor CPSF-73 (predicted)	3	3	0.0477	TRUE	TRUE
3	#N/A	SPBC1734.16c	Pst3	SIN3 family co-repressor Pst3	3	3	0.0312	TRUE	TRUE
3	#N/A	SPBC17F3.02	Nak1	PAK-related kinase Nak1	2	2	0.0337	TRUE	TRUE
3	#N/A	SPBC18E5.05c	Elp5	elongator complex subunit Elp5 (predicted)	2	2	0.0987	TRUE	TRUE
3	#N/A	SPBC18E5.12c	Mas2	mitochondrial processing peptidase(MPP) complex alpha subunit Mas2 (predicted)	2	2	0.0618	TRUE	TRUE
3	#N/A	SPBC19C7.08c	Spbc19C7.08C	AdoMet-dependent tRNA methyltransferase (predicted)	3	3	0.0852	TRUE	TRUE
3	#N/A	SPBC19G7.05c	Bgs1	1,3-beta-glucan synthase catalytic subunit Bgs1	2	2	0.0272	TRUE	TRUE
3	#N/A	SPBC19G7.07c	Ppr3	mitochondrial PPR repeat protein Ppr3	3	3	0.0509	TRUE	TRUE
3	#N/A	SPBC21.02	Rtc5	TLDc domain protein 2	2	2	0.0841	TRUE	TRUE
3	#N/A	SPBC215.10	Spbc215.10	haloacid dehalogenase-like hydrolase	2	2	0.116	TRUE	TRUE
3	#N/A	SPBC21H7.04	Dbp7	ATP-dependent RNA helicase Dbp7 (predicted)	3	3	0.0508	TRUE	TRUE
3	#N/A	SPBC244.02c	Utp6	U3 snoRNP-associated protein Utp6 (predicted)	2	2	0.0717	TRUE	TRUE
3	#N/A	SPBC2A9.08c	Sec22	SNARE Sec22 (predicted)	3	3	0.107	TRUE	TRUE
3	#N/A	SPBC2G5.07c	Rpc25	DNA-directed RNA polymerase III complex subunit Rpc25	2	3	0.133	TRUE	TRUE
3	#N/A	SPBC30D10.17c	Smi1	cell wall biosynthesis/ cell cycle regulator (predicted)	3	3	0.119	TRUE	TRUE
3	#N/A	SPBC31E1.02c	Pmr1	P-type ATPase, calcium transporting Pmr1	3	3	0.0367	TRUE	TRUE
3	#N/A	SPBC32F12.06	Pch1	P-TEFB associated cyclin, cyclin T Pch1	2	2	0.0673	TRUE	TRUE
3	#N/A	SPBC32H8.10	Cdk9	P-TEFb-associated cyclin-dependent protein kinase Cdk9	1	1	0.0541	TRUE	TRUE
3	#N/A	SPBC365.15	Alp4	gamma tubulin complex Spc97/GCP2 subunit Alp4	3	3	0.0842	TRUE	TRUE
3	#N/A	SPBC3B9.10	Vti1	SNARE Vti1 (predicted)	3	3	0.229	TRUE	TRUE
3	#N/A	SPBC3B9.16c	Nup120	nucleoporin Nup120	3	3	0.0467	TRUE	TRUE
3	#N/A	SPBC3E7.11c	Spbc3E7.11C	DNAJ protein Caj1/Djp1-type (predicted)	2	2	0.0845	TRUE	TRUE
3	#N/A	SPBC4B4.06	Vps25	ESCRT II complex subunit Vps25	2	2	0.0857	TRUE	TRUE
3	#N/A	SPBC4F6.05c	Spbc4F6.05C	lectin family glycoprotein receptor (predicted)	2	3	0.0703	TRUE	TRUE
3	#N/A	SPBC530.04	Mod5	Tea1 anchoring protein Mod5	2	2	0.0556	TRUE	TRUE
3	#N/A	SPBC543.04	Npr3	SEA/Iml1/Npr2/3 complex subunit Npr3 (predicted)	2	2	0.0547	TRUE	TRUE
3	#N/A	SPBC56F2.11	Met6	homoserine O-acetyltransferase Met6	3	3	0.102	TRUE	TRUE
3	#N/A	SPBC577.13	Syj2	inositol-polyphosphate 5-phosphatase, synaptojanin homolog 2 (predicted)	3	3	0.0596	TRUE	TRUE
3	#N/A	SPBC6B1.05c	Atg7	E1 Atg8 and Atg12 E1 activating enzyme Atg7 (predicted)	2	2	0.0555	TRUE	TRUE
3	#N/A	SPBC776.10c	Cog6	Golgi transport complex peripheral subunit Cog6 (predicted)	3	3	0.0844	TRUE	TRUE
3	#N/A	SPBC887.03c	Noc3	Noc2p-Noc3p complex subunit Noc3	2	2	0.0321	TRUE	TRUE
3	#N/A	SPBC887.09c	Sog2	leucine-rich repeat protein Lrp1	3	3	0.0553	TRUE	TRUE
3	#N/A	SPBC887.14c	Pfh1	5' to 3' DNA helicase, involved in DNA recombination and repair Pif1	2	2	0.0472	TRUE	TRUE
3	#N/A	SPBC8D2.09c	Msl1	U2 snRNP-associated protein Msl1 (predicted)	2	2	0.27	TRUE	TRUE
3	#N/A	SPBP16F5.03c	Tra1	SAGA complex phosphatidylinositol pseudokinase Tra1	3	3	0.0141	TRUE	TRUE
3	#N/A	SPBP23A10.16	Sdh4	TIM22 inner membrane protein import complex anchor subunit Tim18	2	2	0.132	TRUE	TRUE
3	#N/A	SPBP35G2.05c	Cki2	serine/threonine protein kinase Cki2	1	1	0.0943	TRUE	TRUE
3	#N/A	SPBP4H10.08	Qcr10	Reiske ISP-associated protein, ubiquinol-cytochrome-c reductase complex subunit Qcr10 (predicted)	2	2	0.316	TRUE	TRUE
3	#N/A	SPBP8B7.31	Spbp8B7.31	acid phosphatase (predicted)	2	3	0.145	TRUE	TRUE
3	#N/A	SPCC1235.15	Dga1	diacylglycerol O-acyltransferase Dga1	3	3	0.136	TRUE	TRUE
3	#N/A	SPCC1259.02c	Erm1	Endoplasmic Reticulum metallopeptidase Erm1 (predicted)	2	2	0.0377	TRUE	TRUE
3	#N/A	SPCC1259.12c	Gid1	GID complex subunit, Ran GTPase binding protein Gid1 (predicted)	3	3	0.104	TRUE	TRUE
3	#N/A	SPCC14G10.04	Spcc14G10.04	Schizosaccharomyces specific protein	3	3	0.0885	TRUE	TRUE
3	#N/A	SPCC16C4.02c	Spcc16C4.02C	DUF1941 family protein, human neurochondrin ortholog	2	2	0.0602	TRUE	TRUE
3	#N/A	SPCC16C4.04	Spcc16C4.04	Schizosaccharomyces specific protein	2	2	0.0902	TRUE	TRUE
3	#N/A	SPCC1753.01c	Ssb2	single-stranded DNA binding protein Ssb2	2	2	0.158	TRUE	TRUE
3	#N/A	SPCC188.03	Cnd3	condensin complex non-SMC subunit Cnd3	2	2	0.0377	TRUE	TRUE
3	#N/A	SPCC1919.03c	Amk2	AMP-activated protein kinase beta subunit Amk2	2	3	0.0537	TRUE	TRUE
3	#N/A	SPCC4B3.01	Tum1	thiosulfate sulfurtransferase, involved in tRNA wobble position thiolation Tum1 (predicted)	3	3	0.0738	TRUE	TRUE
3	#N/A	SPCC4B3.16	Tip41	TIP41-like type 2a phosphatase regulator Tip41	3	3	0.147	TRUE	TRUE
3	#N/A	SPCC645.06c	Rgf3	RhoGEF Rgf3	2	2	0.0306	TRUE	TRUE
3	#N/A	SPCC70.08c	Spcc70.08C	methyltransferase (predicted)	3	3	0.208	TRUE	TRUE
3	#N/A	SPCC757.08	Rrp45	exosome subunit Rrp45	2	2	0.0962	TRUE	TRUE
3	#N/A	SPCC757.15	Cox14	cytochrome c oxidase assembly protein Cox14 (predicted)	2	3	0.391	TRUE	TRUE
3	#N/A	SPCC777.15	Spcc777.15	tRNA dihydrouridine synthase Dus4 (predicted)	2	2	0.104	TRUE	TRUE
3	#N/A	SPCC895.05	For3	formin For3	2	2	0.0246	TRUE	TRUE
3	#N/A	SPCC970.01	Rad16	DNA repair endonuclease XPF	2	2	0.0468	TRUE	TRUE
3	#N/A	SPBC146.01	Med15	mediator complex subunit Med15	2	2	0.0367	TRUE	FALSE
3	#N/A	SPBC947.01	Knk1	AAA family ATPase kink, Knk1	3	3	0.0818	TRUE	FALSE
2	#N/A	SPAC1002.12c	Spac1002.12C	succinate-semialdehyde dehydrogenase [NAD(P)+] (predicted)	2	2	0.0731	TRUE	TRUE
2	#N/A	SPAC1006.05c	Och1	alpha-1,6-mannosyltransferase Och1	2	2	0.0909	TRUE	TRUE
2	#N/A	SPAC1093.03	Spac1093.03	inositol polyphosphate phosphatase (predicted)	2	2	0.0469	TRUE	TRUE
2	#N/A	SPAC10F6.09c	Psm3	mitotic cohesin complex subunit Psm3	2	2	0.0285	TRUE	TRUE
2	#N/A	SPAC110.03	Cdc42	Rho family GTPase Cdc42	2	2	0.12	TRUE	TRUE
2	#N/A	SPAC12B10.09	Pet801	mitochondrial S-adenosylmethionine transmembrane transporter (predicted)	2	2	0.107	TRUE	TRUE
2	#N/A	SPAC12B10.12c	Rhp41	DNA repair protein Rhp41	2	2	0.0627	TRUE	TRUE
2	#N/A	SPAC12G12.13c	Cid14	poly(A) polymerase Cid14	2	2	0.0746	TRUE	TRUE
2	#N/A	SPAC13D6.04c	Btb3	substrate adaptor for cullin 3 ubiquitin ligase Btb3	2	2	0.0994	TRUE	TRUE
2	#N/A	SPAC16.04	Dus3	tRNA dihydrouridine synthase Dus3 (predicted)	2	2	0.0357	TRUE	TRUE
2	#N/A	SPAC16E8.11c	Tfb1	transcription factor TFIIH complex subunit Tfb1 (predicted)	2	2	0.0507	TRUE	TRUE
2	#N/A	SPAC17G6.09	Sec62	ER protein translocation subcomplex subunit Sec62 (predicted)	2	2	0.0842	TRUE	TRUE
2	#N/A	SPAC18B11.11	Spac18B11.11	GTPase activating protein (predicted)	2	2	0.0286	TRUE	TRUE
2	#N/A	SPAC19B12.03	Bgs3	1,3-beta-glucan synthase subunit Bgs3	2	2	0.0203	TRUE	TRUE
2	#N/A	SPAC1A6.05c	Ptl3	triacylglycerol lipase ptl3	2	2	0.089	TRUE	TRUE
2	#N/A	SPAC1D4.06c	Csk1	cyclin-dependent kinase/ cyclin-dependent kinase activating kinase Csk1	2	2	0.0915	TRUE	TRUE
2	#N/A	SPAC1D4.10	Trz1	nuclear 3'-tRNA processing endonuclease tRNAse Z, Trz1	2	2	0.0383	TRUE	TRUE
2	#N/A	SPAC1D4.13	Byr1	MAP kinase kinase Byr1	2	2	0.0824	TRUE	TRUE
2	#N/A	SPAC1D4.14	Tho2	THO complex subunit Tho2 (predicted)	2	2	0.0233	TRUE	TRUE
2	#N/A	SPAC1F12.10c	Spac1F12.10C	NADPH-hemoprotein reductase (predicted)	2	2	0.184	TRUE	TRUE
2	#N/A	SPAC20H4.11c	Rho5	Rho family GTPase Rho5	0	0	0.165	TRUE	TRUE
2	#N/A	SPAC222.07c	Hri2	eIF2 alpha kinase Hri2	2	2	0.0438	TRUE	TRUE
2	#N/A	SPAC227.14	Yfh7	uridine kinase Yfh7 (predicted)	2	2	0.145	TRUE	TRUE
2	#N/A	SPAC23A1.06c	Cmk2	MAPK-activated protein kinase Cmk2	2	2	0.0615	TRUE	TRUE
2	#N/A	SPAC23D3.03c	Spac23D3.03C	GTPase activating protein (predicted)	2	2	0.0424	TRUE	TRUE
2	#N/A	SPAC23E2.02	Lsd2	histone demethylase SWIRM2 (predicted)	2	2	0.0432	TRUE	TRUE
2	#N/A	SPAC23G3.02c	Sib1	ferrichrome synthetase Sib1	2	2	0.00548	TRUE	TRUE
2	#N/A	SPAC23H4.03c	Erv25	COPII-coated vesicle component Erv25 (predicted)	2	2	0.204	TRUE	TRUE
2	#N/A	SPAC24B11.07c	Spac24B11.07C	oxidoreductase (predicted)	2	2	0.0642	TRUE	TRUE
2	#N/A	SPAC24H6.12c	Uba3	NEDD8 activating enzyme E1-type Uba3	2	2	0.0878	TRUE	TRUE
2	#N/A	SPAC26A3.14c	Spac26A3.14C	DUF1748 family protein	2	2	0.589	TRUE	TRUE
2	#N/A	SPAC26F1.01	Sec74	guanyl-nucleotide exchange factor Sec74 (predicted)	2	2	0.028	TRUE	TRUE
2	#N/A	SPAC27F1.04c	Nuf2	NMS complex subunit Nuf2	2	2	0.068	TRUE	TRUE
2	#N/A	SPAC2G11.07c	Ptc3	protein phosphatase 2c homolog 3	2	2	0.111	TRUE	TRUE
2	#N/A	SPAC30C2.07	Spac30C2.07	Schizosaccharomyces specific protein	2	2	0.0356	TRUE	TRUE
2	#N/A	SPAC31A2.06	Atp25	mitochondrial ATP synthase complex assembly protein Atp25 (predicted)	2	2	0.0535	TRUE	TRUE
2	#N/A	SPAC31A2.07c	Dbp10	ATP-dependent RNA helicase Dbp10 (predicted)	2	2	0.0389	TRUE	TRUE
2	#N/A	SPAC31G5.19	Abo1	ATPase with bromodomain protein (predicted)	2	2	0.0294	TRUE	TRUE
2	#N/A	SPAC343.13	Pet112	mitochondrial glutamyl-tRNA amidotransferase beta subunit (predicted)	2	2	0.097	TRUE	TRUE
2	#N/A	SPAC3C7.07c	Spac3C7.07C	arginine-tRNA protein transferase (predicted)	2	2	0.11	TRUE	TRUE
2	#N/A	SPAC3G6.05	Spac3G6.05	mitochondrial Mpv17/PMP22 family protein 1 (predicted)	2	2	0.0874	TRUE	TRUE
2	#N/A	SPAC3G9.13c	Msw1	mitochondrial tryptophan-tRNA ligase Msw1 (predicted)	2	2	0.102	TRUE	TRUE
2	#N/A	SPAC3H5.08c	Spac3H5.08C	WD repeat protein, human WDR44 family	2	2	0.0364	TRUE	TRUE
2	#N/A	SPAC3H5.09c	Spac3H5.09C	conserved eukaryotic mitochondrial protein (predicted)	2	2	0.0126	TRUE	TRUE
2	#N/A	SPAC458.05	Pik3	phosphatidylinositol 3-kinase Pik3	2	2	0.0637	TRUE	TRUE
2	#N/A	SPAC458.07	Tfa1	transcription factor TFIIE alpha subunit, TFIIEA, Tfa1	2	2	0.0737	TRUE	TRUE
2	#N/A	SPAC4A8.08c	Vrs2	mitochondrial valine-tRNA ligase Vrs2/Vas2	2	2	0.0463	TRUE	TRUE
2	#N/A	SPAC4F10.03c	Trm7	tRNA 2'-O-ribose methyltransferase Trm7 (predicted)	2	2	0.112	TRUE	TRUE
2	#N/A	SPAC4G8.08	Spac4G8.08	mitochondrial iron ion transmembrane transporter (predicted)	2	2	0.107	TRUE	TRUE
2	#N/A	SPAC4G8.11c	Atp10	mitochondrial F1-F0 ATPase assembly protein (predicted)	2	2	0.105	TRUE	TRUE
2	#N/A	SPAC4H3.03c	Spac4H3.03C	glucan 1,4-alpha-glucosidase (predicted)	2	2	0.0539	TRUE	TRUE
2	#N/A	SPAC589.09	Csr101	sec14 cytosolic factor family, glycerophospholipid-transfer protein Csr1 (predicted)	2	2	0.0851	TRUE	TRUE
2	#N/A	SPAC664.07c	Rad9	checkpoint clamp complex protein Rad9	2	2	0.0587	TRUE	TRUE
2	#N/A	SPAC6F12.12	Par2	protein phosphatase regulatory subunit Par2	2	2	0.0526	TRUE	TRUE
2	#N/A	SPAC6F12.15c	Cut9	anaphase-promoting complex, TPR lobe subcomplex subunit Cut9/Apc6	2	2	0.0402	TRUE	TRUE
2	#N/A	SPAC6F6.13c	Spac6F6.13C	DUF726 family protein	2	2	0.0308	TRUE	TRUE
2	#N/A	SPAC6G9.02c	Nop9	RNA-binding protein Nop9 (predicted)	2	2	0.055	TRUE	TRUE
2	#N/A	SPAC8C9.16c	Mug63	TLDc domain protein 1	2	2	0.128	TRUE	TRUE
2	#N/A	SPAC8F11.10c	Pvg1	pyruvyltransferase Pvg1	2	2	0.137	TRUE	TRUE
2	#N/A	SPAC9G1.06c	Cyk3	cytokinesis protein Cyk3 (predicted)	2	2	0.0406	TRUE	TRUE
2	#N/A	SPAC9G1.10c	Spac9G1.10C	inositol polyphosphate phosphatase (predicted)	2	2	0.0218	TRUE	TRUE
2	#N/A	SPACUNK12.02c	Cmk1	calcium/calmodulin-dependent protein kinase Cmk1	2	2	0.0806	TRUE	TRUE
2	#N/A	SPAP8A3.14c	Sls1	mitochondrial inner membrane protein Sls1 (predicted)	2	2	0.0517	TRUE	TRUE
2	#N/A	SPAPB2B4.04c	Spapb2B4.04C	vacuolar calcium transporting P-type ATPase P2 type, Pmc1	2	2	0.031	TRUE	TRUE
2	#N/A	SPBC1105.01	Spbc1105.01	rRNA processing protein Rrp12-like (predicted)	2	2	0.021	TRUE	TRUE
2	#N/A	SPBC11B10.07c	Ivn1	CDC50 domain protein, implicated in signal transduction (predicted)	2	2	0.0836	TRUE	TRUE
2	#N/A	SPBC11C11.03	Ndc80	NMS complex subunit Ndc80	2	2	0.0401	TRUE	TRUE
2	#N/A	SPBC1271.03c	Spbc1271.03C	NLI interacting factor family phosphatase (predicted)	2	2	0.127	TRUE	TRUE
2	#N/A	SPBC1271.15c	Spbc1271.15C	mitochondrial translation initiation factor IF-2Mt (predicted)	2	2	0.0452	TRUE	TRUE
2	#N/A	SPBC14F5.12c	Cbh2	CENP-B homolog Cbh2	2	2	0.07	TRUE	TRUE
2	#N/A	SPBC15D4.05	Spbc15D4.05	conserved CobW/HypB/UreG nucleotide binding domain protein (predicted)	2	2	0.0681	TRUE	TRUE
2	#N/A	SPBC15D4.11c	Mam33	mitochondrial Mam33 family protein (predicted)	2	2	0.125	TRUE	TRUE
2	#N/A	SPBC16A3.11	Eso1	sister chromatid cohesion protein/DNA polymerase eta Eso1 fusion protein	2	2	0.0413	TRUE	TRUE
2	#N/A	SPBC16C6.06	Vps10	sorting receptor for vacuolar proteins, Vps10	2	2	0.0286	TRUE	TRUE
2	#N/A	SPBC16C6.09	Ogm4	protein O-mannosyltransferase Ogm4	2	2	0.054	TRUE	TRUE
2	#N/A	SPBC16G5.09	Spbc16G5.09	serine carboxypeptidase (predicted)	2	2	0.0412	TRUE	TRUE
2	#N/A	SPBC1711.17	Prp16	ATP-dependent RNA helicase Prp16	0	0	0.00853	TRUE	TRUE
2	#N/A	SPBC1718.04	Spbc1718.04	glycerol-3-phosphate O-acyltransferase (predicted)	2	2	0.0504	TRUE	TRUE
2	#N/A	SPBC1718.05	Trs31	TRAPP complex subunit Trs31 (predicted)	2	2	0.129	TRUE	TRUE
2	#N/A	SPBC1734.01c	Esf1	pre-rRNA processing protein Esf1 (predicted)	2	2	0.0469	TRUE	TRUE
2	#N/A	SPBC1734.15	Rsc4	RSC complex subunit Rsc4	2	2	0.0443	TRUE	TRUE
2	#N/A	SPBC17A3.09c	Aim22	lipoate-protein ligase A (predicted)	2	2	0.0937	TRUE	TRUE
2	#N/A	SPBC1861.05	Spbc1861.05	pseudouridine-metabolizing bifunctional protein (predicted)	2	2	0.0509	TRUE	TRUE
2	#N/A	SPBC18H10.08c	Ubp4	ubiquitin C-terminal hydrolase Ubp4	2	2	0.0556	TRUE	TRUE
2	#N/A	SPBC19C7.12c	Omh1	alpha-1,2-mannosyltransferase Omh1	2	2	0.0641	TRUE	TRUE
2	#N/A	SPBC1A4.03c	Top2	DNA topoisomerase II	2	2	0.0155	TRUE	TRUE
2	#N/A	SPBC1A4.06c	Tam41	mitochondrial phosphatidate cytidylyltransferase Tam41 (predicted)	2	2	0.084	TRUE	TRUE
2	#N/A	SPBC20F10.03	Spbc20F10.03	conserved eukaryotic protein	2	2	0.0583	TRUE	TRUE
2	#N/A	SPBC216.01c	Psy2	protein phosphatase PP4 complex subunit Psy2 (predicted)	2	2	0.0562	TRUE	TRUE
2	#N/A	SPBC216.06c	Swi1	replication fork protection complex subunit Swi1	2	2	0.0453	TRUE	TRUE
2	#N/A	SPBC21C3.14c	Spbc21C3.14C	Schizosaccharomyces specific protein	2	2	0.0416	TRUE	TRUE
2	#N/A	SPBC23E6.05	Arx1	ribosomal export complex protein Arx1, peptidase family (predicted)	2	2	0.0432	TRUE	TRUE
2	#N/A	SPBC24C6.02	Spbc24C6.02	ATP-dependent RNA helicase Spb4 (predicted)	2	2	0.0495	TRUE	TRUE
2	#N/A	SPBC25H2.04c	Tim22	TIM22 inner membrane protein import complex subunit Tim22 (predicted)	2	2	0.229	TRUE	TRUE
2	#N/A	SPBC26H8.03	Cho2	phosphatidylethanolamine N-methyltransferase Cho2	2	2	0.0365	TRUE	TRUE
2	#N/A	SPBC29A10.06c	Ely5	nuclear pore protein Ely5	2	2	0.154	TRUE	TRUE
2	#N/A	SPBC29A10.07	Pom152	nucleoporin Pom152	2	2	0.0272	TRUE	TRUE
2	#N/A	SPBC2A9.11c	Iss9	conserved eukaryotic protein	2	2	0.0785	TRUE	TRUE
2	#N/A	SPBC2D10.11c	Nap2	nucleosome assembly protein Nap2	2	2	0.0712	TRUE	TRUE
2	#N/A	SPBC2G2.06c	Apl1	AP-2 adaptor complex subunit Apl1 (predicted)	2	2	0.0384	TRUE	TRUE
2	#N/A	SPBC2G2.16	Spbc2G2.16	mannose-6-phosphate isomerase (predicted)	2	2	0.0947	TRUE	TRUE
2	#N/A	SPBC2G5.03	Ctu1	cytosolic thiouridylase subunit Ctu1	2	2	0.113	TRUE	TRUE
2	#N/A	SPBC30D10.15	Spbc30D10.15	snoRNP assembly factor Naf1 (predicted)	2	2	0.0659	TRUE	TRUE
2	#N/A	SPBC31E1.06	Bms1	GTP binding protein Bms1 (predicted)	2	2	0.0223	TRUE	TRUE
2	#N/A	SPBC336.11	Vps52	GARP complex subunit Vps52 (predicted)	2	2	0.0512	TRUE	TRUE
2	#N/A	SPBC336.12c	Cdc10	MBF transcription factor complex subunit Cdc10	2	2	0.0469	TRUE	TRUE
2	#N/A	SPBC337.07c	Ecm14	carboxypeptidase Ecm14 (predicted)	2	2	0.0664	TRUE	TRUE
2	#N/A	SPBC337.14	Rpb4	DNA-directed RNA polymerase II complex subunit Rpb4	2	2	0.267	TRUE	TRUE
2	#N/A	SPBC36.06c	Spo9	farnesyl pyrophosphate synthetase	2	2	0.0541	TRUE	TRUE
2	#N/A	SPBC36B7.04	Dus1	tRNA dihydrouridine synthase Dus1 (predicted)	2	2	0.0702	TRUE	TRUE
2	#N/A	SPBC3B9.08c	Mnh1	Mago-nashi homolog Mnh1 (predicted)	2	2	0.197	TRUE	TRUE
2	#N/A	SPBC3H7.07c	Ser2	phosphoserine phosphatase Ser2 (predicted)	2	2	0.117	TRUE	TRUE
2	#N/A	SPBC530.01	Gyp1	GTPase activating protein Gyp1 (predicted)	2	2	0.0584	TRUE	TRUE
2	#N/A	SPBC530.08	Spbc530.08	membrane-tethered transcription factor (predicted)	2	2	0.0233	TRUE	TRUE
2	#N/A	SPBC577.07	Ubp10	ubiquitin C-terminal hydrolase Ubp10 (predicted)	2	2	0.0837	TRUE	TRUE
2	#N/A	SPBC660.10	Spbc660.10	mitochondrial translation elongation factor G (predicted)	2	2	0.0332	TRUE	TRUE
2	#N/A	SPBC6B1.02	Ppk30	Ark1/Prk1 family protein kinase Ppk30	2	2	0.0388	TRUE	TRUE
2	#N/A	SPBC725.08	Pir2	zf-C2H2 type zinc finger protein, implicated in RNAi (predicted)	2	2	0.0755	TRUE	TRUE
2	#N/A	SPBC83.01	Ucp8	UBA/EH/EF hand domain protein Ucp8	2	2	0.035	TRUE	TRUE
2	#N/A	SPBC887.10	Mcs4	response regulator Mcs4	2	2	0.0709	TRUE	TRUE
2	#N/A	SPBC902.02c	Ctf18	RFC-like complex subunit Ctf18	2	2	0.0292	TRUE	TRUE
2	#N/A	SPBP26C9.02c	Car1	arginase Car1	1	1	0.0588	TRUE	TRUE
2	#N/A	SPBPB7E8.02	Spbpb7E8.02	PSP1 family protein	2	2	0.0401	TRUE	TRUE
2	#N/A	SPCC1020.10	Oca2	serine/threonine protein kinase Oca2	2	2	0.0646	TRUE	TRUE
2	#N/A	SPCC1259.13	Chk1	Chk1 protein kinase	2	2	0.0605	TRUE	TRUE
2	#N/A	SPCC132.02	Hst2	Sirtuin family histone deacetylase Hst2	2	2	0.142	TRUE	TRUE
2	#N/A	SPCC1322.01	Rpm1	mitochondrial 3'-5' exonuclease for RNA 3' ss-tail	2	2	0.0491	TRUE	TRUE
2	#N/A	SPCC1620.12c	Spcc1620.12C	GTPase activating protein (predicted)	2	2	0.0469	TRUE	TRUE
2	#N/A	SPCC1739.06c	Spcc1739.06C	uroporphyrin methyltransferase (predicted)	2	2	0.0847	TRUE	TRUE
2	#N/A	SPCC1795.04c	Pre10	20S proteasome complex subunit alpha 7, Pre10 (predicted)	2	2	0.0988	TRUE	TRUE
2	#N/A	SPCC24B10.12	Cgi121	EKC/KEOPS complex subunit Cgi121 (predicted)	2	2	0.138	TRUE	TRUE
2	#N/A	SPCC285.16c	Msh6	MutS protein homolog	2	2	0.0247	TRUE	TRUE
2	#N/A	SPCC364.05	Vps3	CORVET complex subunit, GTPase regulator Vps3 (predicted)	2	2	0.044	TRUE	TRUE
2	#N/A	SPCC4B3.04c	Nte1	lysophospholipase (predicted)	2	2	0.0304	TRUE	TRUE
2	#N/A	SPCC4G3.04c	Coq5	C-methyltransferase (predicted)	2	2	0.102	TRUE	TRUE
2	#N/A	SPCC4G3.16	Rib2	CMP deaminase family/ methyltransferase bifunctional enzyme involved in riboflavin biosynthesis and tRNA pseudouridine biosynthesis Rib2 (predicted)	2	2	0.084	TRUE	TRUE
2	#N/A	SPCC4G3.17	Hdd1	HD domain protein (predicted)	2	2	0.121	TRUE	TRUE
2	#N/A	SPCC550.03c	Ski2	Ski complex RNA helicase Ski2 (predicted)	2	2	0.0346	TRUE	TRUE
2	#N/A	SPCC550.09	Spcc550.09	peroxin Pex32 (predicted)	2	2	0.0467	TRUE	TRUE
2	#N/A	SPCC569.07	Spcc569.07	aromatic aminotransferase (predicted)	2	2	0.066	TRUE	TRUE
2	#N/A	SPCC5E4.03c	Taf5	SAGA complex subunit/TATA-binding protein associated factor/transcription factor TFIID complex subunit Taf5	2	2	0.07	TRUE	TRUE
2	#N/A	SPCC737.07c	Spcc737.07C	DNA polymerase alpha-associated DNA helicase A (predicted)	1	1	0.0303	TRUE	TRUE
2	#N/A	SPCC757.07c	Ctt1	catalase	2	2	0.0371	TRUE	TRUE
2	#N/A	SPCC757.12	Spcc757.12	alpha-amylase homolog (predicted)	2	2	0.048	TRUE	TRUE
2	#N/A	SPCC777.06c	Spcc777.06C	hydrolase (predicted)	2	2	0.173	TRUE	TRUE
2	#N/A	SPCC962.04	Rps1201	40S ribosomal protein S12 (predicted)	1	1	0.172	TRUE	TRUE
2	#N/A	SPCC965.04c	Yme1	mitochondrial inner membrane i-AAA protease complex subunit Yme1 (predicted)	2	2	0.0381	TRUE	TRUE
2	#N/A	SPCC970.06	Spcc970.06	cargo receptor for soluble proteins (predicted)	2	2	0.113	TRUE	TRUE
2	#N/A	SPCP25A2.03	Tho1	THO complex subunit Tho1 (predicted)	2	2	0.0293	TRUE	TRUE
2	#N/A	SPCPJ732.02c	Xks1	xylulose kinase Xks1 (predicted)	2	2	0.0577	TRUE	TRUE
2	#N/A	SPAC31A2.10	Spac31A2.10	Ran GTPase binding protein (predicted)	2	2	0.0587	TRUE	FALSE
2	#N/A	SPAC890.03	Ppk16	serine/threonine protein kinase Ppk16 (predicted)	2	2	0.0312	TRUE	FALSE
2	#N/A	SPBC215.11c	Spbc215.11C	aldo/keto reductase, unknown biological role	2	2	0.209	TRUE	FALSE
10211	3819	SPBC17G9.11c	Pyr1	pyruvate carboxylase Pyr1	169	344	0.882	FALSE	TRUE
2320	389	SPAC56E4.04c	Cut6	acetyl-CoA/biotin carboxylase	204	347	0.833	FALSE	TRUE
1472	359	SPAC513.01c,SPCP31B10.07	Eft201	translation elongation factor 2 (EF-2) Eft2,A	73	121	0.786	FALSE	FALSE
1342	271	SPBC14F5.04c	Pgk1	phosphoglycerate kinase Pgk1 (predicted)	59	107	0.983	FALSE	TRUE
1135	200	SPAC1F8.07c	Spac1F8.07C	pyruvate decarboxylase (predicted)	41	91	0.739	FALSE	TRUE
839	1558	SPCC794.09c	Tef101	translation elongation factor EF-1 alpha Ef1a-a	1	1	0.763	FALSE	TRUE
836	298	SPAC23A1.10,SPBC839.15c	Tef102	translation elongation factor EF-1 alpha Ef1a-b	1	1	0.763	FALSE	FALSE
773	115	SPCC13B11.01	Adh1	alcohol dehydrogenase Adh1	27	54	0.734	FALSE	TRUE
769	121	SPAC926.09c	Fas1	fatty acid synthase beta subunit Fas1	111	161	0.643	FALSE	TRUE
719	173	SPBC16H5.02	Pfk1	6-phosphofructokinase pfk1	82	137	0.789	FALSE	TRUE
671	140	SPBC16G5.14c	Rps3	40S ribosomal protein S3 (predicted)	32	53	0.751	FALSE	TRUE
668	189	SPBC660.16	Spbc660.16	phosphogluconate dehydrogenase, decarboxylating	54	95	0.943	FALSE	TRUE
638	102	SPCC794.12c	Mae2	malic enzyme, malate dehydrogenase (oxaloacetate decarboxylating), Mae2	46	76	0.929	FALSE	TRUE
627	99	SPBC1604.05	Pgi1	glucose-6-phosphate isomerase (predicted)	42	77	0.576	FALSE	TRUE
609	181	SPBC32H8.12c	Act1	actin Act1	37	72	0.851	FALSE	TRUE
595	184	SPAC926.04c	Hsp90	Hsp90 chaperone	76	117	0.815	FALSE	TRUE
529	414	SPBC32F12.11	Tdh1	glyceraldehyde-3-phosphate dehydrogenase Tdh1	17	29	0.738	FALSE	TRUE
510	144	SPCC1183.08c	Rpl101	60S ribosomal protein L10a	9	15	0.556	FALSE	TRUE
485	169	SPAC29A4.02c	Spac29A4.02C	translation elongation factor EF-1 gamma subunit	34	53	0.76	FALSE	TRUE
459	1695	SPAC3H5.12c	Rpl501	60S ribosomal protein L5 (predicted)	3	4	0.803	FALSE	TRUE
451	85	SPBC24C6.04	Spbc24C6.04	delta-1-pyrroline-5-carboxylate dehydrogenase (predicted)	45	73	0.693	FALSE	TRUE
433	90	SPAC4A8.11c	Fas2	fatty acid synthase alpha subunit Lsd1	103	149	0.716	FALSE	TRUE
431	196	SPCC417.08	Tef3	translation elongation factor eEF3	63	103	0.736	FALSE	TRUE
429	67	SPAC22G7.06c	Ura1	carbamoyl-phosphate synthase (glutamine hydrolyzing), aspartate carbamoyltransferase Ura1	106	142	0.556	FALSE	TRUE
429	4	SPBC30D10.18c	Rpl102	60S ribosomal protein L10a	8	12	0.597	FALSE	TRUE
425	191	SPBC19C2.07	Fba1	fructose-bisphosphate aldolase Fba1	28	55	0.827	FALSE	TRUE
413	19	SPBC354.12	Gpd3	glyceraldehyde 3-phosphate dehydrogenase Gpd3	12	25	0.758	FALSE	TRUE
408	80	SPAC4F8.07c	Hxk2	hexokinase 2	43	74	0.807	FALSE	TRUE
386	1036	SPAC4H3.10c	Pyk1	pyruvate kinase	40	68	0.806	FALSE	TRUE
361	111	SPAC110.04c	Pss1	heat shock protein Pss1	61	94	0.786	FALSE	TRUE
347	45	SPBC685.06	Rps001	40S ribosomal protein S0A (p40)	15	22	0.507	FALSE	TRUE
345	17	SPAPJ698.02c	Rps002	40S ribosomal protein S0B	13	16	0.491	FALSE	TRUE
342	54	SPAC1834.02	Aro1	pentafunctional aromatic polypeptide Aro1 (predicted)	83	111	0.669	FALSE	TRUE
333	614	SPBC1815.01	Eno101	enolase (predicted)	34	52	0.756	FALSE	TRUE
313	72	SPBC8D2.18c	Spbc8D2.18C	adenosylhomocysteinase (predicted)	29	50	0.596	FALSE	TRUE
312	53	SPBC8D2.06	Irs1	cytoplasmic isoleucine-tRNA ligase Irs1 (predicted)	72	96	0.711	FALSE	TRUE
312	45	SPCC1020.06c	Tal1	transaldolase (predicted)	34	52	0.898	FALSE	TRUE
307	525	SPBC56F2.12	Ilv5	acetohydroxyacid reductoisomerase (predicted)	24	36	0.653	FALSE	TRUE
305	80	SPBC1703.07	Spbc1703.07	ATP citrate synthase subunit 1 (predicted)	50	79	0.849	FALSE	TRUE
298	56	SPAP7G5.04c	Lys1	aminoadipate-semialdehyde dehydrogenase	65	87	0.573	FALSE	TRUE
283	334	SPBC530.10c	Anc1	mitochondrial adenine nucleotide carrier Anc1	25	35	0.612	FALSE	TRUE
272	50	SPBC215.05	Gpd1	glycerol-3-phosphate dehydrogenase Gpd1	30	48	0.803	FALSE	TRUE
264	34	SPCC364.07	Ser3	D-3 phosphoglycerate dehydrogenase Ser3 (predicted)	32	46	0.721	FALSE	TRUE
250	59	SPAC26F1.13c	Lrs1	cytoplasmic leucine-tRNA ligase Lrs1 (predicted)	70	96	0.681	FALSE	TRUE
247	59	SPBC1709.02c	Vrs1	cytoplasmic valine-tRNA ligase Vrs1/Vas1	65	88	0.664	FALSE	TRUE
243	17	SPAC694.02	Spac694.02	DEAD/DEAH box helicase	54	72	0.464	FALSE	TRUE
243	81	SPBC2G5.05	Spbc2G5.05	transketolase (predicted)	44	71	0.844	FALSE	TRUE
242	143	SPAC9.09	Met26	homocysteine methyltransferase Met26	55	71	0.777	FALSE	TRUE
241	61	SPBC14F5.09c	Ade8	adenylosuccinate lyase Ade8	34	53	0.745	FALSE	TRUE
238	150	SPAC328.10c	Rps502	40S ribosomal protein S5 (predicted)	2	2	0.778	FALSE	TRUE
238	32	SPAPB1E7.07	Glt1	glutamate synthase Glt1 (predicted)	81	101	0.475	FALSE	TRUE
229	38	SPAC26A3.05	Chc1	clathrin heavy chain Chc1 (predicted)	61	84	0.534	FALSE	TRUE
229	27	SPACUNK4.16c	Spacunk4.16C	alpha,alpha-trehalose-phosphate synthase (predicted)	49	71	0.656	FALSE	TRUE
227	48	SPBC25H2.02	Trs1	cytoplasmic threonine-tRNA ligase Trs1 (predicted)	45	69	0.649	FALSE	TRUE
216	37	SPAC10F6.01c	Sir1	sulfite reductase Sir1	73	92	0.645	FALSE	TRUE
213	47	SPAC144.03	Ade2	adenylosuccinate synthetase Ade2	21	30	0.659	FALSE	TRUE
203	22	SPBC21B10.10	Rps402	40S ribosomal protein S4 (predicted)	2	4	0.721	FALSE	TRUE
200	1214	SPAC959.07	Rps403	40S ribosomal protein S4 (predicted)	2	2	0.721	FALSE	TRUE
195	31	SPCC584.01c	Spcc584.01C	sulfite reductase NADPH flavoprotein subunit (predicted)	40	57	0.571	FALSE	TRUE
194	32	SPBC14F5.03c	Kap123	karyopherin Kap123	37	54	0.594	FALSE	TRUE
194	39	SPCC191.02c	Acs1	acetyl-CoA ligase (predicted)	37	53	0.707	FALSE	TRUE
192	105	SPBC18H10.12c	Rpl701	60S ribosomal protein L7	20	28	0.777	FALSE	TRUE
191	26	SPAC9E9.11	Plr1	pyridoxal reductase Plr1	31	41	0.757	FALSE	TRUE
191	29	SPBC25B2.09c	Mrs1	mitochondrial and cytoplasmic arginine-tRNA ligase Rrs1/Mrs1 (predicted)	49	64	0.715	FALSE	TRUE
186	4	SPAC18G6.05c	Gcn1	translation elongation regulator Gcn1 (predicted)	69	84	0.344	FALSE	TRUE
186	21	SPBC1778.06c	Fim1	fimbrin	25	39	0.58	FALSE	TRUE
185	33	SPBC1773.10c	Nrs1	cytoplasmic asparagine-tRNA ligase Nrs1 (predicted)	35	52	0.664	FALSE	TRUE
181	29	SPBPJ4664.04	Cop1	coatomer alpha subunit Cop1 (predicted)	55	73	0.602	FALSE	TRUE
180	42	SPAC4G9.16c	Rpl901	60S ribosomal protein L9	6	12	0.774	FALSE	TRUE
180	985	SPAC664.04c,SPBC18H10.14	Rps1602	40S ribosomal protein S16 (predicted)	19	33	0.771	FALSE	FALSE
177	301	SPAC1805.13	Rpl14	60S ribosomal protein L14 (predicted)	17	28	0.724	FALSE	TRUE
174	35	SPAC4A8.16c	Tif33	translation initiation factor eIF3c	39	54	0.517	FALSE	TRUE
170	64	SPAC57A10.12c	Ura3	dihydroorotate dehydrogenase Ura3	30	48	0.713	FALSE	TRUE
170	14	SPBC32F12.10	Spbc32F12.10	phosphoglucomutase (predicted)	40	57	0.717	FALSE	TRUE
169	50	SPAC24H6.07	Rps901	40S ribosomal protein S9	4	6	0.77	FALSE	TRUE
166	32	SPBC4F6.18c	Arf1	ADP-ribosylation factor, Arf family Arf1	17	25	0.894	FALSE	TRUE
165	4	SPBC29A3.12	Rps902	40S ribosomal protein S9 (predicted)	4	6	0.771	FALSE	TRUE
163	21	SPAC1006.07	Spac1006.07	translation initiation factor eIF4A (predicted)	26	41	0.737	FALSE	TRUE
163	18	SPAC328.03	Tps1	alpha,alpha-trehalose-phosphate synthase [UDP-forming]	26	40	0.585	FALSE	TRUE
160	37	SPAC22A12.16	Spac22A12.16	ATP-citrate synthase subunit 2 (predicted)	28	39	0.734	FALSE	TRUE
160	64	SPBC19C7.06	Prs1	cytoplasmic proline-tRNA ligase Prs1 (predicted)	35	45	0.669	FALSE	TRUE
159	40	SPBC1921.05	Ape2	aminopeptidase Ape2 (predicted)	48	62	0.677	FALSE	TRUE
157	13	SPAC6B12.15	Cpc2	RACK1 ortholog Cpc2	27	37	0.917	FALSE	TRUE
157	67	SPAC9E9.06c	Spac9E9.06C	threonine synthase (predicted)	28	43	0.65	FALSE	TRUE
153	76	SPAC17A5.15c	Gus1	cytoplasmic glutamate-tRNA ligase gus1 (predicted)	38	48	0.669	FALSE	TRUE
153	34	SPBC17D11.05	Tif32	translation initiation factor eIF3a	46	60	0.541	FALSE	TRUE
148	19	SPAC139.02c	Oac1	mitochondrial anion transmembrane transporter (predicted)	24	36	0.788	FALSE	TRUE
147	17	SPBC1604.21c	Ptr3	ubiquitin activating enzyme E1	44	54	0.525	FALSE	TRUE
135	9	SPBC16A3.15c	Nda2	tubulin alpha 1	8	12	0.552	FALSE	TRUE
135	42	SPBC16H5.08c	Spbc16H5.08C	ribosome biogenesis ATPase, Arb family ABCF2-like (predicted)	27	36	0.696	FALSE	TRUE
132	21	SPAP7G5.02c	Gua2	GMP synthase [glutamine-hydrolyzing] Gua2 (predicted)	34	46	0.62	FALSE	TRUE
131	21	SPBC19F5.04	Spbc19F5.04	aspartate kinase (predicted)	26	41	0.642	FALSE	TRUE
130	34	SPBC17A3.04c	Rar1	cytoplasmic methionine-tRNA ligase Mrs1 (predicted)	36	49	0.569	FALSE	TRUE
130	34	SPBC18H10.02	Lcf1	long-chain-fatty-acid-CoA ligase Lcf1	31	40	0.51	FALSE	TRUE
130	26	SPCC622.12c	Gdh1	NADP-specific glutamate dehydrogenase Gdh1 (predicted)	36	50	0.905	FALSE	TRUE
128	14	SPAC19A8.15	Trp2	tryptophan synthase (predicted)	44	57	0.798	FALSE	TRUE
128	15	SPBC800.05c	Atb2	tubulin alpha 2	8	9	0.546	FALSE	TRUE
128	20	SPCC1223.07c	Drs1	cytoplasmic aspartate-tRNA ligase Drs1 (predicted)	33	42	0.612	FALSE	TRUE
127	21	SPAC6F12.10c	Ade3	phosphoribosylformylglycinamidine synthase Ade3 (predicted)	40	54	0.431	FALSE	TRUE
127	2045	SPBC29A3.04	Rpl8	60S ribosomal protein L7a/L8 (predicted)	26	32	0.768	FALSE	TRUE
125	33	SPAC3G9.09c	Tif211	translation initiation factor eIF2 alpha subunit	21	32	0.68	FALSE	TRUE
125	12	SPBC146.13c	Myo1	myosin type I	41	55	0.418	FALSE	TRUE
124	22	SPAC977.14c	Spac977.14C	aldo/keto reductase, predicted calcium channel regulator	20	26	0.803	FALSE	TRUE
122	44	SPAC3H5.07	Rpl702	60S ribosomal protein L7	19	25	0.752	FALSE	TRUE
121	457	SPCC576.08c	Rps2	40S ribosomal protein S2 (predicted)	18	27	0.609	FALSE	TRUE
119	64	SPAC4F8.14c	Hcs1	3-hydroxy-3-methylglutaryl-CoA synthase	29	41	0.705	FALSE	TRUE
119	959	SPBP22H7.08	Rps1002	40S ribosomal protein S10 (predicted)	9	14	0.735	FALSE	TRUE
119	33	SPCC1827.03c	Spcc1827.03C	acetyl-CoA ligase (predicted)	29	39	0.617	FALSE	TRUE
117	15	SPAC23A1.12c	Frs1	cytoplasmic phenylalanine-tRNA ligase beta subunit Frs1 (predicted)	29	36	0.601	FALSE	TRUE
116	19	SPAC56E4.03	Spac56E4.03	aromatic aminotransferase (predicted)	23	35	0.648	FALSE	TRUE
116	28	SPBC17G9.09	Tif213	translation initiation factor eIF2 gamma subunit	24	33	0.594	FALSE	TRUE
116	10	SPCC613.06	Rpl902	60S ribosomal protein L9	6	9	0.783	FALSE	TRUE
115	32	SPAC6F12.13c	Fps1	geranyltranstransferase Fps1	22	29	0.602	FALSE	TRUE
114	24	SPAC10F6.13c	Spac10F6.13C	aspartate aminotransferase (predicted)	24	35	0.848	FALSE	TRUE
114	20	SPAC22F8.08	Sec24	COPII cargo receptor Sec24/Sfb2 subunit	30	40	0.415	FALSE	TRUE
111	204	SPAC31G5.17c	Rps1001	40S ribosomal protein S10 (predicted)	6	9	0.625	FALSE	TRUE
111	23	SPBC428.05c	Arg12	argininosuccinate synthase Arg12	24	34	0.629	FALSE	TRUE
109	15	SPAC3C7.08c	Elf1	AAA family ATPase Elf1	33	42	0.421	FALSE	TRUE
108	19	SPAC1751.03	Spac1751.03	translation initiation factor eIF3m	16	27	0.45	FALSE	TRUE
108	83	SPCC1739.13	Ssa2	heat shock protein Ssa2	15	21	0.461	FALSE	TRUE
107	26	SPAC3F10.03	Grs1	mitochondrial and cytoplasmic glycine-tRNA ligase Grs1	34	41	0.63	FALSE	TRUE
106	88	SPAC22A12.04c,SPAC5D6.01	Rps2201	40S ribosomal protein S15a (predicted)	16	23	0.869	FALSE	FALSE
106	13	SPBC646.13	Sds23	PP2A-type phosphatase inhibitor Sds23/Moc1	21	29	0.652	FALSE	TRUE
104	14	SPBC17A3.07	Pgr1	mitochondrial glutathione reductase Pgr1	17	23	0.588	FALSE	TRUE
103	21	SPAC26F1.03	Pda1	pyruvate dehydrogenase e1 component alpha subunit Pda1 (predicted)	22	34	0.633	FALSE	TRUE
103	12	SPAC56F8.03	Spac56F8.03	translation initiation factor IF2 (predicted)	33	40	0.373	FALSE	TRUE
102	63	SPAC1071.10c	Pma1	P-type proton ATPase, P3-type Pma1	20	25	0.35	FALSE	TRUE
102	355	SPAC144.11,SPAC31G5.03	Rps1102	40S ribosomal protein S11 (predicted)	20	31	0.763	FALSE	FALSE
102	54	SPBC776.09	Ste13	ATP-dependent RNA helicase Ste13	28	35	0.598	FALSE	TRUE
102	11	SPCC31H12.07	Sec231	COPII cargo receptor subunit Sec23a (predicted)	25	35	0.47	FALSE	TRUE
100	16	SPCC1183.02	Spcc1183.02	glutathione S-transferase, translational elongation factor eEF1 (predicted)	17	22	0.755	FALSE	TRUE
99	7	SPAC19G12.15c	Tpp1	trehalose-6-phosphate phosphatase Tpp1	38	51	0.49	FALSE	TRUE
99	9	SPAP8A3.09c	Paa1	protein phosphatase regulatory subunit Paa1	32	41	0.627	FALSE	TRUE
97	2	SPBC8D2.20c	Sec31	COPII-coated vesicle component Sec31 (predicted)	32	39	0.356	FALSE	TRUE
96	17	SPAC3A12.18	Zwf1	glucose-6-phosphate 1-dehydrogenase (predicted)	28	38	0.65	FALSE	TRUE
96	10	SPAC57A7.10c	Sec21	coatomer gamma subunit Sec21 (predicted)	31	39	0.454	FALSE	TRUE
96	17	SPBC1539.03c	Arg41	argininosuccinate lyase (predicted)	21	32	0.543	FALSE	TRUE
95	21	SPAC8E11.02c	Rad24	14-3-3 protein Rad24	18	27	0.648	FALSE	TRUE
95	21	SPCC1672.05c	Yrs1	cytoplasmic tyrosine-tRNA ligase Yrs1 (predicted)	26	35	0.681	FALSE	TRUE
94	7	SPBC342.02	Qrs1	cytoplasmic glutaminyl-tRNA ligase Qrs1 (predicted)	31	39	0.46	FALSE	TRUE
93	20	SPAC1F7.05	Cdc22	ribonucleoside reductase large subunit Cdc22	30	42	0.55	FALSE	TRUE
93	11	SPBC646.09c	Int6	eIF3e subunit Int6	15	23	0.487	FALSE	TRUE
93	6	SPCC1840.03	Sal3	karyopherin Sal3	30	42	0.394	FALSE	TRUE
92	27	SPAC23H3.09c	Gly1	threonine aldolase Gly1 (predicted)	18	27	0.638	FALSE	TRUE
92	44	SPAC25G10.05c	His1	ATP phosphoribosyltransferase	21	29	0.732	FALSE	TRUE
92	55	SPCC18.14c	Rpp0	60S acidic ribosomal protein Rpp0 (predicted)	11	21	0.362	FALSE	TRUE
92	7	SPCC306.09c	Cap1	adenylyl cyclase-associated protein Cap1	22	29	0.446	FALSE	TRUE
91	17	SPAC17G8.06c	Spac17G8.06C	dihydroxy-acid dehydratase (predicted)	21	30	0.485	FALSE	TRUE
90	8	SPBC713.12	Erg1	squalene monooxygenase Erg1 (predicted)	20	26	0.534	FALSE	TRUE
89	6	SPBC146.14c	Sec26	coatomer beta subunit (predicted)	25	34	0.371	FALSE	TRUE
89	151	SPBC1709.05	Sks2	heat shock protein, ribosome associated molecular chaperone Sks2	27	35	0.617	FALSE	TRUE
88	63	SPAC13G6.02c	Rps101	40S ribosomal protein S3a	16	23	0.742	FALSE	TRUE
88	134	SPAC22H12.04c	Rps102	40S ribosomal protein S3a (predicted)	15	19	0.706	FALSE	TRUE
88	28	SPBC1289.03c	Spi1	Ran GTPase Spi1	13	20	0.648	FALSE	TRUE
86	64	SPBC14F5.05c	Sam1	S-adenosylmethionine synthetase	25	28	0.775	FALSE	TRUE
85	12	SPAC10F6.03c	Cts1	CTP synthase Cts1 (predicted)	22	32	0.427	FALSE	TRUE
85	18	SPAC767.01c	Vps1	dynamin family protein Vps1	28	36	0.552	FALSE	TRUE
85	29	SPBC16E9.05	Erg6	sterol 24-C-methyltransferase Erg6	22	27	0.815	FALSE	TRUE
85	9	SPBC2G2.11	Myr1	N-myristoyltransferase Myr1 (predicted)	25	29	0.526	FALSE	TRUE
85	5	SPBC460.02c	Spbc460.02C	eukaryotic translation elongation factor, glutathione S-transferase (predicted)	18	23	0.618	FALSE	TRUE
84	36	SPAC11E3.15	Rpl22	60S ribosomal protein L22 (predicted)	10	13	0.675	FALSE	TRUE
84	580	SPAC26A3.04,SPAC3A12.10	Rpl2002	60S ribosomal protein L20 (predicted)	16	29	0.648	FALSE	FALSE
84	6	SPBC1215.02c	Naa25	NatB N-acetyltransferase complex regulatory subunit Naa25	32	37	0.536	FALSE	TRUE
83	124	SPAC9G1.03c	Rpl3001	60S ribosomal protein L30 (predicted)	9	17	0.651	FALSE	TRUE
82	720	SPAC6F6.07c	Rps13	40S ribosomal protein S13	17	26	0.695	FALSE	TRUE
82	10	SPBC119.10	Asn1	asparagine synthetase	22	29	0.485	FALSE	TRUE
82	5	SPBC17D11.07c	Rpn2	19S proteasome regulatory subunit Rpn2 (predicted)	26	35	0.417	FALSE	TRUE
81	7	SPAC3G9.06	Frs2	cytoplasmic phenylalanine-tRNA ligase alpha subunit Frs2 (predicted)	27	34	0.627	FALSE	TRUE
80	10	SPBP8B7.19	Spt16	FACT complex subunit Spt16	31	36	0.46	FALSE	TRUE
80	50	SPCC1223.08c	Dfr1	dihydrofolate reductase/ serine hydrolase family fusion protein Dfr1	22	27	0.551	FALSE	TRUE
79	12	SPBP19A11.03c	Mts4	19S proteasome regulatory subunit Mts4	26	39	0.394	FALSE	TRUE
78	17	SPAC1420.03,SPAPB8E5.02c	Rpn501	19S proteasome regulatory subunit Rpn501	26	34	0.686	FALSE	FALSE
78	30	SPAC23G3.06	Nop58	U3 snoRNP protein Nop58 (predicted)	22	34	0.583	FALSE	TRUE
78	30	SPBC106.06	Cct4	chaperonin-containing T-complex delta subunit Cct4	22	32	0.588	FALSE	TRUE
78	6	SPBC405.01	Ade1	phosphoribosylamine-glycine ligase/phosphoribosylformylglycinamidine cyclo-ligase	27	34	0.492	FALSE	TRUE
77	6	SPAC29E6.06c	Spac29E6.06C	cytoplasmic cysteine-tRNA ligase Crs1 (predicted)	31	38	0.508	FALSE	TRUE
77	15	SPAC57A7.12	Ssz1	heat shock protein Ssz1 (predicted)	26	35	0.633	FALSE	TRUE
77	15	SPAC9E9.09c	Atd1	aldehyde dehydrogenase (predicted)	24	28	0.714	FALSE	TRUE
77	19	SPBC11B10.02c	His3	histidinol-phosphate aminotransferase imidazole acetol phosphate transaminase His3	22	29	0.651	FALSE	TRUE
76	4	SPAC1805.17	Crm1	importin family nuclear export receptor Crm1	22	30	0.277	FALSE	TRUE
76	37	SPBC12D12.03	Cct1	chaperonin-containing T-complex alpha subunit Cct1	27	31	0.61	FALSE	TRUE
76	10	SPBC16A3.02c	Spbc16A3.02C	mitochondrial conserved protein (predicted)	15	20	0.712	FALSE	TRUE
76	11	SPCC1322.05c	Spcc1322.05C	leukotriene A-4 hydrolase (predicted)	26	35	0.51	FALSE	TRUE
75	2	SPAC20G8.06	Not1	CCR4-Not complex subunit Not1 (predicted)	27	36	0.193	FALSE	TRUE
75	4	SPAC607.05	Rpn9	19S proteasome regulatory subunit Rpn9	14	21	0.528	FALSE	TRUE
75	8	SPBC3H7.03c	Spbc3H7.03C	2-oxoglutarate dehydrogenase (lipoamide) (e1 component of oxoglutarate dehydrogenase complex) (predicted)	26	31	0.318	FALSE	TRUE
74	14	SPAC23A1.03	Apt1	adenine phosphoribosyltransferase (APRT) (predicted)	12	18	0.691	FALSE	TRUE
74	22	SPBC14F5.06	Rli1	iron-sulfur ATPase involved in ribosome biogenesis and translation Rli1 (predicted)	24	30	0.592	FALSE	TRUE
74	423	SPBC16D10.11c,SPCC1259.01c	Rps1801	40S ribosomal protein S18 (predicted)	13	19	0.533	FALSE	FALSE
74	7	SPBC17G9.06c	Spbc17G9.06C	siderophore-iron biosynthesis protein (predicted)	12	17	0.47	FALSE	TRUE
74	28	SPBC646.10c	Nop56	U3 snoRNP protein Nop56 (predicted)	19	29	0.549	FALSE	TRUE
74	68	SPCC1322.04	Fyu1	UTP-glucose-1-phosphate uridylyltransferase Fyu1	26	35	0.623	FALSE	TRUE
73	15	SPBC1703.13c	Spbc1703.13C	mitochondrial inorganic phosphate transmembrane transporter (predicted)	15	21	0.617	FALSE	TRUE
73	194	SPBC2G5.06c	Hmt2	sulfide-quinone oxidoreductase	18	27	0.606	FALSE	TRUE
73	3	SPBC4.03c	Spbc4.03C	COPII-coated vesicle component Sfb3 (predicted)	20	24	0.323	FALSE	TRUE
72	5	SPAPB24D3.08c	Spapb24D3.08C	NADP-dependent oxidoreductase (predicted)	17	24	0.688	FALSE	TRUE
72	62	SPBC3E7.16c	Leu3	2-isopropylmalate synthase Leu3	24	28	0.493	FALSE	TRUE
71	16	SPBC428.11	Met17	homocysteine synthase Met17	23	28	0.676	FALSE	TRUE
71	2	SPBC947.02	Apl2	AP-1 adaptor complex subunit beta subunit Apl2	19	26	0.37	FALSE	TRUE
70	18	SPAC29A4.04c	Cbf5	pseudouridylate synthase Cbf5 (predicted)	18	23	0.306	FALSE	TRUE
70	9	SPAC31G5.16c	Dpm1	dolichol-phosphate mannosyltransferase catalytic subunit Dpm1	17	23	0.788	FALSE	TRUE
70	8	SPAC630.03	Arp3	Arp2/3 protein complex, actin-like protein subunit Arp3	22	32	0.639	FALSE	TRUE
69	15	SPAC1556.07	Pmm1	phosphomannomutase Pmm1	13	18	0.525	FALSE	TRUE
69	18	SPBC12C2.04	Spbc12C2.04	NAD binding dehydrogenase family protein	16	24	0.594	FALSE	TRUE
69	10	SPBC26H8.07c	Nda3	tubulin beta Nda3	22	27	0.6	FALSE	TRUE
68	64	SPAC227.18	Lys3	saccharopine dehydrogenase Lys3	20	22	0.671	FALSE	TRUE
68	10	SPAC3F10.04	Gsa1	glutathione synthetase large and small subunit Gsa1	25	29	0.705	FALSE	TRUE
68	24	SPAC9E9.03	Leu2	3-isopropylmalate dehydratase Leu2 (predicted)	20	27	0.368	FALSE	TRUE
68	19	SPBC25D12.04	Suc22	ribonucleotide reductase small subunit Suc22	18	24	0.563	FALSE	TRUE
67	19	SPAC144.12	Rki1	ribose 5-phosphate isomerase Rki1 (predicted)	16	25	0.584	FALSE	TRUE
67	19	SPAC589.10c	Ubi5	ribosomal-ubiquitin fusion protein Ubi5 (predicted)	0	0	0.367	FALSE	TRUE
67	8	SPBC30D10.03c	Spbc30D10.03C	IMP 5'-nucleotidase (predicted)	12	17	0.511	FALSE	TRUE
67	8	SPBC30D10.05c	Spbc30D10.05C	sepiapterin reductase (predicted)	17	23	0.753	FALSE	TRUE
66	8	SPAC23G3.11	Rpn6	19S proteasome regulatory subunit Rpn6 (predicted)	17	24	0.551	FALSE	TRUE
66	8	SPBC13G1.02	Mpg2	mannose-1-phosphate guanyltransferase (predicted)	25	30	0.831	FALSE	TRUE
66	56	SPCPB16A4.03c	Ade10	bifunctional IMP cyclohydrolase/phosphoribosylaminoimidazolecarboxamideformyltransferase	21	28	0.491	FALSE	TRUE
65	2	SPAC13G7.02c	Ssa1	heat shock protein Ssa1 (predicted)	1	1	0.309	FALSE	TRUE
65	5	SPAC1805.06c	Hem2	porphobilinogen synthase Hem2 (predicted)	15	21	0.629	FALSE	TRUE
65	236	SPAC3H5.05c,SPBC18H10.13	Rps1401	40S ribosomal protein S14 (predicted)	13	18	0.763	FALSE	FALSE
65	6	SPAC6G10.09	Spac6G10.09	alpha glucosidase I Gls1 (predicted)	26	30	0.545	FALSE	TRUE
64	209	SPAC17A5.03	Rpl301	60S ribosomal protein L3	0	0	0.546	FALSE	TRUE
64	348	SPAC23A1.11	Rpl1602	60S ribosomal protein L13/L16 (predicted)	2	3	0.69	FALSE	TRUE
64	18	SPAC23D3.04c	Gpd2	glycerol-3-phosphate dehydrogenase Gpd2	16	20	0.603	FALSE	TRUE
64	32	SPBC31F10.06c	Sar1	ADP-ribosylation factor Sar1	16	22	0.747	FALSE	TRUE
64	18	SPBC4C3.07	Eif6	translation initiation factor eIF3f	12	16	0.57	FALSE	TRUE
63	150	SPAC1834.03c,SPBC1105.12,SPBC8D2.03c	Hhf1	histone H4 h4.1	15	22	0.621	FALSE	FALSE
63	10	SPAC22F3.10c	Gcs1	glutamate-cysteine ligase Gcs1	21	26	0.428	FALSE	TRUE
63	76	SPAC26F1.06	Gpm1	monomeric 2,3-bisphosphoglycerate (BPG)-dependent phosphoglycerate mutase (PGAM), Gpm1	21	28	0.924	FALSE	TRUE
63	20	SPBC17G9.03c	Krs1	cytoplasmic lysine-tRNA ligase Krs1 (predicted)	25	32	0.491	FALSE	TRUE
63	18	SPCC338.07c	Naa15	NatA N-acetyltransferase complex regulatory subunit Naa15 (predicted)	28	33	0.499	FALSE	TRUE
62	24	SPAC17G6.15c	Spac17G6.15C	MTC tricarboxylate transmembrane transporter (predicted)	10	14	0.351	FALSE	TRUE
62	23	SPBC725.15	Ura5	orotate phosphoribosyltransferase Ura5	12	15	0.516	FALSE	TRUE
61	9	SPAC29A4.15	Srs1	cytoplasmic serine-tRNA ligase Srs1 (predicted)	26	33	0.729	FALSE	TRUE
61	9	SPAC6C3.04	Cit1	citrate synthase Cit1	18	23	0.592	FALSE	TRUE
61	7	SPBC12C2.11	Spbc12C2.11	glutamine-fructose-6-phosphate transaminase (predicted)	29	36	0.543	FALSE	TRUE
61	2	SPBC19G7.10c	Pdc2	topoisomerase II-associated deadenylation-dependent mRNA-decapping factor Pdc2 (predicted)	18	23	0.304	FALSE	TRUE
61	8	SPBC25H2.12c	Cct7	chaperonin-containing T-complex eta subunit Cct7	22	27	0.534	FALSE	TRUE
61	9	SPBC337.05c	Cct8	chaperonin-containing T-complex theta subunit Cct8	23	26	0.469	FALSE	TRUE
61	10	SPBC646.11	Cct6	chaperonin-containing T-complex zeta subunit Cct6	20	29	0.607	FALSE	TRUE
60	270	SPAC13G6.07c	Rps601	40S ribosomal protein S6	1	1	0.515	FALSE	TRUE
60	4	SPAC24B11.06c	Sty1	MAP kinase Sty1	19	30	0.524	FALSE	TRUE
60	9	SPAC6G9.07c	Arc4	ARP2/3 actin-organizing complex subunit Arc4	10	16	0.798	FALSE	TRUE
60	17	SPCC576.03c	Tpx1	thioredoxin peroxidase Tpx1	12	14	0.734	FALSE	TRUE
59	5	SPAC8C9.15c	Tif225	translation initiation factor eIF2B epsilon subunit (predicted)	23	30	0.428	FALSE	TRUE
59	8	SPACUNK4.12c	Iph1	insulinase pombe homologue 1	22	25	0.321	FALSE	TRUE
59	6	SPBC660.07	Ntp1	alpha,alpha-trehalase Ntp1	29	34	0.528	FALSE	TRUE
58	12	SPAC1556.02c	Sdh1	succinate dehydrogenase Sdh1 (predicted)	17	19	0.315	FALSE	TRUE
58	13	SPBC16C6.13c	Sec27	coatomer beta' subunit (predicted)	26	31	0.469	FALSE	TRUE
57	10	SPAC24H6.04	Hxk1	hexokinase 1	19	22	0.587	FALSE	TRUE
56	13	SPBC83.16c	Spbc83.16C	conserved eukaryotic protein	14	19	0.341	FALSE	TRUE
56	3	SPCC11E10.01	Spcc11E10.01	cystathionine beta-lyase (predicted)	14	19	0.523	FALSE	TRUE
55	4	SPAC16C9.02c	Spac16C9.02C	S-methyl-5-thioadenosine phosphorylase (predicted)	11	16	0.541	FALSE	TRUE
55	9	SPBC119.01	Rpn3	19S proteasome regulatory subunit Rpn3	19	28	0.427	FALSE	TRUE
54	7	SPAC11H11.06	Arp2	ARP2/3 actin-organizing complex subunit Arp2	17	22	0.467	FALSE	TRUE
54	9	SPAC1B1.03c	Kap95	karyopherin Kap95	18	22	0.341	FALSE	TRUE
54	9	SPAC2F7.13c	Wrs1	cytoplasmic tryptophan-tRNA ligase Wrs1 (predicted)	20	24	0.684	FALSE	TRUE
54	1746	SPAP7G5.05	Rpl1002	60S ribosomal protein L10	1	1	0.738	FALSE	TRUE
54	14	SPBC1677.03c	Tda1	threonine ammonia-lyase Tda1	21	24	0.45	FALSE	TRUE
54	61	SPBC21C3.08c	Car2	ornithine transaminase Car2	17	23	0.534	FALSE	TRUE
54	5	SPCC1840.05c	Spcc1840.05C	phosphoglucomutase (predicted)	20	24	0.482	FALSE	TRUE
53	42	SPAC14C4.14	Atp1	F1-ATPase alpha subunit	23	30	0.521	FALSE	TRUE
53	112	SPAPB1E7.12	Rps602	40S ribosomal protein S6 (predicted)	1	2	0.515	FALSE	TRUE
53	5	SPBC16H5.12c	Spbc16H5.12C	conserved fungal protein	24	27	0.457	FALSE	TRUE
53	96	SPCC16C4.13c,SPCC31H12.04c	Rpl1201	60S ribosomal protein L12.1/L12A	6	7	0.418	FALSE	FALSE
52	8	SPAC13G6.06c	Gcv2	glycine cleavage complex subunit P (predicted)	24	28	0.379	FALSE	TRUE
52	325	SPAC30D11.12	Rpl3802	60S ribosomal protein L38 (predicted)	8	11	0.676	FALSE	TRUE
52	123	SPBC27.08c	Sua1	sulfate adenylyltransferase	17	23	0.427	FALSE	TRUE
52	3	SPBP35G2.14	Spbp35G2.14	RNA-binding protein	21	27	0.297	FALSE	TRUE
52	6	SPCP1E11.06	Apl4	AP-1 adaptor complex gamma subunit Apl4	21	23	0.335	FALSE	TRUE
51	6	SPCC1393.13	Spcc1393.13	protein carboxyl methyltransferase, implicated in DNA damage response	17	21	0.398	FALSE	TRUE
50	376	SPAC18G6.14c	Rps7	40S ribosomal protein S7 (predicted)	14	16	0.477	FALSE	TRUE
50	4	SPAC890.06	Nup155	nucleoporin Nup155	27	31	0.312	FALSE	TRUE
50	7	SPBC1703.10	Ypt1	GTPase Ypt1	15	18	0.788	FALSE	TRUE
49	3	SPAC22A12.11	Dak1	dihydroxyacetone kinase Dak1	12	14	0.345	FALSE	TRUE
48	10	SPAC23G3.01	Rpb2	RNA polymerase II complex subunit Rpb2	22	30	0.226	FALSE	TRUE
48	10	SPBC3F6.02c	Spbc3F6.02C	3 beta-hydroxysteroid dehydrogenase/delta 5-->4-isomerase (predicted)	16	23	0.503	FALSE	TRUE
47	39	SPBC14C8.04	Ilv6	acetolactate synthase regulatory unit Ilv6 (predicted)	10	16	0.474	FALSE	TRUE
46	1156	SPAC1783.08c	Rpl1502	60S ribosomal protein L15b (predicted)	1	2	0.463	FALSE	TRUE
46	8	SPAC17C9.03	Tif471	translation initiation factor eIF4G	23	30	0.229	FALSE	TRUE
46	9	SPCC23B6.01c	Spcc23B6.01C	oxysterol binding protein (predicted)	15	21	0.363	FALSE	TRUE
46	11	SPCC970.03	Cbr1	cytochrome b5 reductase Cbr1 (predicted)	11	15	0.561	FALSE	TRUE
45	2	SPAC17A2.13c	Rad25	14-3-3 protein Rad25	14	15	0.67	FALSE	TRUE
45	12	SPAC25G10.08	Spac25G10.08	translation initiation factor eIF3b (p84)	24	27	0.425	FALSE	TRUE
45	2	SPBC12C2.07c	Srm1	spermidine synthase Srm1 (predicted)	8	12	0.436	FALSE	TRUE
45	12	SPBC1711.04	Mtd1	methylenetetrahydrofolate reductase Mtd1 (predicted)	14	18	0.453	FALSE	TRUE
45	16	SPBC582.07c	Rpn7	19S proteasome regulatory subunit Rpn7	16	22	0.455	FALSE	TRUE
45	17	SPBP4H10.11c	Lcf2	long-chain-fatty-acid-CoA ligase	16	19	0.357	FALSE	TRUE
45	2	SPCC663.15c	Spcc663.15C	conserved fungal protein	14	20	0.265	FALSE	TRUE
44	13	SPAC5H10.03	Spac5H10.03	phosphoglycerate mutase family	10	10	0.516	FALSE	TRUE
44	125	SPAC694.05c	Rps2502	40S ribosomal protein S25 (predicted)	0	0	0.663	FALSE	TRUE
44	15	SPBC1711.13	His2	histidinol dehydrogenase His2 (predicted)	15	20	0.506	FALSE	TRUE
44	507	SPBC21C3.13	Rps1901	40S ribosomal protein S19 (predicted)	6	8	0.479	FALSE	TRUE
44	586	SPBP8B7.03c	Rpl402	60S ribosomal protein L4 (predicted)	6	6	0.543	FALSE	TRUE
44	9	SPCC1620.06c	Spcc1620.06C	ribose-phosphate pyrophosphokinase (predicted)	16	17	0.526	FALSE	TRUE
43	20	SPAC24H6.10c	Spac24H6.10C	phospho-2-dehydro-3-deoxyheptonate aldolase (predicted)	16	18	0.66	FALSE	TRUE
43	98	SPAC27E2.03c	Spac27E2.03C	Obg-Like ATPase (predicted)	10	12	0.36	FALSE	TRUE
43	6	SPAC2F7.11	Nrd1	RNA-binding protein Nrd1	14	19	0.444	FALSE	TRUE
43	89	SPBC1711.06	Rpl401	60S ribosomal protein L4 (predicted)	3	6	0.518	FALSE	TRUE
42	30	SPAC1F7.02c	Has1	ATP-dependent RNA helicase Has1 (predicted)	17	20	0.384	FALSE	TRUE
42	4	SPBC106.03	Spbc106.03	DUF1776 family protein	19	21	0.619	FALSE	TRUE
42	5	SPBC365.01	Crs103	sec14 cytosolic factor family, glycerophospholipid-transfer protein Crs103 (predicted)	16	20	0.493	FALSE	TRUE
42	9	SPCC1442.16c	Zta1	NADPH quinone oxidoreductase/ARE-binding protein (predicted)	18	20	0.805	FALSE	TRUE
42	25	SPCC584.04	Sup35	translation release factor class II eRF3	20	24	0.353	FALSE	TRUE
42	6	SPCC70.03c	Spcc70.03C	proline dehydrogenase (predicted)	16	19	0.48	FALSE	TRUE
41	4	SPBC1604.08c	Imp1	importin alpha	13	16	0.449	FALSE	TRUE
41	4	SPBC3B9.01	Fes1	Hsp70 nucleotide exchange factor Fes1 (predicted)	12	17	0.443	FALSE	TRUE
41	11	SPCC338.15	Wbp1	dolichyl-di-phosphooligosaccharide-protein glycotransferase subunit Wbp1 (predicted)	15	17	0.515	FALSE	TRUE
40	5	SPAC26H5.09c	Spac26H5.09C	oxidoreductase involved in NADPH regeneration (predicted)	12	18	0.472	FALSE	TRUE
40	3	SPAC343.14c	Spac343.14C	translation initiation factor eIF2B beta subunit (predicted)	11	13	0.438	FALSE	TRUE
40	7	SPAC4A8.14	Spac4A8.14	ribose-phosphate pyrophosphokinase (predicted)	15	19	0.369	FALSE	TRUE
40	6	SPAC9E9.07c	Ypt2	GTPase Ypt2	7	11	0.555	FALSE	TRUE
40	16	SPBC1A4.08c	Cct3	chaperonin-containing T-complex gamma subunit Cct3	18	20	0.511	FALSE	TRUE
40	19	SPBC215.09c	Erg10	acetyl-CoA C-acetyltransferase Erg10 (predicted)	14	17	0.57	FALSE	TRUE
40	3	SPBP16F5.07	Apm1	AP-1 adaptor complex mu subunit Apm1	13	19	0.326	FALSE	TRUE
40	11	SPCC1682.05c	Srp68	signal recognition particle subunit (predicted)	17	20	0.399	FALSE	TRUE
40	3	SPCC794.08	Efr3	HEAT repeat protein, involved in protein localization to plasma membrane (predicted)	18	22	0.315	FALSE	TRUE
40	9	SPCC965.07c	Gst2	glutathione S-transferase Gst2	10	13	0.557	FALSE	TRUE
39	3	SPAC1834.11c	Sec18	secretory pathway protein Sec18 (predicted)	17	19	0.345	FALSE	TRUE
39	6	SPAC23C11.09	Ala1	mitochondrial and cytoplasmic alanine-tRNA ligase Ala1 (predicted)	27	30	0.419	FALSE	TRUE
39	6	SPAC3A12.16c	Tim17	TIM23 translocase complex subunit Tim17 (predicted)	6	8	0.47	FALSE	TRUE
39	4	SPBC1271.04c	Spbc1271.04C	eIF-5A-deoxyhypusine synthase (predicted)	11	16	0.403	FALSE	TRUE
39	141	SPBC1921.01c	Rpl35B	60S ribosomal protein L35a (predicted)	3	4	0.565	FALSE	TRUE
39	6	SPBC25H2.16c	Gga22	Golgi localized Arf binding gamma-adaptin ortholog Gga22	17	21	0.576	FALSE	TRUE
39	3	SPBC4B4.09	Usp105	U1 snRNP-associated protein Usp105	15	19	0.333	FALSE	TRUE
39	13	SPBC776.03	Spbc776.03	homoserine dehydrogenase (predicted)	12	16	0.537	FALSE	TRUE
39	3	SPCC11E10.07c	Spcc11E10.07C	translation initiation factor eIF2B alpha subunit (predicted)	11	16	0.466	FALSE	TRUE
38	3	SPAC806.04c	Spac806.04C	protein-glutamate O-methyltransferase (predicted)	14	16	0.395	FALSE	TRUE
38	3	SPBC24C6.05	Sec28	coatomer epsilon subunit (predicted)	11	15	0.455	FALSE	TRUE
38	9	SPBC428.16c	Rhb1	Rheb GTPase Rhb1	11	15	0.654	FALSE	TRUE
38	3	SPBC713.02c	Ubp15	ubiquitin C-terminal hydrolase Ubp15	21	24	0.207	FALSE	TRUE
37	8	SPAC1565.08	Cdc48	AAA family ATPase involved in ubiquitin-mediated protein degradation Cdc48	19	23	0.415	FALSE	TRUE
37	4	SPAC23C11.11	Cka1	serine/threonine protein kinase Cka1	11	15	0.407	FALSE	TRUE
37	17	SPAC23H4.15	Tsr1	ribosome biogenesis protein Tsr1 (predicted)	14	18	0.24	FALSE	TRUE
37	8	SPAC3A11.07	Nde2	mitochondrial NADH dehydrogenase (ubiquinone) Nde2 (predicted)	12	15	0.263	FALSE	TRUE
37	4	SPAC3H8.02	Csr102	sec14 cytosolic factor family, glycerophospholipid-transfer protein Crs102 (predicted)	14	16	0.3	FALSE	TRUE
37	1375	SPBC365.03c	Rpl2101	60S ribosomal protein L21 (predicted)	1	2	0.581	FALSE	TRUE
37	5	SPBP23A10.15c	Qcr1	mitochondrial processing peptidase (MPP) complex beta subunit Mas1 (predicted)	13	17	0.407	FALSE	TRUE
37	5	SPCC4B3.05c	Hem12	uroporphyrinogen decarboxylase Hem12 (predicted)	14	16	0.51	FALSE	TRUE
37	4	SPCP1E11.11	Puf6	Puf family RNA-binding protein Puf6 (predicted)	17	19	0.338	FALSE	TRUE
36	13	SPAC20G8.09c	Nat10	ribosome biogenesis ATPase	17	21	0.245	FALSE	TRUE
36	109	SPAPB17E12.13	Rpl1802	60S ribosomal protein L18 (predicted)	5	5	0.412	FALSE	TRUE
36	4	SPBC1711.08	Aha1	chaperone activator Aha1 (predicted)	12	13	0.506	FALSE	TRUE
36	12	SPBC21C3.15c	Spbc21C3.15C	aldehyde dehydrogenase (predicted)	16	18	0.577	FALSE	TRUE
36	5	SPCC1739.12	Ppe1	serine/threonine protein phosphatase Ppe1	14	18	0.633	FALSE	TRUE
36	1420	SPCC622.18	Rpl6	60S ribosomal protein L6 (predicted)	16	18	0.636	FALSE	TRUE
35	6	SPAC1687.15	Gsk3	serine/threonine protein kinase Gsk3	9	10	0.3	FALSE	TRUE
35	3	SPAC23A1.14c	Spac23A1.14C	uncharacterised trans-sulfuration enzyme (predicted)	9	13	0.48	FALSE	TRUE
35	35	SPAC24C9.12c	Shm1	serine hydroxymethyltransferase Shm1 (predicted)	13	15	0.403	FALSE	TRUE
35	3	SPBC106.04	Ada1	adenosine deaminase Ada1	20	21	0.32	FALSE	TRUE
35	5	SPBC16G5.08	Trp4	phosphoribosylanthranilate transferase Trp4 (predicted)	11	15	0.537	FALSE	TRUE
35	36	SPBC428.02c	Eca39	branched chain amino acid aminotransferase Eca39	12	16	0.365	FALSE	TRUE
35	7	SPBP23A10.07	Rpa2	DNA-directed RNA polymerase I complex subunit Rpa2	18	22	0.261	FALSE	TRUE
35	7	SPCC550.11	Spcc550.11	karyopherin (predicted)	14	15	0.232	FALSE	TRUE
35	2	SPCC663.01c	Ekc1	protein phosphatase regulatory subunit Ekc1 (predicted)	14	18	0.276	FALSE	TRUE
34	2	SPAC328.06	Ubp2	ubiquitin C-terminal hydrolase Ubp2	13	16	0.198	FALSE	TRUE
34	2	SPAPYUK71.03c	Syn1	synaptotagmin family C2 domain protein, Syn1	17	19	0.255	FALSE	TRUE
34	208	SPBC11C11.07	Rpl1801	60S ribosomal protein L18	4	4	0.38	FALSE	TRUE
34	8	SPBC12C2.06	Dbp5	cytoplasmic ATP-dependent RNA helicase Dbp5 (predicted)	17	20	0.461	FALSE	TRUE
34	2	SPBC16C6.02c	Vps1302	chorein homolog Vps1302 (predicted)	23	24	0.104	FALSE	TRUE
34	10	SPBC16H5.10c	Prp43	ATP-dependent RNA helicase Prp43	14	15	0.294	FALSE	TRUE
34	5	SPCC132.01c	Mtr1	microtubule regulator Mtr1	15	17	0.211	FALSE	TRUE
34	344	SPCC1393.03	Rps1501	40S ribosomal protein S15 (predicted)	1	1	0.654	FALSE	TRUE
34	26	SPCC1795.11	Sum3	translation initiation RNA helicase Sum3	15	18	0.409	FALSE	TRUE
33	4	SPAC11G7.03	Idh1	isocitrate dehydrogenase (NAD+) subunit 1 Idh1	16	18	0.573	FALSE	TRUE
33	4	SPAC637.05c	Vma2	V-type ATPase V1 subunit B	10	13	0.304	FALSE	TRUE
33	2	SPBC16G5.01	Rpn12	19S proteasome regulatory subunit Rpn12	7	10	0.367	FALSE	TRUE
33	99	SPBC2D10.10c	Fib1	fibrillarin, rRNA methyltransferase	13	17	0.452	FALSE	TRUE
33	6	SPBC2G2.02	Syj1	inositol-polyphosphate 5-phosphatase (synaptojanin homolog 1)	18	19	0.273	FALSE	TRUE
33	7	SPBC354.01	Gtp1	GTP binding protein Gtp1, implicated in cytoplasmic translation (predicted)	16	19	0.466	FALSE	TRUE
33	8	SPBC3B8.03	Spbc3B8.03	saccharopine dehydrogenase (predicted)	11	14	0.384	FALSE	TRUE
33	12	SPBC839.16	Thf1	C1-5,6,7,8-tetrahydrofolate (THF) synthase, trifunctional enzyme Thf1	14	17	0.218	FALSE	TRUE
33	5	SPBC947.15c	Nde1	mitochondrial NADH dehydrogenase (ubiquinone) Nde1 (predicted)	16	19	0.423	FALSE	TRUE
33	2	SPBP8B7.29	Abz1	para-aminobenzoate synthase (predicted)	13	15	0.334	FALSE	TRUE
32	2	SPAC15E1.04	Hal3	thymidylate synthase/ flavoprotein fusion protein Hal3	11	14	0.266	FALSE	TRUE
32	26	SPAC1B3.03c	Wis2	cyclophilin family peptidyl-prolyl cis-trans isomerase Wis2	11	12	0.34	FALSE	TRUE
32	12	SPBC215.08c	Arg4	arginine specific carbamoyl-phosphate synthase Arg4 (predicted)	19	21	0.249	FALSE	TRUE
32	10	SPBC365.16	Spbc365.16	conserved protein	5	6	0.177	FALSE	TRUE
32	2	SPBC409.13	Rib4	6,7-dimethyl-8-ribityllumazine synthase	6	8	0.761	FALSE	TRUE
32	28	SPBC651.01c	Nog1	GTP binding protein Nog1 (predicted)	15	16	0.327	FALSE	TRUE
32	7	SPCC1682.16	Rpt4	19S proteasome regulatory subunit Rpt4 (predicted)	14	17	0.461	FALSE	TRUE
32	3	SPCC736.13	Spcc736.13	short chain dehydrogenase (predicted)	13	17	0.469	FALSE	TRUE
31	2	SPAC27D7.14c	Tpr1	RNA polymerase II associated Paf1 complex subunit Tpr1	13	16	0.204	FALSE	TRUE
31	9	SPAC30D11.04c	Nup124	nucleoporin Nup124	12	16	0.167	FALSE	TRUE
31	10	SPAC32A11.04c	Tif212	translation initiation factor eIF2 beta subunit (predicted)	14	18	0.539	FALSE	TRUE
31	2	SPAC6F12.05c	Tnr3	thiamine diphosphokinase Tnr3/ Nudix hydrolase fusion protein	8	10	0.216	FALSE	TRUE
31	12	SPAC6F6.10c	Arc2	ARP2/3 actin-organizing complex subunit Arc34	11	12	0.476	FALSE	TRUE
30	2	SPBC28F2.12	Rpb1	RNA polymerase II large subunit Rpb1	15	18	0.14	FALSE	TRUE
30	13	SPCC1235.02	Bio2	biotin synthase	12	15	0.405	FALSE	TRUE
29	5	SPAC19B12.01	Spac19B12.01	TPR repeat protein, TTC27 family	12	13	0.219	FALSE	TRUE
29	5	SPAC21E11.08	Lcb2	serine palmitoyltransferase Lcb2 (predicted)	15	16	0.322	FALSE	TRUE
29	2	SPAC23H4.06	Gln1	glutamate-ammonia ligase Gln1	11	12	0.549	FALSE	TRUE
29	2	SPAC26F1.12c	Hgh1	conserved eukaryotic protein Hgh1	9	13	0.371	FALSE	TRUE
29	2	SPBC1289.06c	Ppr8	mitochondrial PPR repeat protein Ppr8	13	16	0.372	FALSE	TRUE
29	8	SPBC16D10.08c	Hsp104	heat shock protein Hsp104 (predicted)	14	17	0.245	FALSE	TRUE
29	4	SPBC4C3.05c	Nuc1	DNA-directed RNA polymerase I complex large subunit Nuc1	18	18	0.188	FALSE	TRUE
29	4	SPCC1183.07	Rrp5	U3 snoRNP-associated protein Rrp5 (predicted)	16	17	0.175	FALSE	TRUE
29	8	SPCC1281.06c	Spcc1281.06C	acyl-coA desaturase (predicted)	10	12	0.276	FALSE	TRUE
29	5	SPCC737.06c	Gcs2	glutamate-cysteine ligase regulatory subunit Gcs2 (predicted)	11	13	0.491	FALSE	TRUE
29	278	SPCP31B10.08c	Rpl35A	60S ribosomal protein L35a	5	7	0.583	FALSE	TRUE
28	5	SPAC22E12.07	Rna1	Ran GAP Rna1	10	12	0.42	FALSE	TRUE
28	4	SPAC7D4.10	Vma13	V-type ATPase V1 subunit H (predicted)	12	15	0.344	FALSE	TRUE
28	5	SPAPB2B4.05	Vma5	V-type ATPase V1 subunit C (predicted)	15	16	0.543	FALSE	TRUE
28	18	SPBC119.02	Ubc4	ubiquitin conjugating enzyme E2 Ubc4/UbcP1	5	6	0.401	FALSE	TRUE
28	3	SPBC1198.02	Dea2	adenine deaminase Dea2	6	9	0.223	FALSE	TRUE
28	3	SPBC1347.04	Tim54	TIM22 inner membrane protein import complex subunit Tim54 (predicted)	7	10	0.239	FALSE	TRUE
28	2	SPBC887.04c	Lub1	WD repeat protein Lub1	13	16	0.256	FALSE	TRUE
28	2	SPBP8B7.17c	Spbp8B7.17C	phosphomethylpyrimidine kinase (predicted)	12	14	0.314	FALSE	TRUE
27	9	SPAC18G6.03	Ypt3	GTPase Ypt3	9	10	0.584	FALSE	TRUE
27	29	SPAC323.04	Spac323.04	mitochondrial ATPase (predicted)	10	11	0.302	FALSE	TRUE
27	4	SPAC3A11.11c	Spac3A11.11C	pyridoxal reductase (predicted)	8	12	0.518	FALSE	TRUE
27	2	SPAC56F8.10	Met9	methylenetetrahydrofolate reductase Met9	11	13	0.264	FALSE	TRUE
27	452	SPBC106.18	Rpl2501	60S ribosomal protein L25 (predicted)	5	5	0.553	FALSE	TRUE
27	11	SPBC1105.02c	Lys4	homocitrate synthase	15	17	0.486	FALSE	TRUE
27	6	SPBC21D10.12	Hob1	BAR adaptor protein Hob1	12	14	0.376	FALSE	TRUE
27	97	SPCC1682.09c	Ggc1	mitochondrial guanine nucleotide transmembrane transporter Ggc1 (predicted)	12	14	0.54	FALSE	TRUE
27	6	SPCC24B10.21	Tpi1	triosephosphate isomerase	10	12	0.731	FALSE	TRUE
26	2	SPAC17G6.10	Ssr1	SWI/SNF and RSC complex subunit Ssr1	7	8	0.178	FALSE	TRUE
26	13	SPAC9.07c	Spac9.07C	GTPase Rbg1 (predicted)	12	14	0.546	FALSE	TRUE
26	2	SPBC31F10.16	Spbc31F10.16	ChAPs family protein (predicted)	13	14	0.307	FALSE	TRUE
26	7	SPBC56F2.08c	Spbc56F2.08C	RNA-binding protein (predicted)	13	16	0.265	FALSE	TRUE
26	2	SPBC947.13	Rba50	RNA polymerase II associated protein (predicted)	11	14	0.332	FALSE	TRUE
26	3	SPCC18.17c	Spcc18.17C	proteasome assembly chaperone (predicted)	8	10	0.26	FALSE	TRUE
26	5	SPCC645.08c	Snd1	RNA-binding protein, involved in chromatin silencing by small RNA, Snd1	15	16	0.272	FALSE	TRUE
26	2	SPCC825.01	Spcc825.01	ATPase, involved in cytoplasmic translational initiation (predicted)	15	16	0.246	FALSE	TRUE
25	11	SPAC2F3.03c	Rpa49	DNA-directed RNA polymerase I complex subunit Rpa49 (predicted)	9	10	0.238	FALSE	TRUE
25	934	SPAC3G9.03,SPCC1322.11	Rpl2301	60S ribosomal protein L23	6	9	0.496	FALSE	FALSE
25	43	SPAC57A7.04c	Pabp	mRNA export shuttling protein	12	18	0.231	FALSE	TRUE
25	6	SPAC637.13c	Slm1	cytoskeletal signaling protein Slm1 (predicted)	11	14	0.345	FALSE	TRUE
25	2	SPAC890.07c	Rmt1	type I protein arginine N-methyltransferase Rmt1	13	19	0.488	FALSE	TRUE
25	4	SPBC776.04	Sec2302	COPII cargo receptor subunit Sec23b (predicted)	11	11	0.259	FALSE	TRUE
25	8	SPCC757.09c	Rnc1	RNA-binding protein that suppresses calcineurin deletion Rnc1	8	12	0.276	FALSE	TRUE
24	55	SPAC1250.05	Rpl3002	60S ribosomal protein L30 (predicted)	7	9	0.299	FALSE	TRUE
24	5	SPAC1687.21	Spac1687.21	phosphoglycerate mutase family (predicted)	12	14	0.675	FALSE	TRUE
24	431	SPAC521.05	Rps802	40S ribosomal protein S8 (predicted)	0	0	0.44	FALSE	TRUE
24	7	SPAC6B12.12	Tom70	mitochondrial TOM complex subunit Tom70 (predicted)	16	18	0.45	FALSE	TRUE
24	3	SPBC25D12.05	Trm1	tRNA (guanine-N2-)-methyltransferase Trm1	11	12	0.345	FALSE	TRUE
24	3	SPCC18.15	Dph7	WD repeat protein, involved in diphthamide biosynthesis Dph7 (predicted)	6	8	0.301	FALSE	TRUE
24	22	SPCC550.14	Vgl1	vigilin (predicted)	17	19	0.166	FALSE	TRUE
24	18	SPCC5E4.07	Rpl2802	60S ribosomal protein L27/L28	2	3	0.554	FALSE	TRUE
24	3	SPCC645.10	Cca2	ATP(CTP) tRNA nucleotidyltransferase Cca2 (predicted)	10	11	0.341	FALSE	TRUE
24	2	SPCC74.01	Sly1	SNARE binding protein Sly1 (predicted)	15	18	0.369	FALSE	TRUE
23	13	SPAC1782.11	Met14	adenylyl-sulfate kinase (predicted)	4	10	0.327	FALSE	TRUE
23	5	SPAC1805.05	Cki3	serine/threonine protein kinase Cki3	12	13	0.371	FALSE	TRUE
23	10	SPAC24C9.06c	Aco1	aconitate hydratase Aco1 (predicted)	15	18	0.221	FALSE	TRUE
23	2	SPAPJ698.03c	Prp12	U2 snRNP-associated protein Sap130	12	15	0.172	FALSE	TRUE
23	3	SPBC1604.14c	Shk1	PAK-related kinase Shk1	8	10	0.22	FALSE	TRUE
23	3	SPBC16D10.09	Pcn1	PCNA	4	5	0.281	FALSE	TRUE
23	13	SPBC2G2.12	Hrs1	mitochondrial and cytoplasmic histidine-tRNA ligase Hrs1 (predicted)	14	16	0.4	FALSE	TRUE
23	61	SPBC649.02	Rps1902	40S ribosomal protein S19 (predicted)	4	4	0.476	FALSE	TRUE
23	722	SPBC685.07c	Rpl2701	60S ribosomal protein L27	4	4	0.574	FALSE	TRUE
23	2	SPBC725.04	Hac1	2-hydroxyacyl-CoA lyase Hac1 (predicted)	10	12	0.261	FALSE	TRUE
23	28	SPBC902.05c	Idh2	isocitrate dehydrogenase (NAD+) subunit 2	7	10	0.19	FALSE	TRUE
22	5	SPAC17H9.13c	Spac17H9.13C	glutamate 5-kinase (predicted)	10	11	0.353	FALSE	TRUE
22	2	SPAC222.11	Hem13	coproporphyrinogen III oxidase Hem13 (predicted)	8	11	0.353	FALSE	TRUE
22	2	SPAC343.10	Met11	methylenetetrahydrofolate reductase Met11	8	9	0.215	FALSE	TRUE
22	12	SPAC4D7.08c	Ade4	amidophosphoribosyltransferase Ade4	12	14	0.313	FALSE	TRUE
22	2	SPBC106.15	Idi1	isopentenyl-diphosphate delta-isomerase Idi1	8	9	0.354	FALSE	TRUE
22	17	SPBC2F12.14c	Gua1	IMP dehydrogenase Gua1	11	12	0.332	FALSE	TRUE
22	305	SPBC776.11	Rpl2801	60S ribosomal protein L27/L28	1	2	0.514	FALSE	TRUE
22	17	SPCC1906.01	Mpg1	mannose-1-phosphate guanyltransferase Mpg1	11	13	0.347	FALSE	TRUE
21	2	SPAC17A2.03c	Vma6	V-type ATPase V0 subunit d (predicted)	11	11	0.466	FALSE	TRUE
21	5	SPAC24B11.13	Hem3	hydroxymethylbilane synthase Hem3 (predicted)	7	8	0.336	FALSE	TRUE
21	3	SPAC4A8.15c	Cdc3	profilin	5	7	0.354	FALSE	TRUE
21	19	SPAC4G9.09c	Arg11	N-acetyl-gamma-glutamyl-phosphate reductase/acetylglutamate kinase	12	13	0.221	FALSE	TRUE
21	208	SPAC664.05	Rpl13	60S ribosomal protein L13 (predicted)	7	9	0.442	FALSE	TRUE
21	2	SPBC18E5.02c	Spbc18E5.02C	serine palmitoyltransferase complex subunit (predicted)	11	13	0.295	FALSE	TRUE
21	9	SPBC19F5.05c	Ppp1	pescadillo-family BRCT domain protein Ppp1 (predicted)	10	11	0.188	FALSE	TRUE
21	4	SPBP22H7.07	Prp5	WD repeat protein Prp5	10	11	0.311	FALSE	TRUE
21	7	SPCC16A11.10c	Oca8	cytochrome b5 (predicted)	8	11	0.589	FALSE	TRUE
21	4	SPCC320.10	Srp72	signal recognition particle subunit Srp72 (predicted)	10	12	0.266	FALSE	TRUE
21	3	SPCC63.12c	Pup3	20S proteasome complex subunit beta 3, Pup3 (predicted)	7	9	0.319	FALSE	TRUE
20	2	SPAC14C4.11	Vtc2	polyphosphate synthetase, VTC complex subunit Vtc2/3 (predicted)	10	11	0.223	FALSE	TRUE
20	3	SPAC1A6.10	Tcd1	tRNA threonylcarbamoyladenosine dehydratase Tcd1 (predicted)	13	13	0.431	FALSE	TRUE
20	3	SPAC23A1.17	Bbc1	WIP family cytoskeletal protein Bbc1 (predicted)	9	11	0.109	FALSE	TRUE
20	3	SPAC23C4.17	Trm402	tRNA (cytosine-5-)-methyltransferase (predicted)	11	13	0.18	FALSE	TRUE
20	4	SPAC31G5.13	Rpn11	19S proteasome regulatory subunit Rpn11	11	12	0.597	FALSE	TRUE
20	3	SPAC589.06c	Spac589.06C	pho88 family protein (predicted)	5	11	0.46	FALSE	TRUE
20	3	SPAC6F6.11c	Spac6F6.11C	pyridoxine-pyridoxal-pyridoxamine kinase (predicted)	7	8	0.405	FALSE	TRUE
20	2	SPBC119.08	Pmk1	MAP kinase Pmk1	9	10	0.37	FALSE	TRUE
20	5	SPBC13G1.11	Ykt6	SNARE Ykt6 (predicted)	7	9	0.533	FALSE	TRUE
20	6	SPCC1442.05c	Mic26	MICOS complex subunit Mic26 (predicted)	2	6	0.186	FALSE	TRUE
19	14	SPAC19G12.05	Spac19G12.05	mitochondrial citrate transmembrane transporter (predicted)	8	9	0.289	FALSE	TRUE
19	436	SPAC23C11.02c,SPBP4H10.13	Rps23	40S ribosomal protein S23 (predicted)	7	8	0.469	FALSE	FALSE
19	4	SPAC23C11.17	Mdm28	mitochondrial inner membrane protein involved in potassium ion transport Mdm28 (predicted)	9	12	0.274	FALSE	TRUE
19	4	SPAC7D4.07c	Trx1	cytosolic thioredoxin Trx1	7	9	0.806	FALSE	TRUE
19	4	SPBC8D2.10c	Rmt3	type I ribosomal protein arginine N-methyltransferase Rmt3	10	10	0.297	FALSE	TRUE
19	3	SPCC1235.11	Mpc1	mitochondrial pyruvate transmembrane transporter subunit Mpc1 (predicted)	6	7	0.475	FALSE	TRUE
19	21	SPCC191.07	Cyc1	cytochrome c	6	7	0.349	FALSE	TRUE
18	2	SPAC13A11.05	Ysp2	peptidase family M17 cytoplasmic leucyl aminopeptidase yspII (LAP yspII)	8	9	0.193	FALSE	TRUE
18	11	SPAC1782.07	Qcr8	ubiquinol-cytochrome-c reductase complex subunit 7	2	5	0.359	FALSE	TRUE
18	13	SPAC20G4.06c	Adf1	actin depolymerizing factor, cofilin	6	7	0.642	FALSE	TRUE
18	16	SPAC20G8.04c	Cir2	mitochondrial electron transfer flavoprotein-ubiquinone oxidoreductase Cir2 (predicted)	6	9	0.166	FALSE	TRUE
18	2	SPAC23D3.06c	Nup146	nucleoporin Nup146	12	15	0.153	FALSE	TRUE
18	12	SPAC664.06	Rlp7	ribosomal protein L7-like Rlp7 involved in ribosome biogenesis (predicted)	6	7	0.313	FALSE	TRUE
18	228	SPAC6G9.09c	Rpl2401	60S ribosomal protein L24 (predicted)	0	0	0.302	FALSE	TRUE
18	4	SPBC1604.11	Atp17	F0-ATPase subunit F (predicted)	5	8	0.51	FALSE	TRUE
18	2	SPBC1703.03c	Syo2	armadillo repeat protein, involved in nucleocytoplasmic transport Syo2 (predicted)	8	9	0.182	FALSE	TRUE
18	19	SPBC28F2.03	Ppi1	cyclophilin family peptidyl-prolyl cis-trans isomerase Cyp2	6	7	0.352	FALSE	TRUE
18	25	SPBC2G2.05	Rpl1603	60S ribosomal protein L13/L16 (predicted)	0	0	0.259	FALSE	TRUE
18	21	SPBC4F6.04	Rpl2502	60S ribosomal protein L25 (predicted)	0	0	0.44	FALSE	TRUE
18	29	SPCC736.15	Pil1	eisosome BAR domain protein Pil1	8	11	0.325	FALSE	TRUE
17	6	SPAC6B12.04c	Spac6B12.04C	2-aminoadipate transaminase (predicted)	5	8	0.171	FALSE	TRUE
17	18	SPBC16A3.08c	Oga1	Stm1 homolog Oga1	8	10	0.331	FALSE	TRUE
17	3	SPBC25B2.01	Hbs1	elongation factor 1 alpha related protein Hbs1 (predicted)	6	8	0.228	FALSE	TRUE
17	3	SPBC29A3.09c	Gcn20	AAA family ATPase Gcn20 (predicted)	5	7	0.114	FALSE	TRUE
17	3	SPBC646.05c	Erg9	farnesyldiphosphate:farnesyldiphosphatefarnesyltransferase (squalene synthase) Erg9	11	11	0.365	FALSE	TRUE
17	3	SPBC691.03c	Apl3	AP-2 adaptor complex subunit Alp3 (predicted)	9	9	0.19	FALSE	TRUE
17	20	SPBC725.01	Spbc725.01	aspartate aminotransferase (predicted)	8	10	0.327	FALSE	TRUE
17	218	SPCC74.05	Rpl2702	60S ribosomal protein L27 (predicted)	1	1	0.375	FALSE	TRUE
16	3	SPAC14C4.04	Spac14C4.04	ThiJ domain protein (predicted)	7	8	0.446	FALSE	TRUE
16	382	SPAC1687.06c	Rpl44	60S ribosomal protein L28/L44 (predicted)	6	7	0.448	FALSE	TRUE
16	16	SPAC1834.04,SPBC1105.11c,SPBC8D2.04	Hht1	histone H3 h3.1	2	3	0.243	FALSE	FALSE
16	3	SPAC20G4.08	Pdc1	mRNA decapping scaffolding protein	10	11	0.201	FALSE	TRUE
16	7	SPAC25B8.04c	Mss51	mitochondrial splicing suppressor Mss51 (predicted)	6	8	0.257	FALSE	TRUE
16	3	SPAC5H10.13c	Gmh2	alpha-1,2-galactosyltransferase Gmh2 (predicted)	4	5	0.208	FALSE	TRUE
16	3	SPAC6F6.15	Ypt5	GTPase Ypt5	8	10	0.573	FALSE	TRUE
16	2	SPBC1105.04c	Cbp1	CENP-B homolog	8	10	0.255	FALSE	TRUE
16	3	SPBC1A4.02c	Leu1	3-isopropylmalate dehydrogenase Leu1	4	5	0.205	FALSE	TRUE
16	4	SPBC29A3.06	Utp18	CGI-48 family Utp18 (predicted)	6	9	0.166	FALSE	TRUE
16	7	SPBC2D10.09	Snr1	3-hydroxyisobutyryl-CoA hydrolase snr1	9	10	0.252	FALSE	TRUE
16	4	SPBC418.01c	His4	imidazoleglycerol-phosphate synthase (predicted)	11	11	0.27	FALSE	TRUE
16	159	SPBC577.02	Rpl3801	60S ribosomal protein L38 (predicted)	1	2	0.324	FALSE	TRUE
16	3	SPBC609.05	Pob3	FACT complex subunit Pob3	5	8	0.166	FALSE	TRUE
16	2	SPCC126.03	Pus1	tRNA pseudouridine synthase Lsp1	6	7	0.212	FALSE	TRUE
16	8	SPCC320.11c	Nip7	RNA-binding protein involved in ribosome biogenesis Nip7 (predicted)	8	11	0.644	FALSE	TRUE
16	9	SPCC4B3.07	Nro1	negative regulator of Ofd1, Nro1	8	9	0.374	FALSE	TRUE
15	2	SPAC12G12.09	Eti1	conserved fungal protein associated with stress granule	4	6	0.085	FALSE	TRUE
15	3	SPAC17G6.14c	Uap56	TREX complex subunit, ATP-dependent RNA helicase Uap56	10	11	0.35	FALSE	TRUE
15	2	SPAC21E11.06	Tif224	translation initiation factor eIF2B delta subunit (predicted)	9	9	0.351	FALSE	TRUE
15	3	SPAC22G7.04	Pan2	ubiquitin C-terminal hydrolase, poly(A)-specific ribonuclease complex subunit Pan2 (predicted)	8	9	0.126	FALSE	TRUE
15	273	SPAC26A3.07c,SPBC17G9.10	Rpl1101	60S ribosomal protein L11 (predicted)	7	7	0.425	FALSE	FALSE
15	13	SPAC3C7.14c	Obr1	ubiquitinated histone-like protein Uhp1	5	6	0.416	FALSE	TRUE
15	3	SPAC823.08c	Rrp3	ATP-dependent RNA helicase Rrp3 (predicted)	10	10	0.299	FALSE	TRUE
15	5	SPCC1322.14c	Vtc4	vacuolar transporter chaperone (VTC) complex subunit (predicted)	9	11	0.198	FALSE	TRUE
15	4	SPCC18.18c	Fum1	fumarate hydratase (predicted)	8	9	0.344	FALSE	TRUE
15	6	SPCC613.10	Qcr2	ubiquinol-cytochrome-c reductase complex core protein Qcr2 (predicted)	9	9	0.291	FALSE	TRUE
14	3	SPAC16E8.07c	Vph1	V-type ATPase V0 subunit a (predicted)	7	9	0.0999	FALSE	TRUE
14	1582	SPAC1F7.13c,SPBC2F12.07c,SPBC839.04	Rpl801	60S ribosomal protein L8 (predicted)	6	8	0.273	FALSE	FALSE
14	6	SPAC23H4.09	Cdb4	curved DNA-binding protein Cdb4, peptidase family	5	5	0.249	FALSE	TRUE
14	2	SPAC23H4.10c	Thi4	bifunctional thiamine-phosphate dipyrophosphorylase/hydroxyethylthiazole kinase	7	9	0.249	FALSE	TRUE
14	3	SPAC24B11.09	Mpc2	mitochondrial pyruvate transmembrane transporter Mpc2 (predicted)	3	5	0.271	FALSE	TRUE
14	155	SPAC31G5.04	Lys12	homoisocitrate dehydrogenase Lys12	8	8	0.265	FALSE	TRUE
14	2	SPBC1685.13	Fhn1	plasma membrane organization protein Fhn1	3	5	0.104	FALSE	TRUE
14	18	SPBC36.04	Cys11	cysteine synthase	6	7	0.285	FALSE	TRUE
14	9	SPBC428.19c	Utp15	U3 snoRNP protein Utp15 (predicted)	7	7	0.209	FALSE	TRUE
14	5	SPBC4F6.13c	Erb1	WD repeat/BOP1NT protein Erb1 (predicted)	8	8	0.134	FALSE	TRUE
14	3	SPBC8D2.17	Gmh4	alpha-1,2-galactosyltransferase (predicted)	5	6	0.28	FALSE	TRUE
14	3	SPCC1672.07	Spcc1672.07	U3 snoRNP-associated protein Utp21 (predicted)	13	13	0.238	FALSE	TRUE
14	17	SPCC1827.06c	Spcc1827.06C	aspartate semialdehyde dehydrogenase (predicted)	7	7	0.235	FALSE	TRUE
14	3	SPCC338.10c	Cox5	cytochrome c oxidase subunit V (predicted)	4	6	0.253	FALSE	TRUE
14	3	SPCPB16A4.05c	Spcpb16A4.05C	urease accessory protein UREG (predicted)	6	7	0.339	FALSE	TRUE
13	2	SPAC12B10.02c	Spac12B10.02C	endoplasmic reticulum resident protein required for packaging into COPII vesicles (predicted)	5	8	0.204	FALSE	TRUE
13	34	SPAC12G12.04	Mcp60	mitochondrial heat shock protein Hsp60/Mcp60	10	10	0.271	FALSE	TRUE
13	8	SPAC18G6.07c	Mra1	rRNA (pseudouridine) methyltransferase Mra1	7	9	0.267	FALSE	TRUE
13	3	SPAC26F1.04c	Etr1	enoyl-[acyl-carrier protein] reductase (predicted)	6	7	0.194	FALSE	TRUE
13	13	SPAC30C2.04	Asc1	cofactor for cytoplasmic methionyl-and glutamyl-tRNA synthetases Asc1 (predicted)	7	9	0.242	FALSE	TRUE
13	45	SPAC664.11	Ssc1	mitochondrial heat shock protein Hsp70	8	8	0.193	FALSE	TRUE
13	19	SPAC8E11.10	Spac8E11.10	sorbose reductase (predicted)	7	8	0.392	FALSE	TRUE
13	2	SPAPB1A10.12c	Alo1	D-arabinono-1,4-lactone oxidase (predicted)	8	9	0.243	FALSE	TRUE
13	2	SPBC1604.07	Atp4	F0-ATPase subunit (predicted)	8	8	0.447	FALSE	TRUE
13	4	SPBC83.14c	Rfc5	DNA replication factor C complex subunit Rfc5 (predicted)	7	7	0.296	FALSE	TRUE
13	3	SPBC83.15	Spbc83.15	ribosome biogenesis protein Nsa1 (predicted)	6	8	0.176	FALSE	TRUE
13	2	SPBP16F5.08c	Spbp16F5.08C	flavin dependent monooxygenase (predicted)	6	6	0.224	FALSE	TRUE
13	5	SPBP4H10.15	Aco2	aconitate hydratase/mitochondrial ribosomal protein subunit L21, fusion protein	11	11	0.232	FALSE	TRUE
12	2	SPAC10F6.06	Vip1	RNA-binding protein Vip1	6	7	0.226	FALSE	TRUE
12	2	SPAC13G7.08c	Crb3	WD repeat protein Crb3	10	10	0.321	FALSE	TRUE
12	16	SPAC24C9.10c	Mrp4	mitochondrial ribosomal protein subunit S2 (predicted)	6	8	0.323	FALSE	TRUE
12	3	SPAC343.01c	Erg8	phosphomevalonate kinase Erg8 (predicted)	7	9	0.319	FALSE	TRUE
12	2	SPAC644.11c	Pkp1	mitochondrial pyruvate dehydrogenase (lipoamide) kinase Pkp1 (predicted)	7	9	0.256	FALSE	TRUE
12	3	SPBC13G1.09	Enp1	bystin family U3 and U14 snoRNA associated protein Enp1 (predicted)	7	8	0.178	FALSE	TRUE
12	2	SPBC29A3.15c	Rsm23	mitochondrial ribosomal protein subunit S23 (predicted)	5	6	0.0945	FALSE	TRUE
12	602	SPBC2F12.04	Rpl1701	60S ribosomal protein L17	1	1	0.225	FALSE	TRUE
12	6	SPBC428.15	Spbc428.15	Obg-like ATPase (predicted)	7	7	0.289	FALSE	TRUE
12	835	SPBC56F2.02	Rpl1901	60S ribosomal protein L19	2	2	0.342	FALSE	TRUE
12	8	SPBP8B7.05c	Nce103	carbonic anhydrase (predicted)	6	8	0.259	FALSE	TRUE
12	89	SPCC364.03	Rpl1702	60S ribosomal protein L17 (predicted)	1	1	0.214	FALSE	TRUE
12	6	SPCC794.07	Lat1	dihydrolipoamide S-acetyltransferase E2, Lat1 (predicted)	5	7	0.201	FALSE	TRUE
11	4	SPAC16E8.15	Tif45	translation initiation factor eIF4E, 4F complex subunit	6	6	0.491	FALSE	TRUE
11	2	SPAC17A5.13	Fol2	GTP cyclohydrolase Fol2 (predicted)	5	8	0.328	FALSE	TRUE
11	2	SPAC222.14c	Sey1	GTP binding protein Sey1 (predicted)	6	6	0.126	FALSE	TRUE
11	3	SPAC6F12.16c	Mtr4	ATP-dependent RNA helicase, TRAMP complex subunit Mtr4	6	7	0.103	FALSE	TRUE
11	27	SPBC1778.01c	Zuo1	zuotin (predicted)	6	8	0.158	FALSE	TRUE
11	14	SPBC1778.08c	Arc3	ARP2/3 actin-organizing complex subunit Arc21	3	4	0.339	FALSE	TRUE
11	5	SPBC365.14c	Uge1	UDP-glucose 4-epimerase Uge1	6	7	0.208	FALSE	TRUE
11	3	SPCC576.14	Dph5	diphthine synthase Dph5 (predicted)	4	4	0.212	FALSE	TRUE
10	6	SPAC13G7.06	Met16	phosphoadenosine phosphosulfate reductase	8	8	0.481	FALSE	TRUE
10	2	SPAC140.01	Sdh2	succinate dehydrogenase (ubiquinone) iron-sulfur protein subunit (predicted)	6	6	0.265	FALSE	TRUE
10	3	SPAC1420.02c	Cct5	chaperonin-containing T-complex epsilon subunit Cct5	5	6	0.183	FALSE	TRUE
10	5	SPAC17D4.04	Trm401	tRNA (cytosine-5-)-methyltransferase (predicted)	6	7	0.106	FALSE	TRUE
10	12	SPAC1834.01	Sup45	translation release factor eRF1	4	5	0.159	FALSE	TRUE
10	2	SPAC23G3.08c	Ubp7	ubiquitin C-terminal hydrolase Ubp7	5	6	0.0971	FALSE	TRUE
10	10	SPAC26F1.07	Spac26F1.07	glucose 1-dehydrogenase (NADP+) (predicted)	7	7	0.327	FALSE	TRUE
10	4	SPAC3G9.05	Spa2	cell polarity protein Spa2	7	8	0.199	FALSE	TRUE
10	2	SPAC4G9.08c	Rpc2	DNA-directed RNA polymerase III complex subunit Rpc2	7	7	0.0738	FALSE	TRUE
10	3	SPAC688.04c	Gst3	glutathione S-transferase Gst3	5	5	0.273	FALSE	TRUE
10	4	SPAC6B12.07c	Spac6B12.07C	ubiquitin-protein ligase E3 (predicted)	5	5	0.149	FALSE	TRUE
10	25	SPAC6G10.08	Idp1	isocitrate dehydrogenase Idp1 (predicted)	6	6	0.219	FALSE	TRUE
10	14	SPAP8A3.07c	Spap8A3.07C	phospho-2-dehydro-3-deoxyheptonate aldolase (predicted)	5	5	0.245	FALSE	TRUE
10	10	SPBC1685.10	Rps27	40S ribosomal protein S27 (predicted)	2	4	0.205	FALSE	TRUE
10	2	SPBC16E9.09c	Erp5	COPII vesicle coat component Erp5/Erp6 (predicted)	6	7	0.335	FALSE	TRUE
10	2	SPBC29A10.01	Ccr1	NADPH-cytochrome p450 reductase	4	7	0.114	FALSE	TRUE
10	5	SPBC32H8.04c	Spbc32H8.04C	rRNA processing protein Fcf1 (predicted)	2	3	0.146	FALSE	TRUE
10	6	SPBC354.10	Def1	RNAPII degradation factor Def1 (predicted)	3	5	0.0623	FALSE	TRUE
10	11	SPBC4B4.04	Eif21	translation initiation factor eIF2A (predicted)	4	4	0.115	FALSE	TRUE
10	6	SPBC582.09	Pex11	peroxisomal biogenesis factor 11 (predicted)	7	9	0.454	FALSE	TRUE
10	2	SPBC646.12c	Gap1	GTPase activating protein Gap1	6	6	0.0849	FALSE	TRUE
10	4	SPCC569.08c	Ade5	phosphoribosylglycinamide formyltransferase (predicted)	3	4	0.309	FALSE	TRUE
9	2	SPAC1565.07c	Knd1	Cullin-associated NEDD8-dissociated protein Knd1 (predicted)	6	7	0.0828	FALSE	TRUE
9	4	SPAC167.04	Pam17	TIM23 translocase complex-associated motor subunit Pam17 (predicted)	3	4	0.182	FALSE	TRUE
9	3	SPAC1687.03c	Rfc4	DNA replication factor C complex subunit Rfc4 (predicted)	4	6	0.222	FALSE	TRUE
9	3	SPAC1F7.04	Rho1	Rho family GTPase Rho1	2	3	0.347	FALSE	TRUE
9	6	SPAC29B12.04	Snz1	pyridoxine biosynthesis protein	3	5	0.128	FALSE	TRUE
9	25	SPAC343.16	Lys2	homoaconitate hydratase Lys2	6	6	0.129	FALSE	TRUE
9	3	SPAC3A12.12	Atp11	mitochondrial F1-ATPase chaperone Atp11 (predicted)	3	4	0.126	FALSE	TRUE
9	8	SPBC11G11.03	Mrt4	mRNA turnover and ribosome assembly protein Mrt4 (predicted)	3	4	0.253	FALSE	TRUE
9	15	SPBC31F10.12	Tma20	RNA-binding protein Tma20 (predicted)	4	4	0.337	FALSE	TRUE
9	6	SPBC4F6.07c	Spbc4F6.07C	ATP-dependent RNA helicase Mak5 (predicted)	4	5	0.128	FALSE	TRUE
9	2	SPBC543.06c	Dbp8	ATP-dependent RNA helicase Dbp8 (predicted)	6	8	0.208	FALSE	TRUE
9	9	SPBC800.06	Brx1	ribosome biogenesis protein Brx1 (predicted)	5	6	0.193	FALSE	TRUE
9	4	SPBPJ4664.01	Dps1	decaprenyl diphosphate synthase subunit Dps1	3	3	0.119	FALSE	TRUE
9	4	SPCC18.05c	Spcc18.05C	notchless-like protein (predicted)	7	8	0.215	FALSE	TRUE
9	27	SPCC188.06c	Srp54	signal recognition particle subunit Srp54	8	8	0.209	FALSE	TRUE
9	715	SPCC576.09	Rps20	40S ribosomal protein S20 (predicted)	5	5	0.424	FALSE	TRUE
9	7	SPCC645.14c	Sti1	chaperone activator Sti1 (predicted)	4	4	0.124	FALSE	TRUE
8	2	SPAC29A4.20	Elp3	elongator complex subunit Elp3 (predicted)	6	6	0.147	FALSE	TRUE
8	2	SPAC3G6.01	Hrp3	ATP-dependent DNA helicase Hrp3	7	7	0.0778	FALSE	TRUE
8	3	SPBC14C8.06	Arc1	ARP2/3 actin-organizing complex subunit Sop2	5	5	0.249	FALSE	TRUE
8	2	SPBC1539.09c	Trp1	anthranilate synthase component II, multifunctional enzyme Trp1	5	5	0.136	FALSE	TRUE
8	330	SPBC16C6.11	Rpl3201	60S ribosomal protein L32	1	1	0.331	FALSE	TRUE
8	294	SPBC29B5.03c	Rpl26	60S ribosomal protein L26 (predicted)	5	5	0.262	FALSE	TRUE
8	21	SPBC2G2.04c	Mmf1	mitochondrial matrix protein, YjgF family protein Mmf1	3	4	0.235	FALSE	TRUE
8	2	SPBC3B9.03	Srp101	signal recognition particle receptor alpha subunit Srp101 (predicted)	6	6	0.152	FALSE	TRUE
8	2	SPBC405.04c	Ypt7	GTPase Ypt7	4	4	0.322	FALSE	TRUE
8	2	SPBC543.09	Yta12	mitochondrial m-AAA protease Yta12 (predicted)	7	7	0.119	FALSE	TRUE
8	8	SPCC1322.13	Ade6	phosphoribosylaminoimidazole carboxylase Ade6	7	7	0.228	FALSE	TRUE
8	3	SPCC1494.06c	Dbp9	ATP-dependent RNA helicase Dbp9 (predicted)	6	8	0.145	FALSE	TRUE
8	2	SPCC16A11.03c	Spcc16A11.03C	DUF2009 protein	6	6	0.148	FALSE	TRUE
8	18	SPCC736.10c	Mrps8	mitochondrial ribosomal protein subunit S8 (predicted)	5	5	0.408	FALSE	TRUE
7	8	SPAC1635.01	Spac1635.01	mitochondrial outer membrane voltage-dependent anion-selective channel (predicted)	3	3	0.22	FALSE	TRUE
7	2	SPAC16A10.04	Rho4	Rho family GTPase Rho4	3	4	0.217	FALSE	TRUE
7	188	SPAC1805.11c	Rps2602	40S ribosomal protein S26 (predicted)	3	3	0.303	FALSE	TRUE
7	3	SPAC1D4.04	Cct2	chaperonin-containing T-complex beta subunit Cct2	5	5	0.18	FALSE	TRUE
7	6	SPAC222.12c	Atp2	F1-ATPase beta subunit Atp2	6	6	0.196	FALSE	TRUE
7	9	SPAC25B8.12c	Spac25B8.12C	unknown HAD superfamily hydrolase	4	5	0.172	FALSE	TRUE
7	20	SPAC2C4.11c	Rbp28	RNA-binding protein Rbp28	3	3	0.174	FALSE	TRUE
7	3	SPAC30D11.03	Ddx27	ATP-dependent RNA helicase Ddx27/Drs1 (predicted)	6	7	0.129	FALSE	TRUE
7	96	SPAC3H5.10	Rpl3202	60S ribosomal protein L32 (predicted)	1	1	0.331	FALSE	TRUE
7	3	SPAC521.03	Spac521.03	short chain dehydrogenase (predicted)	4	5	0.197	FALSE	TRUE
7	5	SPAC806.07	Ndk1	nucleoside diphosphate kinase Ndk1	4	4	0.377	FALSE	TRUE
7	3	SPAC959.02	Sec17	alpha SNAP (predicted)	5	5	0.246	FALSE	TRUE
7	8	SPBC1347.02	Fkbp39	FKBP-type peptidyl-prolyl cis-trans isomerase (predicted)	3	4	0.141	FALSE	TRUE
7	3	SPBC13A2.02	Nup82	nucleoporin Nup82	6	6	0.133	FALSE	TRUE
7	3	SPBC15C4.01c	Oca3	TPR repeat protein Oca3/ ER membrane protein complex Ecm2 (predicted)	4	4	0.184	FALSE	TRUE
7	3	SPBC16D10.01c	Spbc16D10.01C	conserved fungal protein	5	6	0.217	FALSE	TRUE
7	218	SPBC17G9.07	Rps2402	40S ribosomal protein S24 (predicted)	2	2	0.246	FALSE	TRUE
7	2	SPBC29A3.02c	His7	phosphoribosyl-AMP cyclohydrolase/phosphoribosyl- ATP pyrophosphohydrolase His7	4	4	0.134	FALSE	TRUE
7	5	SPBC336.02	Spbc336.02	18S rRNA dimethylase (predicted)	6	6	0.261	FALSE	TRUE
7	6	SPBC3E7.10	Fma1	methionine aminopeptidase Fma1 (predicted)	4	4	0.135	FALSE	TRUE
7	4	SPBC4.07c	Rpt2	19S proteasome regulatory subunit Rpt2	5	6	0.23	FALSE	TRUE
7	2	SPBC4F6.16c	Ero11	ER oxidoreductin Ero1a	4	4	0.101	FALSE	TRUE
7	28	SPBC691.04	Mss116	mitochondrial ATP-dependent RNA helicase Mss116 (predicted)	4	4	0.121	FALSE	TRUE
7	32	SPCC1322.16	Phb2	prohibitin Phb2 (predicted)	4	4	0.198	FALSE	TRUE
7	4	SPCC1450.04	Tef5	translation elongation factor EF-1 beta subunit, guanyl-nucleotide exchange factor (eEF1B)	5	5	0.35	FALSE	TRUE
7	67	SPCC1682.14	Rpl1902	60S ribosomal protein L19	0	0	0.275	FALSE	TRUE
7	3	SPCC1827.01c	Utp25	U3 associated protein Utp25 (predicted)	5	6	0.0828	FALSE	TRUE
7	5	SPCC895.09c	Ucp12	ATP-dependent RNA helicase Ucp12 (predicted)	5	6	0.055	FALSE	TRUE
6	4	SPAC17C9.06	Sam50	mitochondrial sorting and assembly machinery complex subunit Sam50 (predicted)	4	5	0.156	FALSE	TRUE
6	2	SPAC18B11.02c	Spac18B11.02C	tRNA pseudouridine synthase (predicted)	3	4	0.132	FALSE	TRUE
6	141	SPAC19B12.04,SPBC19G7.03c	Rps3001	40S ribosomal protein S30 (predicted)	3	3	0.213	FALSE	FALSE
6	13	SPAC19D5.05c	Imp3	U3 snoRNP-associated protein Imp3 (predicted)	4	5	0.295	FALSE	TRUE
6	31	SPAC23C4.15	Rpb5	DNA-directed RNA polymerase I, II and III subunit Rpb5	4	4	0.262	FALSE	TRUE
6	4	SPAC3H1.05	Spac3H1.05	CAAX prenyl protease (predicted)	4	5	0.148	FALSE	TRUE
6	6	SPAC3H1.07	Aru1	arginase Aru1	3	3	0.232	FALSE	TRUE
6	2	SPAC4D7.12c	Fet5	predicted GTPAse with a role in RNA polymerase localization (predicted)	4	5	0.33	FALSE	TRUE
6	16	SPAC4G9.03	Adk1	adenylate kinase Adk1	3	4	0.173	FALSE	TRUE
6	8	SPAC637.07	Moe1	translation initiation factor eIF3d Moe1	3	3	0.0935	FALSE	TRUE
6	4	SPAC6F6.03c	Spac6F6.03C	ribosome export GTPase (predicted)	6	6	0.192	FALSE	TRUE
6	8	SPAC821.11	Pro1	gamma-glutamyl phosphate reductase Pro1 (predicted)	5	5	0.208	FALSE	TRUE
6	4	SPAC824.09c	Spac824.09C	GTPase activating protein (predicted)	4	4	0.138	FALSE	TRUE
6	3	SPAC9E9.10c	Cbh1	CENP-B homolog Cbh1	5	5	0.156	FALSE	TRUE
6	10	SPBC26H8.08c	Grn1	GTPase Grn1	4	4	0.132	FALSE	TRUE
6	3	SPBC29A3.18	Cyt1	cytochrome c1 Cyt1 (predicted)	4	4	0.16	FALSE	TRUE
6	1024	SPBC800.04c	Rpl4301	60S ribosomal protein L37a (predicted)	2	3	0.298	FALSE	TRUE
6	24	SPBC83.17	Spbc83.17	transcriptional coactivator, multiprotein bridging factor Mbf1 (predicted)	2	2	0.196	FALSE	TRUE
6	4	SPBC887.15c	Sur2	sphingosine hydroxylase Sur2	3	3	0.126	FALSE	TRUE
6	4	SPBC9B6.04c	Tuf1	mitochondrial translation elongation factor EF-Tu Tuf1	5	6	0.18	FALSE	TRUE
6	6	SPBC9B6.07	Nop52	nucleolar protein Nop52 family Rrp1 (predicted)	3	4	0.194	FALSE	TRUE
6	30	SPCC622.08c	Hta1	histone H2A alpha	0	0	0.462	FALSE	TRUE
5	13	SPAC140.02	Gar2	nucleolar protein required for rRNA processing	3	3	0.124	FALSE	TRUE
5	84	SPAC17G6.06	Rps2401	40S ribosomal protein S24 (predicted)	1	1	0.201	FALSE	TRUE
5	5	SPAC22A12.15c	Bip1	ER heat shock protein BiP	5	5	0.104	FALSE	TRUE
5	786	SPAC23A1.08c	Rpl3401	60S ribosomal protein L34	0	0	0.375	FALSE	TRUE
5	10	SPAC31A2.03	Mrp11	mitochondrial ribosomal protein subunit L11 (predicted)	3	3	0.338	FALSE	TRUE
5	8	SPAC4F8.03	Sdo1	SBDS family ribosome maturation protein Sdo1 (predicted)	3	3	0.215	FALSE	TRUE
5	6	SPAC4F8.04	Spac4F8.04	Brix domain protein Rpf1 (predicted)	2	2	0.137	FALSE	TRUE
5	290	SPAC890.08	Rpl31	60S ribosomal protein L31 (predicted)	3	4	0.257	FALSE	TRUE
5	10	SPAC926.08c	Rpf2	Brix domain ribosome biogenesis protein Rpf2	3	3	0.12	FALSE	TRUE
5	8	SPBC1734.11	Mas5	DNAJ domain protein Mas5 (predicted)	4	4	0.155	FALSE	TRUE
5	2	SPBC19G7.15	Nup44	nucleoporin Nup44	2	2	0.0993	FALSE	TRUE
5	2	SPBC3B8.01c	Arh1	NADPH-adrenodoxin reductase Arh1	3	4	0.0981	FALSE	TRUE
5	2	SPBC800.03	Clr3	histone deacetylase (class II) Clr3	2	2	0.0349	FALSE	TRUE
5	2	SPBP8B7.23	Rnf10	ubiquitin-protein ligase E3 implicated in transcription (predicted)	2	3	0.0698	FALSE	TRUE
5	12	SPCC1795.07	Spcc1795.07	mitochondrial ribosomal protein subunit S37 (predicted)	2	3	0.139	FALSE	TRUE
5	10	SPCC24B10.09	Rps1702	40S ribosomal protein S17 (predicted)	1	1	0.25	FALSE	TRUE
4	2	SPAC1565.01	Rcf2	cytochrome c oxidase assembly protein Rcf2	2	4	0.165	FALSE	TRUE
4	7	SPAC1610.02c	Mrpl1	mitochondrial ribosomal protein subunit L1 (predicted)	4	4	0.308	FALSE	TRUE
4	2	SPAC1782.09c	Clp1	Cdc14-related protein phosphatase Clp1/Flp1	3	4	0.0577	FALSE	TRUE
4	2	SPAC1805.01c	Ppk6	serine/threonine protein kinase Ppk6 (predicted)	4	4	0.0942	FALSE	TRUE
4	8	SPAC23C11.05	Ipp1	inorganic pyrophosphatase Ipp1 (predicted)	2	2	0.0934	FALSE	TRUE
4	2	SPAC23C4.19	Spt5	DSIF transcription elongation factor complex subunit Spt5	4	4	0.0808	FALSE	TRUE
4	12	SPAC31A2.08	Mrp20	mitochondrial ribosomal protein subunit L23 (predicted)	2	2	0.087	FALSE	TRUE
4	2	SPAC56F8.05c	Mug64	BAR domain protein (predicted)	4	4	0.21	FALSE	TRUE
4	2	SPAC9G1.05	Aip1	actin cortical patch component Aip1	3	3	0.0739	FALSE	TRUE
4	2	SPAPB18E9.01	Trm5	tRNA (guanine) methyltransferase Trm5 (predicted)	3	3	0.142	FALSE	TRUE
4	6	SPBC16G5.05c	Scs2	VAP family protein Scs2	4	4	0.238	FALSE	TRUE
4	11	SPBC17D1.06	Dbp3	ATP-dependent RNA helicase Dbp3 (predicted)	3	3	0.1	FALSE	TRUE
4	6	SPBC23G7.12c	Rpt6	19S proteasome regulatory subunit Rpt6 (predicted)	1	1	0.0695	FALSE	TRUE
4	5	SPBC30D10.13c	Pdb1	pyruvate dehydrogenase e1 component beta subunit Pdb1	4	4	0.107	FALSE	TRUE
4	2	SPBC32F12.04	Gtb1	gamma-tubulin Gtb1	3	3	0.152	FALSE	TRUE
4	5	SPBC713.03	Spbc713.03	mitochondrial D-lactate dehydrogenase, cytochrome (predicted)	3	3	0.114	FALSE	TRUE
4	21	SPCC1827.05c	Spcc1827.05C	nucleolar RNA-binding protein NIFK (predicted)	3	3	0.17	FALSE	TRUE
4	4	SPCC285.13c	Nup60	nucleoporin Nup60	3	3	0.072	FALSE	TRUE
4	19	SPCC622.09	Htb1	histone H2B Htb1	3	3	0.302	FALSE	TRUE
4	15	SPCC737.02c	Qcr7	ubiquinol-cytochrome-c reductase complex subunit 6 (predicted)	2	2	0.307	FALSE	TRUE
3	2	SPAC22F3.06c	Lon1	Lon protease homolog Lon1 (predicted)	3	3	0.0412	FALSE	TRUE
3	2	SPAC2G11.11c	Prh1	ATP-dependent RNA helicase Prh1 (predicted)	2	2	0.0348	FALSE	TRUE
3	69	SPAC806.03c	Rps2601	40S ribosomal protein S26 (predicted)	2	2	0.267	FALSE	TRUE
3	4	SPAPYUG7.05	Spapyug7.05	delta-1-pyrroline-5-carboxylate reductase (predicted)	2	2	0.0922	FALSE	TRUE
3	4	SPBC106.14c	Sda1	SDA1 family protein (predicted)	3	3	0.0668	FALSE	TRUE
3	8	SPBC106.16	Pre6	20S proteasome complex subunit alpha 4 Pre6	2	2	0.158	FALSE	TRUE
3	4	SPBC1289.07c	Rpc40	DNA-directed RNA polymerase I and III subunit Rpc40	3	3	0.167	FALSE	TRUE
3	6	SPBC32F12.03c	Gpx1	glutathione peroxidase Gpx1	2	2	0.165	FALSE	TRUE
3	6	SPBC4.06	Spbc4.06	acid phosphatase (predicted)	3	3	0.0931	FALSE	TRUE
3	17	SPBP35G2.07	Ilv1	acetolactate synthase catalytic subunit	2	2	0.0433	FALSE	TRUE
3	3	SPCC306.07c	Spcc306.07C	U3 snoRNP-associated protein Cic1/Utp30 family (predicted)	2	3	0.106	FALSE	TRUE
3	13	SPCC830.07c	Psi1	DNAJ domain protein, involved in translation initiation Psi1	2	2	0.137	FALSE	TRUE
2	22	SPAC1805.02c	Etf2	electron transfer flavoprotein beta subunit EtfB (predicted)	2	2	0.146	FALSE	TRUE
2	2	SPAC22E12.17c	Glo3	ARF GTPase activating protein (predicted)	2	2	0.0476	FALSE	TRUE
2	5	SPAC6F12.07	Tom20	mitochondrial TOM complex subunit Tom20 (predicted)	2	2	0.25	FALSE	TRUE
2	36	SPBC13G1.01c	Nam9	mitochondrial ribosomal protein subunit S4 (predicted)	2	2	0.0917	FALSE	TRUE
2	15	SPBC25H2.05	Egd2	nascent polypeptide-associated complex alpha subunit Egd2	2	2	0.139	FALSE	TRUE
2	23	SPBC3B9.14c	Mrpl3	mitochondrial ribosomal protein subunit L3 (predicted)	2	2	0.0859	FALSE	TRUE
2	2	SPBC56F2.09c	Arg5	arginine specific carbamoyl-phosphate synthase subunit Arg5 (predicted)	2	2	0.0916	FALSE	TRUE
2	10	SPBC725.14	Arg6	acetylglutamate synthase Arg6 (predicted)	2	2	0.072	FALSE	TRUE
2	10	SPBP8B7.20c	Nop2	RNA methyltransferase Nop2 (predicted)	2	2	0.051	FALSE	TRUE

## Sheet: Myo2
Myo2-TurboID
Gray shaded are background proteins from untagged Turbo ID (control)
Total spectrum count	Spectrum count in control	ID	Protein	Description	Protein molecular weight (Da)	Percentage sequence coverage	in 246	in Common4
690	#N/A	SPBC11C11.09c	Rpl502	60S ribosomal protein L5	33487.3	0.66	TRUE	FALSE
265	#N/A	SPCC576.11	Rpl15	60S ribosomal protein L15 (predicted)	23806.7	0.522	TRUE	FALSE
234	#N/A	SPCC1322.15	Rpl3402	60S ribosomal protein L34	12800.6	0.523	TRUE	TRUE
216	#N/A	SPBC18E5.04	Rpl1001	60S ribosomal protein L10	25374.5	0.67	TRUE	FALSE
193	#N/A	SPAC959.08	Rpl2102	60S ribosomal protein L21 (predicted)	18352.6	0.587	TRUE	FALSE
188	#N/A	SPCC645.05c	Myo2	myosin II heavy chain	176439	0.59	TRUE	TRUE
119	#N/A	SPCC330.14c	Rpl2402	60S ribosomal protein L24 (predicted)	16912.1	0.49	TRUE	TRUE
116	#N/A	SPAC1071.07c	Rps1502	40S ribosomal protein S15 (predicted)	17634.3	0.649	TRUE	FALSE
108	#N/A	SPAPB8E5.06c	Rpl302	60S ribosomal protein L3	43817	0.518	TRUE	TRUE
80	#N/A	SPAC2C4.16c	Rps801	40S ribosomal protein S8 (predicted)	22593.5	0.645	TRUE	TRUE
61	#N/A	SPAC4F8.13c	Rng2	IQGAP	171686	0.334	TRUE	TRUE
60	#N/A	SPBC839.13c	Rpl1601	60S ribosomal protein L13/L16 (predicted)	22170.4	0.325	TRUE	FALSE
56	#N/A	SPAC750.01	Spac750.01	aldo/keto reductase family protein	37360.9	0.385	TRUE	TRUE
55	#N/A	SPAC750.08c	Spac750.08C	NAD-dependent malic enzyme (predicted), partial	25137.3	0.465	TRUE	TRUE
54	#N/A	SPBC3D6.15	Rps2501	40S ribosomal protein S25 (predicted)	9819.9	0.545	TRUE	TRUE
53	#N/A	SPCC1906.02c	Cue3	CUE domain protein Cue3, human ASCC2 ortholog (predicted)	65859.2	0.258	TRUE	FALSE
51	#N/A	SPAC1002.18	Urg3	DUF1688 family protein	44212.2	0.594	TRUE	FALSE
37	#N/A	SPAC3C7.11c	Cnx1	calnexin Cnx1	63467.4	0.154	TRUE	TRUE
36	#N/A	SPBC3D6.06c	Prs5	ribose-phosphate pyrophosphokinase Prs5 (predicted)	37338.5	0.416	TRUE	TRUE
36	#N/A	SPCC970.05	Rpl3601	60S ribosomal protein L36	11263.8	0.263	TRUE	FALSE
33	#N/A	SPAC688.11	End4	Huntingtin-interacting protein homolog	124376	0.319	TRUE	TRUE
30	#N/A	SPBC12C2.08	Dnm1	mitochondrial dynamin family GTPase Dnm1	87012.8	0.287	TRUE	TRUE
30	#N/A	SPCC132.04c	Gdh2	NAD-dependent glutamate dehydrogenase Gdh2 (predicted)	125718	0.233	TRUE	FALSE
29	#N/A	SPAC2F3.06c	Kap104	karyopherin Kap104	101722	0.171	TRUE	TRUE
29	#N/A	SPAC19A8.04	Erg5	C-22 sterol desaturase Erg5	62272.5	0.308	TRUE	TRUE
28	#N/A	SPAC139.01c	Spac139.01C	nuclease, XP-G family (predicted)	90157.2	0.244	TRUE	TRUE
28	#N/A	SPBC776.02c	Dis2	serine/threonine protein phosphatase PP1 subfamily, Dis2	37637.7	0.37	TRUE	TRUE
28	#N/A	SPCPJ732.01	Vps5	retromer complex subunit Vps5	64231.7	0.271	TRUE	FALSE
27	#N/A	SPCC1020.01c	Pma2	P-type proton ATPase, P3-type Pma2	110130	0.0624	TRUE	TRUE
26	#N/A	SPBC30D10.07c	Spbc30D10.07C	biotin-protein ligase (predicted)	70634.5	0.185	TRUE	TRUE
26	#N/A	SPBC3D6.12	Dip2	U3 snoRNA associated protein Dip2 (predicted)	103432	0.182	TRUE	TRUE
25	#N/A	SPAC1F5.10	Spac1F5.10	ATP-dependent RNA helicase (predicted)	44706.5	0.203	TRUE	TRUE
25	#N/A	SPAC821.05	Tif38	translation initiation factor eIF3h (p40)	39781.8	0.336	TRUE	TRUE
24	#N/A	SPBC215.12	Cwf10	U5 snRNP GTPase subunit Cwf10	111309	0.191	TRUE	TRUE
23	#N/A	SPBC646.08c	Spbc646.08C	oxysterol binding protein (predicted)	58692.8	0.244	TRUE	TRUE
23	#N/A	SPAC19G12.06c	Hta2	histone H2A beta	13776.4	0.573	TRUE	TRUE
23	#N/A	SPAC16C9.03	Nmd3	export adaptor Nmd3 (predicted)	56551.7	0.241	TRUE	TRUE
22	#N/A	SPAC1002.07c	Ats1	N-acetyltransferase Ats1 (predicted)	19149.3	0.351	TRUE	TRUE
21	#N/A	SPCC1672.06c	Asp1	inositol hexakisphosphate kinase/inositol pyrophosphate synthase (predicted)	105684	0.215	TRUE	TRUE
21	#N/A	SPAC1486.06	Npt1	nicotinate phosphoribosyltransferase Npt1 (predicted)	46695.6	0.344	TRUE	TRUE
21	#N/A	SPBC3H7.15	Hhp1	serine/threonine protein kinase Hhp1	42452.5	0.304	TRUE	TRUE
21	#N/A	SPAC30C2.08	Spac30C2.08	conserved fungal protein	52692.6	0.293	TRUE	TRUE
20	#N/A	SPBC16H5.11c	Skb1	type II protein arginine N-methyltransferase Skb1	73169.2	0.225	TRUE	TRUE
20	#N/A	SPCC962.03c	Cut15	karyopherin Cut15	60426.4	0.262	TRUE	TRUE
20	#N/A	SPAC17H9.09c	Ras1	GTPase Ras1	24733.8	0.315	TRUE	TRUE
20	#N/A	SPAC25A8.01c	Fft3	SMARCAD1 family ATP-dependent DNA helicase Fft3	104509	0.137	TRUE	TRUE
20	#N/A	SPAC13G6.11c	Erg12	mevalonate kinase Erg12 (predicted)	43408.2	0.25	TRUE	TRUE
20	#N/A	SPBC215.15	Sec13	COPII-coated vesicle component Sec13	32568.1	0.451	TRUE	TRUE
20	#N/A	SPBC1271.12	Kes1	oxysterol binding protein (predicted)	44593.7	0.402	TRUE	TRUE
20	#N/A	SPBC36.07	Elp1	elongator subunit Elp1 (predicted)	141613	0.14	TRUE	TRUE
19	#N/A	SPBC11B10.09	Cdc2	cyclin-dependent protein kinase Cdk1/Cdc2	34359.7	0.246	TRUE	TRUE
19	#N/A	SPAC3H8.10	Spo20	sec14 cytosolic factor family, glycerophospholipid-transfer protein Spo20/Sec14	32747.9	0.255	TRUE	TRUE
19	#N/A	SPBC30B4.05	Kap109	karyopherin Kap109	109426	0.115	TRUE	TRUE
19	#N/A	SPAC5D6.13	Vps74	Golgi phosphoprotein 3 family Vps74 (predicted)	38376.2	0.383	TRUE	TRUE
19	#N/A	SPBP23A10.16	Sdh4	TIM22 inner membrane protein import complex anchor subunit Tim18	17744.7	0.245	TRUE	TRUE
18	#N/A	SPAC22F8.05	Spac22F8.05	alpha,alpha-trehalose-phosphate synthase (predicted)	100664	0.211	TRUE	TRUE
18	#N/A	SPAC1002.03c	Gls2	glucosidase II alpha subunit Gls2	106285	0.0932	TRUE	TRUE
18	#N/A	SPBC354.07c	Spbc354.07C	oxysterol binding protein (predicted)	45067.9	0.35	TRUE	TRUE
18	#N/A	SPBC18E5.01	Spbc18E5.01	cycloisomerase 2 family	38220	0.368	TRUE	TRUE
18	#N/A	SPCC777.13	Vps35	retromer complex subunit Vps35	96411.7	0.118	TRUE	TRUE
18	#N/A	SPAC27E2.10c	Rfc3	DNA replication factor C complex subunit Rfc3	38441.5	0.301	TRUE	FALSE
17	#N/A	SPAC630.09c	Mug58	GLYK family kinase of unknown specificity (predicted)	31809.7	0.487	TRUE	TRUE
17	#N/A	SPCC553.02	Qns1	glutamine-dependent NAD(+) synthetase Qns1 (predicted)	79522.5	0.173	TRUE	TRUE
17	#N/A	SPAC17A5.14	Exo2	exonuclease II Exo2	152595	0.0949	TRUE	TRUE
17	#N/A	SPBC9B6.11c	Spbc9B6.11C	CCR4/nocturin family endoribonuclease (predicted)	57652.5	0.265	TRUE	TRUE
17	#N/A	SPAC4F10.13c	Mpd2	GYF domain protein	106143	0.131	TRUE	FALSE
16	#N/A	SPCC18.13	Spcc18.13	tRNA (guanine-N7-)-methyltransferase subunit Trm82 (predicted)	47499	0.342	TRUE	TRUE
16	#N/A	SPBPJ4664.06	Gpt1	UDP-glucose-glycoprotein glucosyltransferase Gpt1	165478	0.0477	TRUE	TRUE
16	#N/A	SPBC3E7.01	Fab1	1-phosphatidylinositol-3-phosphate 5-kinase Fab1	220143	0.0818	TRUE	TRUE
16	#N/A	SPAC16C9.06c	Upf1	ATP-dependent RNA helicase Upf1	104530	0.123	TRUE	TRUE
16	#N/A	SPAC144.04c	Spe1	ornithine decarboxylase Spe1 (predicted)	47844.6	0.306	TRUE	TRUE
16	#N/A	SPAC1142.06	Get3	GET complex ATPase subunit Get3 (predicted)	36548.8	0.283	TRUE	TRUE
16	#N/A	SPBC4C3.03	Thr1	homoserine kinase Thr1 (predicted)	36609.4	0.275	TRUE	TRUE
16	#N/A	SPCC895.06	Elp2	elongator complex subunit Elp2 (predicted)	84950.6	0.237	TRUE	TRUE
16	#N/A	SPAC1F7.01c	Spt6	nucleosome remodeling protein Spt6	157214	0.0813	TRUE	TRUE
16	#N/A	SPCC1442.09	Trp3	anthranilate synthase component I (predicted)	54960.8	0.225	TRUE	FALSE
15	#N/A	SPAC27F1.07	Ost1	dolichyl-diphospho-oligosaccharide-protein glycosyltransferase Ost1 (predicted)	51685.2	0.242	TRUE	TRUE
15	#N/A	SPAC13A11.01c	Rga8	Rho-type GTPase activating protein Rga8	88210.9	0.205	TRUE	TRUE
15	#N/A	SPAPJ696.02	Lsb4	actin cortical patch component Lsb4 (predicted)	46375.5	0.312	TRUE	TRUE
15	#N/A	SPBC119.17	Spbc119.17	mitochondrial metalloendopeptidase (predicted)	111411	0.119	TRUE	TRUE
15	#N/A	SPAC11G7.04,SPAC1805.12c	Ubi1	ribosomal-ubiquitin fusion protein Ubi1 (predicted)	14595.9	0.344	TRUE	TRUE
15	#N/A	SPCC4G3.15c	Not2	CCR4-Not complex subunit Not2 (predicted)	34478.9	0.229	TRUE	TRUE
15	#N/A	SPAC1142.01	Rqc1	ribosome quality control complex (RQC) complex subunit Rqc1 (predicted)	75017.8	0.21	TRUE	TRUE
15	#N/A	SPAC1687.22c	Puf3	RNA-binding protein Puf3 (predicted)	81071	0.163	TRUE	TRUE
15	#N/A	SPBC1289.08	Uap1	UDP-N-acetylglucosamine diphosphorylase Uap1/Qri1(predicted)	53123.2	0.242	TRUE	TRUE
15	#N/A	SPBC17G9.04c	Nup85	nucleoporin Nup85	78025.5	0.172	TRUE	TRUE
15	#N/A	SPBC1703.05	Rio2	protein kinase, RIO family Rio2 (predicted)	39841.5	0.23	TRUE	FALSE
14	#N/A	SPBC409.18	Spbc409.18	phosphatidic acid phosphatase (predicted)	31192.9	0.122	TRUE	TRUE
14	#N/A	SPAC1071.02	Mms19	Dos2 silencing complex subunit Mms19	114677	0.0923	TRUE	TRUE
14	#N/A	SPCC1494.05c	Ubp12	CSN-associated deubiquitinating enzyme Ubp12	111972	0.165	TRUE	TRUE
14	#N/A	SPCC1672.03c	Gud1	guanine deaminase Gud1 (predicted)	58047.9	0.266	TRUE	TRUE
14	#N/A	SPAC11G7.02	Pub1	HECT-type ubiquitin-protein ligase E3 Pub1	87269.9	0.104	TRUE	TRUE
14	#N/A	SPBC17G9.02c	Cdc73	RNA polymerase II accessory factor, Cdc73 family (predicted)	42630.6	0.291	TRUE	TRUE
14	#N/A	SPCC126.08c	Spcc126.08C	lectin family glycoprotein receptor (predicted)	35130.8	0.115	TRUE	TRUE
14	#N/A	SPAC19G12.08	Scs7	sphingosine hydroxylase Scs7	40231	0.242	TRUE	TRUE
14	#N/A	SPBC12C2.03c	Spbc12C2.03C	methionine synthase reductase (predicted)	63977.1	0.245	TRUE	TRUE
14	#N/A	SPCC1450.12	Spcc1450.12	PXA domain protein	96112.2	0.118	TRUE	TRUE
14	#N/A	SPBC14C8.14c	Pol5	DNA polymerase phi	109724	0.105	TRUE	TRUE
13	#N/A	SPAC13A11.02c	Erg11	sterol 14-demethylase Erg11 (predicted)	56333.1	0.24	TRUE	TRUE
13	#N/A	SPAC2F3.13c	Spac2F3.13C	queuine tRNA-ribosyltransferase (predicted)	38452	0.253	TRUE	TRUE
13	#N/A	SPBC16H5.07c	Ppa2	serine/threonine protein phosphatase Ppa2	36489.2	0.252	TRUE	TRUE
13	#N/A	SPCC162.11c	Spcc162.11C	uridine kinase/uracil phosphoribosyltransferase (predicted)	51391.4	0.225	TRUE	TRUE
13	#N/A	SPAC1565.05	Utp8	t-UTP complex subunit Utp8 (predicted)	86684.2	0.131	TRUE	TRUE
13	#N/A	SPAC22H10.12c	Gdi1	GDP dissociation inhibitor Gdi1 (predicted)	49557.7	0.268	TRUE	TRUE
13	#N/A	SPBC21D10.09c	Rkr1	RQC complex ubiquitin-protein ligase E3 Rkr1 (predicted)	184381	0.0733	TRUE	TRUE
13	#N/A	SPAC22E12.18	Spac22E12.18	conserved fungal protein	38446.9	0.321	TRUE	TRUE
13	#N/A	SPCC4B3.18	Ppc1	phosphopantothenate-cysteine ligase (predicted)	36243.6	0.231	TRUE	TRUE
13	#N/A	SPAC13G7.01c	Erg7	lanosterol synthase Erg7	82821.4	0.173	TRUE	TRUE
13	#N/A	SPBC3B8.02	Php5	CCAAT-binding factor complex subunit Php5	46674.1	0.147	TRUE	FALSE
13	#N/A	SPAC1093.02	Pdx3	pyridoxamine 5'-phosphate oxidase Pdx3 (predicted)	27015.4	0.229	TRUE	FALSE
13	#N/A	SPBC16C6.07c	Rpt1	19S proteasome regulatory subunit Rpt1 (predicted)	48966.4	0.217	TRUE	FALSE
13	#N/A	SPCC364.06	Nap1	nucleosome assembly protein Nap1	44348.3	0.249	TRUE	FALSE
12	#N/A	SPAC1142.04	Spac1142.04	Noc complex subunit Noc2 family (predicted)	81132	0.0976	TRUE	TRUE
12	#N/A	SPAC328.09	Spac328.09	mitochondrial 2-oxoadipate and 2-oxoglutarate transmembrane transporter (predicted)	33100.7	0.262	TRUE	TRUE
12	#N/A	SPAC1F3.01	Rrp6	exosome 3'-5' exoribonuclease subunit Rrp6 (predicted)	89563.1	0.171	TRUE	TRUE
12	#N/A	SPAC20H4.10	Ufd2	ubiquitin-protein ligase E4 Ufd2 (predicted)	115282	0.184	TRUE	TRUE
12	#N/A	SPAC29E6.03c	Uso1	ER to Golgi tethering factor Uso1 (predicted)	121583	0.128	TRUE	TRUE
12	#N/A	SPCC1840.07c	Spcc1840.07C	phosphoprotein phosphatase (predicted)	37436	0.154	TRUE	TRUE
12	#N/A	SPAC4D7.09	Tif223	translation initiation factor eIF2B gamma subunit (predicted)	50464	0.181	TRUE	TRUE
12	#N/A	SPAP32A8.02	Spap32A8.02	xylose and arabinose reductase (predicted)	31833	0.269	TRUE	TRUE
12	#N/A	SPAC6G9.08	Ubp6	ubiquitin C-terminal hydrolase Ubp6	52317.6	0.229	TRUE	TRUE
12	#N/A	SPBC3F6.05	Rga1	Rho-type GTPase activating protein Rga1	130606	0.0591	TRUE	TRUE
12	#N/A	SPAC23H3.10	Ssr2	SWI/SNF and RSC complex subunit Ssr2	57686.9	0.187	TRUE	TRUE
12	#N/A	SPCC825.02	Gbs1	glucosidase II beta subunit	57076.6	0.184	TRUE	TRUE
12	#N/A	SPAC343.05	Vma1	V-type ATPase V1 domain, subunit A	68807.6	0.195	TRUE	FALSE
12	#N/A	SPAC4F10.10c	Mnn9	mannosyltransferase complex subunit, Anp family Mnn9 (predicted)	38298.1	0.24	TRUE	FALSE
12	#N/A	SPBC1709.18	Tif452	translation initiation factor eIF4E, 4F complex E subunit isoform 2, stress response factor	27654.7	0.218	TRUE	FALSE
12	#N/A	SPCC1223.05c	Rpl3702	60S ribosomal protein L37 (predicted)	10086.8	0.352	TRUE	FALSE
12	#N/A	SPAC4D7.05	Sum1	translation initiation factor eIF3i	36811.7	0.171	TRUE	FALSE
12	#N/A	SPBC18E5.06	Rps21	40S ribosomal protein S21	9616.6	0.299	TRUE	FALSE
12	#N/A	SPCC1223.14	Spcc1223.14	chorismate synthase (predicted)	42324.9	0.271	TRUE	FALSE
12	#N/A	SPBC1604.03c	Spbc1604.03C	conserved fungal protein	37374.7	0.155	TRUE	FALSE
12	#N/A	SPAC1F12.07	Ser1	phosphoserine aminotransferase (predicted)	42798.3	0.206	TRUE	FALSE
11	#N/A	SPAC1F3.05	Gga21	Golgi localized Arf binding gamma-adaptin ortholog Gga21	56790.8	0.184	TRUE	TRUE
11	#N/A	SPBC19F8.03c	Yap18	ENTH/VHS domain protein (predicted)	72986.5	0.0832	TRUE	TRUE
11	#N/A	SPCC1682.10	Rpn8	19S proteasome regulatory subunit Rpn8 (predicted)	35595.4	0.284	TRUE	TRUE
11	#N/A	SPBP4H10.20	Nhm1	m7G(5')pppN diphosphatase Nhm1	35107.7	0.296	TRUE	TRUE
11	#N/A	SPCC16A11.02	Utp13	U3 snoRNP-associated protein Utp13 (predicted)	85873.8	0.129	TRUE	TRUE
11	#N/A	SPBC18E5.11c	Edc3	enhancer of mRNA decapping Edc3	49220	0.137	TRUE	TRUE
11	#N/A	SPAC4D7.10c	Spt20	SAGA complex subunit Spt20	54029.1	0.195	TRUE	TRUE
11	#N/A	SPAC22H10.03c	Kap114	karyopherin Kap14	111869	0.119	TRUE	TRUE
11	#N/A	SPBC36.05c	Clr6	histone deacetylase (class I) Clr6	46112.2	0.17	TRUE	TRUE
11	#N/A	SPAC9.03c	Brr2	U5 snRNP complex subunit Brr2	248816	0.0317	TRUE	TRUE
11	#N/A	SPAPB8E5.09	Rvb1	AAA family ATPase Rvb1	50053.8	0.23	TRUE	TRUE
11	#N/A	SPBC4B4.01c	Ptk1	fumble family pantothenate kinase (predicted)	44862.4	0.223	TRUE	TRUE
11	#N/A	SPBP23A10.10	Ppk32	serine/threonine protein kinase Ppk32 (predicted)	82827.2	0.158	TRUE	TRUE
11	#N/A	SPAC328.01c	Msn5	karyopherin (predicted)	140427	0.0989	TRUE	TRUE
11	#N/A	SPAP8A3.12c	Tpp2	tripeptidyl-peptidase II Tpp2	142930	0.0785	TRUE	TRUE
11	#N/A	SPAC6G9.14	Spac6G9.14	RNA-binding protein (predicted)	73294.5	0.16	TRUE	FALSE
11	#N/A	SPBC15D4.15	Pho2	4-nitrophenylphosphatase	32795.1	0.188	TRUE	FALSE
11	#N/A	SPCC16C4.11	Pef1	Pho85/PhoA-like cyclin-dependent kinase Pef1	32738.5	0.26	TRUE	FALSE
10	#N/A	SPAC3H1.02c	Spac3H1.02C	metallopeptidase (predicted)	117427	0.101	TRUE	TRUE
10	#N/A	SPBC1198.08	Spbc1198.08	dipeptidase Dug1 (predicted)	52841.5	0.113	TRUE	TRUE
10	#N/A	SPBC2G5.01	Spbc2G5.01	ER protein involved in ER-nucleus signaling (predicted)	43099.4	0.198	TRUE	TRUE
10	#N/A	SPAC24B11.11c	Sid2	NDR kinase Sid2	70493.5	0.16	TRUE	TRUE
10	#N/A	SPBC577.06c	Stt4	1-phosphatidylinositol 4-kinase Stt4 (predicted)	213973	0.0773	TRUE	TRUE
10	#N/A	SPBC15D4.09c	Spbc15D4.09C	cystathionine gamma-synthase Met3 (predicted)	68970.9	0.228	TRUE	TRUE
10	#N/A	SPAC21E11.04	Aca1	L-azetidine-2-carboxylic acid acetyltransferase Aca1	23810.5	0.316	TRUE	TRUE
10	#N/A	SPCC1494.07	Spcc1494.07	tRNA 2'-O-methylase subunit Trm72 (predicted)	171177	0.0839	TRUE	TRUE
10	#N/A	SPCC16C4.08c	Skb15	p21 activated protein kinase inhibitor Skb15	37710.8	0.161	TRUE	TRUE
10	#N/A	SPAC637.04	Ypp1	cargo-transport protein Ypp1 (predicted)	98312.1	0.109	TRUE	TRUE
10	#N/A	SPAC4D7.04c	Rer2	cis-prenyltransferase	30544.6	0.193	TRUE	TRUE
10	#N/A	SPAC823.03	Ppk15	serine/threonine protein kinase Ppk15 (predicted)	61492.9	0.193	TRUE	TRUE
10	#N/A	SPAC56E4.07	Spac56E4.07	N-acetyltransferase (predicted)	27134.9	0.328	TRUE	TRUE
10	#N/A	SPBC3E7.11c	Spbc3E7.11C	DNAJ protein Caj1/Djp1-type (predicted)	40532.4	0.321	TRUE	TRUE
10	#N/A	SPAC26A3.15c	Nsp1	nucleoporin Nsp1	60732.2	0.197	TRUE	TRUE
10	#N/A	SPCC584.11c	Spcc584.11C	Svf1 family protein Svf1	42961.7	0.111	TRUE	TRUE
10	#N/A	SPAC17A5.16	Ftp105	Ubp5 interacting protein Ftp105	104841	0.152	TRUE	TRUE
10	#N/A	SPAPB17E12.14c	Spapb17E12.14C	6-phosphofructo-2-kinase/fructose-2,6-bisphosphate 2-phosphatase (predicted)	76394.7	0.0958	TRUE	TRUE
10	#N/A	SPAPB8E5.07c	Rrp12	rRNA processing protein Rrp12 (predicted)	130536	0.112	TRUE	TRUE
10	#N/A	SPAC22G7.01c	Fra1	iron responsive transcriptional regulator, peptidase family (predicted)	66682.1	0.181	TRUE	TRUE
10	#N/A	SPAC821.06	Spn2	mitotic and meiotic (sporulation) septin Spn2	38129.5	0.242	TRUE	FALSE
9	#N/A	SPCC1682.02c	Mcm3	MCM complex subunit Mcm3	97483.3	0.116	TRUE	TRUE
9	#N/A	SPCC1620.11	Nup97	nucleoporin Nic96 homolog	97569.4	0.0928	TRUE	TRUE
9	#N/A	SPBC713.04c	Pwp2	U3 snoRNP-associated protein Utp1 (predicted)	95443.9	0.0597	TRUE	TRUE
9	#N/A	SPAC17G6.05c	Bro1	BRO1 domain protein Bro1 (predicted)	86626.6	0.146	TRUE	TRUE
9	#N/A	SPCC576.07	Ret3	coatomer zeta subunit (predicted)	21686.9	0.363	TRUE	TRUE
9	#N/A	SPCP1E11.02	Ppk38	Ark1/Prk1 family protein kinase Ppk38	72000.5	0.171	TRUE	TRUE
9	#N/A	SPAC29A4.08c	Prp19	ubiquitin-protein ligase E4 Prp19	54192.1	0.178	TRUE	TRUE
9	#N/A	SPCC5E4.05c	Mgl1	mitochondrial acylglycerol lipase Mgl1 (predicted)	41623.4	0.294	TRUE	TRUE
9	#N/A	SPBC15D4.14	Taf73	transcription factor TFIID complex subunit Taf5-like	72253.4	0.178	TRUE	TRUE
9	#N/A	SPBC1734.04	Anp1	mannosyltransferase complex subunit, Anp family (predicted)	48992.4	0.0907	TRUE	TRUE
9	#N/A	SPCC70.08c	Spcc70.08C	methyltransferase (predicted)	29689.3	0.162	TRUE	TRUE
9	#N/A	SPAC20G8.05c	Cdc15	extended Fer/CIP4 (EFC) domain protein Cdc15	102120	0.14	TRUE	TRUE
9	#N/A	SPCC188.08c	Ubp5	ubiquitin C-terminal hydrolase Ubp5	128673	0.0614	TRUE	TRUE
9	#N/A	SPAC20H4.01	Utp5	U3 snoRNP-associated protein Utp5 (predicted)	73699.6	0.122	TRUE	TRUE
9	#N/A	SPAC17C9.12	Scs22	VAP family protein Scs22	34004.8	0.273	TRUE	TRUE
9	#N/A	SPAC4A8.05c	Myp2	myosin II heavy chain Myo3	242582	0.0585	TRUE	TRUE
9	#N/A	SPCC1840.02c	Bgs4	1,3-beta-glucan synthase subunit Bgs4	225198	0.045	TRUE	TRUE
9	#N/A	SPAC26A3.10	Cnt6	centaurin ADOP ribosylation factor GTPase activating protein family (predicted)	104502	0.0802	TRUE	TRUE
9	#N/A	SPCC162.05	Coq3	hexaprenyldihydroxybenzoate methyltransferase Coq3	30826.9	0.285	TRUE	TRUE
9	#N/A	SPBC25B2.06c	Btb2	BTB/POZ domain protein Btb2	31776.5	0.243	TRUE	TRUE
9	#N/A	SPBC13G1.10c	Mug81	ATP-dependent RNA helicase Slh1, human ASCC3 ortholog (predicted)	218572	0.0579	TRUE	TRUE
9	#N/A	SPAC13D6.03c	Trm9	tRNA (uridine) methyltransferase Trm9 (predicted)	26276.9	0.189	TRUE	TRUE
9	#N/A	SPAC6G10.07	Cbc1	nuclear cap-binding complex large subunit (predicted)	90082.6	0.149	TRUE	TRUE
9	#N/A	SPBC23G7.15c	Rpp202	60S acidic ribosomal protein A4	11120.4	0.727	TRUE	TRUE
9	#N/A	SPAC23H3.13c	Gpa2	heterotrimeric G protein alpha-2 subunit Gpa2	40524.9	0.201	TRUE	TRUE
9	#N/A	SPAC12B10.01c	Spac12B10.01C	HECT-type ubiquitin-protein ligase E3 (predicted)	185625	0.0383	TRUE	TRUE
9	#N/A	SPBC337.03	Rhn1	RNA polymerase II transcription termination factor homolog	42928.3	0.199	TRUE	TRUE
9	#N/A	SPAC17A5.08	Erp2	COPII-coated vesicle component Erp2/3/4 (predicted)	24138.3	0.119	TRUE	FALSE
8	#N/A	SPAC25B8.10	Spac25B8.10	trans-aconitate 3-methyltransferase (predicted)	29377.8	0.109	TRUE	TRUE
8	#N/A	SPAC23G3.12c	Spac23G3.12C	serine protease (predicted)	110409	0.0753	TRUE	TRUE
8	#N/A	SPAC4A8.13c	Pts1	20S proteasome complex subunit beta 5	29987.6	0.375	TRUE	TRUE
8	#N/A	SPCC970.06	Spcc970.06	cargo receptor for soluble proteins (predicted)	34387	0.0861	TRUE	TRUE
8	#N/A	SPAC8F11.10c	Pvg1	pyruvyltransferase Pvg1	44872.9	0.289	TRUE	TRUE
8	#N/A	SPBC17D1.02	Dph2	diphthamide biosynthesis protein (predicted)	55637.1	0.0815	TRUE	TRUE
8	#N/A	SPBC6B1.08c	Ofd1	2-oxoglutarate and Fe(II) dioxygenase domain containing protein 1	59179.3	0.0583	TRUE	TRUE
8	#N/A	SPAC1071.08	Rpp203	60S acidic ribosomal protein A2	11114.7	0.4	TRUE	TRUE
8	#N/A	SPAC1071.06	Arp9	SWI/SNF and RSC complex subunit Arp9	59140.1	0.252	TRUE	TRUE
8	#N/A	SPAC664.09	Ggt1	gamma-glutamyltranspeptidase Ggt1	68723.8	0.073	TRUE	TRUE
8	#N/A	SPAC2E1P3.04	Cao1	copper amine oxidase Cao1	81241.7	0.174	TRUE	TRUE
8	#N/A	SPAC22F3.08c	Rok1	ATP-dependent RNA helicase Rok1 (predicted)	54028.2	0.0686	TRUE	TRUE
8	#N/A	SPBC26H8.10	Dis3	3'-5' exoribonuclease subunit Dis3	110140	0.0814	TRUE	TRUE
8	#N/A	SPBC31A8.01c	Rtn1	reticulon-like protein Rtn1	33660	0.123	TRUE	TRUE
8	#N/A	SPAC30.01c	Sec72	Sec7 domain protein, ARF GEF Sec72	206808	0.0488	TRUE	TRUE
8	#N/A	SPAC3F10.11c	Abc2	glutathione S-conjugate-exporting ATPase Abc2	166945	0.0582	TRUE	TRUE
8	#N/A	SPCC1281.01	Ags1	alpha glucan synthase Ags1	272129	0.0344	TRUE	TRUE
8	#N/A	SPACUNK4.10	Spacunk4.10	glyoxylate reductase (predicted)	36702.1	0.302	TRUE	TRUE
8	#N/A	SPBC29B5.04c	Spbc29B5.04C	actin cortical patch protein (predicted)	68510.1	0.109	TRUE	TRUE
8	#N/A	SPAC23D3.08	Usp108	U1 snRNP-associated protein Usp108	36488.2	0.312	TRUE	TRUE
8	#N/A	SPCC553.08c	Ria1	GTPase Ria1 (predicted)	112132	0.03	TRUE	TRUE
8	#N/A	SPAC26A3.08	Smb1	Sm snRNP core protein Smb1	15476.1	0.354	TRUE	TRUE
8	#N/A	SPCC31H12.05c	Sds21	serine/threonine protein phosphatase PP1 subfamily, Sds21	36830.9	0.134	TRUE	TRUE
8	#N/A	SPCC16C4.18c	Taf6	histone H4-like TAF Taf6, SAGA complex subunit	50274.4	0.148	TRUE	TRUE
8	#N/A	SPCC74.03c	Ssp2	AMP-activated protein serine/threonine kinase alpha subunit Ssp2	65997.9	0.108	TRUE	TRUE
8	#N/A	SPBC800.10c	Spbc800.10C	EPS15 repeat family actin cortical patch component (predicted)	120542	0.0851	TRUE	TRUE
8	#N/A	SPAC1556.08c	Cbs2	AMP-activated protein kinase gamma subunit cbs2	37428.5	0.189	TRUE	TRUE
8	#N/A	SPAPB17E12.11	Ost3	oligosaccharyltransferase gamma subunit Ost3 (predicted)	34984.8	0.149	TRUE	TRUE
8	#N/A	SPBC582.08	Rhp1602	alanine aminotransferase Rhp1602 (predicted)	56629.1	0.24	TRUE	TRUE
8	#N/A	SPBC30D10.16	Pha2	phrenate dehydratase	31593.5	0.247	TRUE	TRUE
8	#N/A	SPBC17D1.03c	Rrp43	exosome subunit Rrp43	30030.3	0.304	TRUE	TRUE
8	#N/A	SPCC16A11.05c	Dim1	U4/U6 x U5 tri-snRNP complex subunit Dim1	16972.1	0.197	TRUE	TRUE
8	#N/A	SPBC577.12	Dph6	diphthamide synthetase Dph6 (predicted)	67625.1	0.178	TRUE	TRUE
8	#N/A	SPBC1271.02	Stt3	oligosaccharyltransferase subunit Stt3	84977.6	0.0572	TRUE	TRUE
8	#N/A	SPBC106.10	Pka1	cAMP-dependent protein kinase catalytic subunit Pka1	57579.5	0.207	TRUE	TRUE
8	#N/A	SPCC16C4.09	Sts5	RNB-like protein	117605	0.111	TRUE	TRUE
8	#N/A	SPAC589.04	Spac589.04	metaxin 1 (predicted)	30899.3	0.247	TRUE	TRUE
8	#N/A	SPBC211.08c	Mtr3	exosomal 3'-5' exoribonuclease, PH-like Mtr3	28435.8	0.249	TRUE	TRUE
8	#N/A	SPBC17A3.02	Spbc17A3.02	conserved fungal protein	12846.9	0.336	TRUE	FALSE
8	#N/A	SPCC16A11.09c	Tim23	TIM23 translocase complex subunit Tim23 (predicted)	22623.3	0.305	TRUE	FALSE
8	#N/A	SPAC1F5.07c	Hem14	protoporphyrinogen oxidase Hem14 (predicted)	53464.8	0.186	TRUE	FALSE
7	#N/A	SPAPJ691.03	Spapj691.03	mitochondrial inner membrane organizing system protein (predicted)	9308.7	0.186	TRUE	TRUE
7	#N/A	SPAC17G6.16c	Ysh1	mRNA cleavage and polyadenylation specificity factor complex endoribonuclease subunit Ysh1	85992.4	0.074	TRUE	TRUE
7	#N/A	SPAC4F10.09c	Noc1	ribosome biogenesis protein Noc1 (predicted)	97996.6	0.0698	TRUE	TRUE
7	#N/A	SPBC2G2.13c	Dcd1	deoxycytidylate deaminase (predicted)	35975.3	0.14	TRUE	TRUE
7	#N/A	SPAC27F1.09c	Prp10	U2 snRNP-associated protein Sap155	132678	0.0455	TRUE	TRUE
7	#N/A	SPBC23E6.05	Arx1	ribosomal export complex protein Arx1, peptidase family (predicted)	45673.6	0.141	TRUE	TRUE
7	#N/A	SPAC6G10.03c	Cld1	mitochondrial cardiolipin-specific phospholipase Cld1 (predicted)	48720.8	0.138	TRUE	TRUE
7	#N/A	SPAC806.02c	Spac806.02C	Par A family ATPase/WD repeat iron cluster assembly fusion protein (predicted)	67681.2	0.0855	TRUE	TRUE
7	#N/A	SPBP8B7.21	Ubp3	ubiquitin C-terminal hydrolase Ubp3	58082.9	0.148	TRUE	TRUE
7	#N/A	SPAC26F1.09	Gyp51	GTPase activating protein Gyp51 (predicted)	116292	0.0359	TRUE	TRUE
7	#N/A	SPAC12B10.09	Pet801	mitochondrial S-adenosylmethionine transmembrane transporter (predicted)	38452.7	0.203	TRUE	TRUE
7	#N/A	SPBC16D10.10	Tad2	tRNA specific adenosine deaminase subunit Tad2	43604.9	0.185	TRUE	TRUE
7	#N/A	SPBC336.04	Cdc6	DNA polymerase delta catalytic subunit Cdc6	123573	0.0737	TRUE	TRUE
7	#N/A	SPBP4H10.08	Qcr10	Reiske ISP-associated protein, ubiquinol-cytochrome-c reductase complex subunit Qcr10 (predicted)	9125	0.316	TRUE	TRUE
7	#N/A	SPBC651.11c	Apm3	AP-3 adaptor complex subunit Apm3 (predicted)	48423.6	0.167	TRUE	TRUE
7	#N/A	SPAC15E1.08	Naa10	NatA N-acetyltransferase complex catalytic subunit Naa10 (predicted)	20305.6	0.311	TRUE	TRUE
7	#N/A	SPBC215.03c	Csn1	COP9/signalosome complex subunit Csn1	48659.8	0.128	TRUE	TRUE
7	#N/A	SPBC16C6.12c	Las1	Las1 pre-rRNA processing protein	54309.1	0.217	TRUE	TRUE
7	#N/A	SPAC5H10.08c	Pan6	pantoate-beta-alanine ligase	31877.2	0.329	TRUE	TRUE
7	#N/A	SPAC4F10.04	Ypa1	protein phosphatase type 2A regulator, PTPA family Ypa1	37171.5	0.182	TRUE	TRUE
7	#N/A	SPAC8E11.04c	Spac8E11.04C	phospholipase involved in depalmitoylation (predicted)	24475.7	0.254	TRUE	TRUE
7	#N/A	SPBC216.07c	Tor2	phosphatidylinositol kinase Tor2	266390	0.0368	TRUE	TRUE
7	#N/A	SPBC119.03	Spbc119.03	human COMT catechol O-methyltransferase homolog 1	30267.9	0.162	TRUE	TRUE
7	#N/A	SPBC646.04	Pla1	poly(A) polymerase Pla1	64109.9	0.14	TRUE	TRUE
7	#N/A	SPBC119.15	Npa3	RNA polymerase II binding AAA family ATPase Npa3 (predicted)	41643.5	0.166	TRUE	TRUE
7	#N/A	SPBC354.02c	Sec61	translocon alpha subunit Sec61	53256.3	0.0919	TRUE	TRUE
7	#N/A	SPBC106.11c	Plg7	phospholipase A2, PAF family homolog	49848	0.292	TRUE	TRUE
7	#N/A	SPCC188.02	Par1	protein phosphatase regulatory subunit Par1	63348.2	0.115	TRUE	TRUE
7	#N/A	SPAC25H1.07	Emc1	ER membrane protein complex subunit Emc1 (predicted)	100929	0.102	TRUE	TRUE
7	#N/A	SPAC23H4.12	Alp13	MRG family Clr6 histone deacetylase complex subunit Alp13	39139	0.0742	TRUE	TRUE
7	#N/A	SPAC20H4.11c	Rho5	Rho family GTPase Rho5	22408	0.22	TRUE	TRUE
7	#N/A	SPAC4C5.02c	Ryh1	GTPase Ryh1	23136.8	0.229	TRUE	TRUE
7	#N/A	SPBC530.03c	Bag102	BAG family molecular chaperone regulator Bag102	23325.5	0.16	TRUE	TRUE
7	#N/A	SPBC17G9.08c	Cnt5	Centaurin Cnt5	99084.6	0.0793	TRUE	TRUE
7	#N/A	SPBC1347.06c	Cki1	serine/threonine protein kinase Cki1	50425.7	0.224	TRUE	TRUE
7	#N/A	SPBC3E7.05c	Spbc3E7.05C	human mitofilin ortholog (predicted)	63216.6	0.0691	TRUE	TRUE
7	#N/A	SPBC83.13	Spbc83.13	mitochondrial tricarboxylic acid transmembrane transporter (predicted)	31576.5	0.164	TRUE	TRUE
7	#N/A	SPAC13G7.12c	Eki1	choline/ethanolamine kinase Eki1 (predicted)	52538.1	0.127	TRUE	TRUE
7	#N/A	SPBC27B12.13	Tom40	mitochondrial TOM complex subunit Tom40 (predicted)	37552.9	0.102	TRUE	TRUE
7	#N/A	SPCC1450.14c	Ero12	ER protein folding oxidoreductin Ero1b	65437.5	0.0776	TRUE	TRUE
7	#N/A	SPCC895.07	Alp14	TOG/XMAP14 family protein Alp14	89447.9	0.114	TRUE	TRUE
7	#N/A	SPAC631.01c	Acp2	F-actin capping protein beta subunit Acp2	29846.2	0.261	TRUE	TRUE
7	#N/A	SPBC25B2.05	Mis3	rRNA processing protein Mis3	38589.4	0.153	TRUE	TRUE
7	#N/A	SPCC16C4.07	Scw1	RNA-binding protein Scw1	60394.8	0.184	TRUE	TRUE
7	#N/A	SPBC660.13c	Ssb1	DNA replication factor A subunit Ssb1	68197.9	0.11	TRUE	FALSE
6	#N/A	SPAC23H4.07c	Srp102	signal recognition particle receptor beta subunit Srp102 (predicted)	25612.7	0.317	TRUE	TRUE
6	#N/A	SPBC1778.10c	Ppk21	serine/threonine protein kinase Ppk21	62717.3	0.158	TRUE	TRUE
6	#N/A	SPAC343.06c	Spac343.06C	phospholipid scramblase (predicted)	43149.9	0.16	TRUE	TRUE
6	#N/A	SPAC4G9.13c	Vps26	retromer complex subunit Vps26	35781	0.117	TRUE	TRUE
6	#N/A	SPBC1778.03c	Spbc1778.03C	NADH pyrophosphatase (predicted)	42809.3	0.215	TRUE	TRUE
6	#N/A	SPBC8D2.01	Gsk31	serine/threonine protein kinase Gsk31 (predicted)	43382	0.155	TRUE	TRUE
6	#N/A	SPBC11G11.01	Fis1	mitochondrial fission protein Fis1 (predicted)	18329.9	0.144	TRUE	TRUE
6	#N/A	SPAC227.09	Fol3	folylpolyglutamate synthase Fol3 (predicted)	46112.9	0.182	TRUE	TRUE
6	#N/A	SPBC15C4.05	Dhx29	ATP-dependent RNA helicase, human DHX29 ortholog (predicted)	161467	0.0511	TRUE	TRUE
6	#N/A	SPAC9E9.13	Wos2	p23 homolog, predicted co-chaperone Wos2	20951.8	0.161	TRUE	TRUE
6	#N/A	SPAC24C9.09	Spac24C9.09	mitochondrial threonine-tRNA ligase (predicted)	55045.4	0.112	TRUE	TRUE
6	#N/A	SPAC24C9.03	Mvd1	diphosphomevalonate decarboxylase mvd1 (predicted)	42755.4	0.209	TRUE	TRUE
6	#N/A	SPAC15A10.13	Ppk3	protein kinase domain and HEAT repeat protein Ppk3	71635.9	0.0675	TRUE	TRUE
6	#N/A	SPAP27G11.03	Cdc123	translation initiation factor eIF2 assembly protein	36898.6	0.248	TRUE	TRUE
6	#N/A	SPBC23E6.04c	Utp10	U3 snoRNP-associated protein Utp10 (predicted)	186420	0.0443	TRUE	TRUE
6	#N/A	SPAC1B1.04c	Pan3	protein kinase-like PAN complex subunit Pan3 (predicted)	76049.2	0.072	TRUE	TRUE
6	#N/A	SPBC115.01c	Rrp46	exosome subunit Rrp46	24927.1	0.23	TRUE	TRUE
6	#N/A	SPBP4H10.04	Ppb1	calcium-dependent serine/threonine protein phosphatase calcineurin A, catalytic subunit Ppb1	63716.3	0.159	TRUE	TRUE
6	#N/A	SPBC409.06	Uch2	ubiquitin C-terminal hydrolase Uch2	34196.7	0.15	TRUE	TRUE
6	#N/A	SPBP8B7.09c	Los1	karyopherin exportin T Los1 (predicted)	110120	0.0716	TRUE	TRUE
6	#N/A	SPAC1B2.02c	Ugo1	mitochondrial fusion protein Ugo1 (predicted)	46911.9	0.0974	TRUE	TRUE
6	#N/A	SPAC1783.05	Hrp1	ATP-dependent DNA helicase Hrp1	158554	0.0685	TRUE	TRUE
6	#N/A	SPBC336.14c	Ppk26	protein kinase like PAN complex subunit Ppk26	67270.2	0.056	TRUE	TRUE
6	#N/A	SPCC1281.04	Spcc1281.04	pyridoxal reductase (predicted)	36845.9	0.027	TRUE	TRUE
6	#N/A	SPAC144.17c	Spac144.17C	6-phosphofructo-2-kinase (predicted)	52013.6	0.0846	TRUE	TRUE
6	#N/A	SPAC31A2.12	Rod1	arrestin/PY protein involved in ubiquitin-mediated endocytosis Rod1 (predicted)	65903.9	0.0503	TRUE	TRUE
6	#N/A	SPBC1539.07c	Fmd1	glutathione-dependent formaldehyde dehydrogenase (predicted)	40443.5	0.0635	TRUE	TRUE
6	#N/A	SPAC19D5.04	Ptr1	HECT-type ubiquitin ligase E3 Ptr1	365044	0.0285	TRUE	TRUE
6	#N/A	SPAC31A2.04c	Pre1	20S proteasome complex subunit beta 4 Pre1 (predicted)	21968.5	0.119	TRUE	TRUE
6	#N/A	SPCC24B10.10c	Yta4	mitochondrial outer membrane ATPase Msp1/Yta4 (predicted)	40101.4	0.132	TRUE	TRUE
6	#N/A	SPBC3F6.01c	Spbc3F6.01C	serine/threonine protein phosphatase (predicted)	53292.9	0.112	TRUE	TRUE
6	#N/A	SPBC119.06	Sco1	copper chaperone Sco1 (predicted)	30241.1	0.251	TRUE	TRUE
6	#N/A	SPCC1223.06	Tea1	cell end marker Tea1	127441	0.0654	TRUE	TRUE
6	#N/A	SPBC36B7.02	Spbc36B7.02	Svf1 family protein Svf2	40335	0.153	TRUE	TRUE
6	#N/A	SPCC4G3.13c	Cue1	CUE domain protein Cue1/4 family involved in ER associated protein catabolism (predicted)	23524.2	0.321	TRUE	TRUE
6	#N/A	SPCC569.07	Spcc569.07	aromatic aminotransferase (predicted)	53616.3	0.143	TRUE	TRUE
6	#N/A	SPAC22H12.01c	Mug35	Schizosaccharomyces specific protein Mug35	27521.7	0.325	TRUE	TRUE
6	#N/A	SPAC3G6.05	Spac3G6.05	mitochondrial Mpv17/PMP22 family protein 1 (predicted)	23410.5	0.364	TRUE	TRUE
6	#N/A	SPBC11G11.07	Mtr10	karyopherin, nuclear import receptor Mtr10 (predicted)	108177	0.0576	TRUE	TRUE
6	#N/A	SPAC12B10.03	Bun62	WD repeat protein, human WDR20 family, Bun62	61813.3	0.0884	TRUE	TRUE
6	#N/A	SPBC3B9.07c	Rpa43	DNA-directed RNA polymerase I complex subunit Rpa43	19386.5	0.353	TRUE	TRUE
6	#N/A	SPAC20H4.05c	Spac20H4.05C	5'-methylthioribulose-1-phosphate dehydratase, adducin (predicted)	25850.7	0.14	TRUE	TRUE
6	#N/A	SPAC926.07c	Dlc2	dynein light chain Dlc2 (predicted)	9822.7	0.459	TRUE	TRUE
6	#N/A	SPAC1B3.13	Nan1	U3 snoRNP-associated protein Nan1 (predicted)	88940.1	0.129	TRUE	TRUE
6	#N/A	SPBC1773.14	Arg7	argininosuccinate lyase	51739.8	0.0629	TRUE	TRUE
6	#N/A	SPAC1F12.04c	Spac1F12.04C	conserved fungal protein	21550.7	0.246	TRUE	TRUE
6	#N/A	SPCC31H12.08c	Ccr4	CCR4-Not complex subunit Ccr4 (predicted)	76458.8	0.0971	TRUE	TRUE
6	#N/A	SPAPB1A10.04c	Cwp1	geranylgeranyltransferase I and farnesyltransferase alpha subunit Cwp1	34878.1	0.207	TRUE	TRUE
6	#N/A	SPCC1919.05	Ski3	Ski complex TPR repeat subunit Ski3 (predicted)	157882	0.0569	TRUE	TRUE
6	#N/A	SPCC1902.02	Mug72	oxidoreductase (predicted)	62848.1	0.111	TRUE	TRUE
6	#N/A	SPCC4B3.17	Cbp3	ubiquinol cytochrome-c reductase assembly protein Cbp3 (predicted)	32973.4	0.102	TRUE	TRUE
6	#N/A	SPBC25D12.03c	Mcm7	MCM complex subunit Mcm7	85625.1	0.0816	TRUE	TRUE
6	#N/A	SPBC3D6.13c	Pdi3	ER associated protein disulfide isomerase Pdi3	81239.2	0.113	TRUE	TRUE
6	#N/A	SPBP4H10.05c	Spe2	S-adenosylmethionine decarboxylase proenzyme Spe2	42713.2	0.238	TRUE	TRUE
6	#N/A	SPCC338.14	Ado1	adenosine kinase (predicted)	36708.7	0.0794	TRUE	TRUE
6	#N/A	SPBC1709.17	Spbc1709.17	folylpolyglutamate synthase (predicted)	56318.7	0.0911	TRUE	FALSE
6	#N/A	SPBC26H8.06	Grx4	monothiol glutaredoxin Grx4	27099.3	0.225	TRUE	FALSE
5	#N/A	SPBC11B10.01	Alg2	mannosyltransferase complex subunit Alg2 (predicted)	57169.2	0.115	TRUE	TRUE
5	#N/A	SPCC290.03c	Nup186	nucleoporin Nup186	186420	0.0249	TRUE	TRUE
5	#N/A	SPBC646.07c	Tsc13	enoyl reductase (predicted)	34642.5	0.0712	TRUE	TRUE
5	#N/A	SPAC12G12.06c	Rcl1	rRNA processing protein Rcl1 (predicted)	39526	0.201	TRUE	TRUE
5	#N/A	SPAC1805.16c	Spac1805.16C	purine nucleoside phosphorylase (predicted)	34238	0.114	TRUE	TRUE
5	#N/A	SPAC1296.01c	Spac1296.01C	phosphoacetylglucosamine mutase (predicted)	58917.4	0.135	TRUE	TRUE
5	#N/A	SPCC1620.08	Spcc1620.08	succinate-CoA ligase beta subunit (predicted)	47288.4	0.136	TRUE	TRUE
5	#N/A	SPBC4F6.05c	Spbc4F6.05C	lectin family glycoprotein receptor (predicted)	42769.4	0.135	TRUE	TRUE
5	#N/A	SPAC2F3.12c	Plp1	thioredoxin fold protein Plp1 (predicted)	32191	0.0466	TRUE	TRUE
5	#N/A	SPBC2G5.07c	Rpc25	DNA-directed RNA polymerase III complex subunit Rpc25	23244	0.197	TRUE	TRUE
5	#N/A	SPBC2G5.02c	Ckb2	CK2 family regulatory subunit Ckb2 (predicted)	29062.3	0.213	TRUE	TRUE
5	#N/A	SPCC1235.10c	Sec6	exocyst complex subunit Sec6	85856.9	0.0492	TRUE	TRUE
5	#N/A	SPAC29B12.06c	Rcd1	RNA-binding protein, CCR4-NOT complex subunit Rcd1	32212.6	0.201	TRUE	TRUE
5	#N/A	SPBC216.03	Spbc216.03	conserved fungal protein	27209.5	0.235	TRUE	TRUE
5	#N/A	SPBC4.02c	Spbc4.02C	conserved fungal protein	50011.9	0.133	TRUE	TRUE
5	#N/A	SPAC4F8.12c	Spp42	U5 snRNP complex subunit Spp42	274566	0.0364	TRUE	TRUE
5	#N/A	SPAC15A10.11	Ubr11	UBR ubiquitin-protein ligase E3 Ubr11	234050	0.0214	TRUE	TRUE
5	#N/A	SPAC1851.03	Ckb1	CK2 family regulatory subunit Ckb1	26677.8	0.16	TRUE	TRUE
5	#N/A	SPAC1851.02	Slc1	1-acylglycerol-3-phosphate O-acyltransferase Slc1 (predicted)	31394.1	0.183	TRUE	TRUE
5	#N/A	SPBC1709.07	Erg27	3-keto sterol reductase Erg27 (predicted)	38726.3	0.145	TRUE	TRUE
5	#N/A	SPCC794.10	Ugp1	UTP-glucose-1-phosphate uridylyltransferase-like Ugp1	56742	0.126	TRUE	TRUE
5	#N/A	SPBC16H5.04	Spbc16H5.04	pho88 family protein (predicted)	21965.1	0.222	TRUE	TRUE
5	#N/A	SPAC1952.17c	Spac1952.17C	GTPase activating protein (predicted)	71882.1	0.0388	TRUE	TRUE
5	#N/A	SPAC630.14c	Tup12	transcriptional corepressor Tup12	65561.3	0.0753	TRUE	TRUE
5	#N/A	SPAC17G6.12	Cul1	cullin 1	89430.1	0.0522	TRUE	TRUE
5	#N/A	SPAC17G8.14c	Pck1	protein kinase C (PKC)-like Pck1	111788	0.1	TRUE	TRUE
5	#N/A	SPBC1734.03	Fol1	trifunctional dihydropteroatesynthase/2-amino-4-hydroxy-6-hydro xymethyldihydropteridinediphosphokinase/dihydroneopterin aldolase Fol1 (predicted)	81928.3	0.0914	TRUE	TRUE
5	#N/A	SPAC17G8.01c	Trl1	tRNA ligase Trl1 (predicted)	90345.6	0.0445	TRUE	TRUE
5	#N/A	SPAC1B1.02c	Spac1B1.02C	NAD/NADH kinase (predicted)	60709.9	0.0521	TRUE	TRUE
5	#N/A	SPCC1682.01	Qcr9	ubiquinol-cytochrome-c reductase complex subunit 9 (predicted)	9788.6	0.306	TRUE	TRUE
5	#N/A	SPAC1834.06c	Pmo25	mo25 family protein Pmo25	38523.2	0.131	TRUE	TRUE
5	#N/A	SPBC16E9.13	Ksp1	serine/threonine protein kinase Ksp1 (predicted)	53524	0.0738	TRUE	TRUE
5	#N/A	SPCC613.04c	Rng3	UCS-domain protein Rng3	84477	0.0912	TRUE	TRUE
5	#N/A	SPBC19F5.03	Sac11	inositol polyphosphate phosphatase (predicted)	68715.6	0.147	TRUE	TRUE
5	#N/A	SPAC30.04c	Abc4	glutathione S-conjugate-exporting ATPase Abc4	164796	0.049	TRUE	TRUE
5	#N/A	SPAC56F8.11	Spc3	signal peptidase subunit Spc3 (predicted)	21642.6	0.189	TRUE	TRUE
5	#N/A	SPCC553.06	Swp1	oligosaccharyltransferase delta subunit Swp1 (predicted)	29330.4	0.192	TRUE	TRUE
5	#N/A	SPCC1739.14	Npp106	nucleoporin Npp106	105719	0.06	TRUE	TRUE
5	#N/A	SPAC5H10.10	Spac5H10.10	NADPH dehydrogenase (predicted)	44984.4	0.122	TRUE	TRUE
5	#N/A	SPCC777.15	Spcc777.15	tRNA dihydrouridine synthase Dus4 (predicted)	37212.7	0.193	TRUE	TRUE
5	#N/A	SPBC16A3.12c	Spbc16A3.12C	triglyceride lipase-cholesterol esterase (predicted)	51548.5	0.0813	TRUE	TRUE
5	#N/A	SPCC18B5.01c	Bfr1	brefeldin A transmembrane transporter Bfr1	171755	0.0451	TRUE	TRUE
5	#N/A	SPBC11C11.02	Imp2	contractile ring protein Imp2	75168.8	0.121	TRUE	TRUE
5	#N/A	SPAC20G8.02	Spac20G8.02	mitochondrial DDHD family phospholipase (predicted)	85695	0.041	TRUE	TRUE
5	#N/A	SPAPJ760.02c	Abp1	cofilin/tropomyosin family, drebrin ortholog Abp1	91134.2	0.0817	TRUE	TRUE
5	#N/A	SPAC3A12.05c	Taf2	TATA-binding protein associated factor Taf2 (predicted)	133916	0.0333	TRUE	TRUE
5	#N/A	SPAC694.04c	Spac694.04C	conserved eukaryotic protein	36674	0.164	TRUE	TRUE
5	#N/A	SPCC645.07	Rgf1	RhoGEF for Rho1, Rgf1	150118	0.0472	TRUE	TRUE
5	#N/A	SPBC660.12c	Egt2	Ergothioneine biosynthesis protein Egt2	44536.6	0.102	TRUE	TRUE
5	#N/A	SPBC30D10.14	Spbc30D10.14	dienelactone hydrolase family (predicted)	27414.6	0.133	TRUE	TRUE
5	#N/A	SPACUNK4.06c	Rpb7	DNA-directed RNA polymerase complex II subunit Rpb7	19103.4	0.215	TRUE	TRUE
5	#N/A	SPAC3C7.05c	Mug191	alpha-1,6- mannanase (predicted)	49781.8	0.127	TRUE	TRUE
5	#N/A	SPAC31G5.05c	Spac31G5.05C	ribulose phosphate 3-epimerase (predicted)	25205.2	0.167	TRUE	TRUE
5	#N/A	SPBC354.14c	Vac8	vacuolar protein Vac8 (predicted)	60234.4	0.102	TRUE	TRUE
5	#N/A	SPAC17G8.02	Spac17G8.02	uridine ribohydrolase (predicted)	36063.4	0.152	TRUE	TRUE
5	#N/A	SPBC14F5.13c	Pho8	vacuolar membrane alkaline phosphatase (predicted)	58668.1	0.0846	TRUE	TRUE
5	#N/A	SPAC17H9.11	Gmf1	cofilin/tropomyosin family Glia Maturation Factor homolog Gmf1	16282.2	0.489	TRUE	TRUE
5	#N/A	SPBC16A3.14	Spbc16A3.14	superoxide dismutase, mitochondrial ribosomal protein subunit (predicted)	30974	0.119	TRUE	TRUE
5	#N/A	SPBC776.08c	Utp22	small-subunit processome, UTP-C complex subunit Utp22 (predicted)	126088	0.0465	TRUE	TRUE
5	#N/A	SPAC2G11.07c	Ptc3	protein phosphatase 2c homolog 3	44856.5	0.145	TRUE	TRUE
5	#N/A	SPAC2G11.03c	Vps45	vacuolar sorting protein Vps45	63554.1	0.095	TRUE	TRUE
5	#N/A	SPAC1A6.03c	Spac1A6.03C	phospholipase (predicted)	73043.8	0.0755	TRUE	TRUE
5	#N/A	SPBC947.01	Knk1	AAA family ATPase kink, Knk1	71735	0.047	TRUE	FALSE
5	#N/A	SPAC22F3.07c	Atp20	F0-ATPase subunit G (predicted)	13639.9	0.263	TRUE	FALSE
4	#N/A	SPAC343.04c	Gid7	GID complex subunit Gid7 (predicted)	58406.3	0.0572	TRUE	TRUE
4	#N/A	SPAC22H12.02	Tfg3	transcription factor TFIIF complex subunit Tfg3	27638.8	0.344	TRUE	TRUE
4	#N/A	SPBC19G7.14c	Cog5	Golgi transport complex subunit Cog5 (predicted)	47520.7	0.0925	TRUE	TRUE
4	#N/A	SPAC19E9.01c	Nup40	nucleoporin Nup40	40255.8	0.0943	TRUE	TRUE
4	#N/A	SPCC18.16c	Fmn1	riboflavin kinase Fmn1	18913.2	0.288	TRUE	TRUE
4	#N/A	SPBC16H5.03c	Uba2	SUMO activating enzyme E1-type Uba2 (predicted)	70616.7	0.107	TRUE	TRUE
4	#N/A	SPAC3H1.10	Pcs2	phytochelatin synthetase	46742.7	0.0773	TRUE	TRUE
4	#N/A	SPBC16E9.11c	Pub3	HECT-type ubiquitin-protein ligase E3 Pub3 (predicted)	89261.9	0.0598	TRUE	TRUE
4	#N/A	SPBC17D11.06	Spp2	DNA primase large subunit Spp2	53054.4	0.135	TRUE	TRUE
4	#N/A	SPAPB1E7.03	Rpc82	DNA-directed RNA polymerase III complex subunit Rpc82 (predicted)	68369.9	0.102	TRUE	TRUE
4	#N/A	SPAC1071.05	Spac1071.05	S-adenosylmethionine-dependent methyltransferase (predicted)	38248.5	0.233	TRUE	TRUE
4	#N/A	SPBC887.10	Mcs4	response regulator Mcs4	57242	0.128	TRUE	TRUE
4	#N/A	SPBC32H8.08c	Omh5	alpha-1,2-mannosyltransferase Omh5 (predicted)	49919.4	0.0855	TRUE	TRUE
4	#N/A	SPAC1834.10c	Spac1834.10C	mitochondrial proton-transporting ATP synthase complex assembly protein (predicted)	19651.5	0.101	TRUE	TRUE
4	#N/A	SPCC18.06c	Caf1	CCR4-Not complex CAF1 family ribonuclease subunit Caf1	37535	0.236	TRUE	TRUE
4	#N/A	SPAC20G4.01	Caf16	CCR4-Not complex subunit Caf16 (predicted)	31293.7	0.0893	TRUE	TRUE
4	#N/A	SPCC794.11c	Ent3	ENTH/VHS domain protein Ent3 (predicted)	51752.5	0.0483	TRUE	TRUE
4	#N/A	SPAC10F6.10	Rio1	protein kinase, RIO family Rio1 (predicted)	57500.8	0.101	TRUE	TRUE
4	#N/A	SPBC31F10.11c	Cwf4	complexed with Cdc5 protein Cwf4	80843.3	0.0579	TRUE	TRUE
4	#N/A	SPCC24B10.07	Gad8	AGC family protein kinase Gad8	63772.3	0.165	TRUE	TRUE
4	#N/A	SPCC4G3.18	Rix1	ribosome biogenesis protein Rix1 (predicted)	91998.7	0.058	TRUE	TRUE
4	#N/A	SPCC1494.04c	Tyr1	prephenate dehydrogenase [NADP+] Tyr1 (predicted)	48906.4	0.139	TRUE	TRUE
4	#N/A	SPAC19G12.14	Its3	1-phosphatidylinositol-4-phosphate 5-kinase Its3	83749.5	0.0485	TRUE	TRUE
4	#N/A	SPBC13E7.01	Cwf22	splicing factor Cwf22	102707	0.0372	TRUE	TRUE
4	#N/A	SPCC736.14	Dis1	TOG/XMAP14 microtubule-associated protein Dis1	97548.7	0.0351	TRUE	TRUE
4	#N/A	SPBC651.08c	Rpc1	DNA-directed RNA polymerase III complex large subunit Rpc1 (predicted)	157567	0.0356	TRUE	TRUE
4	#N/A	SPBC2F12.03c	Ebs1	EST1 family nonsense-mediated mRNA decay (NMD) pathway protein Ebs1 (predicted)	98570.8	0.0662	TRUE	TRUE
4	#N/A	SPCC23B6.04c	Spcc23B6.04C	sec14 cytosolic factor family, glycerophospholipid-transfer protein (predicted)	110726	0.0635	TRUE	TRUE
4	#N/A	SPAC24B11.05	Spac24B11.05	pyrimidine 5'-nucleotidase (predicted)	26514.5	0.27	TRUE	TRUE
4	#N/A	SPAC30.03c	Tsn1	translin	25494.2	0.182	TRUE	TRUE
4	#N/A	SPCC132.02	Hst2	Sirtuin family histone deacetylase Hst2	37916.8	0.235	TRUE	TRUE
4	#N/A	SPAC1F3.09	Mug161	CwfJ family protein, splicing factor (predicted)	63218.2	0.0232	TRUE	TRUE
4	#N/A	SPBC1718.06	Msp1	mitochondrial dynamin family GTPase Msp1	101905	0.0377	TRUE	TRUE
4	#N/A	SPBP4H10.17c	Spbp4H10.17C	carboxyl methyl esterase (predicted)	38093.5	0.0587	TRUE	TRUE
4	#N/A	SPBC12D12.04c	Pck2	protein kinase C (PKC)-like Pck2	116008	0.0443	TRUE	TRUE
4	#N/A	SPAC824.05	Vps16	HOPS/CORVET complex subunit Vps16 (predicted)	95191.1	0.0407	TRUE	TRUE
4	#N/A	SPBC6B1.02	Ppk30	Ark1/Prk1 family protein kinase Ppk30	105900	0.0776	TRUE	TRUE
4	#N/A	SPBC36.12c	Git7	SGT1-like protein Git7	42964.2	0.0897	TRUE	TRUE
4	#N/A	SPCC777.05	Gtr2	Gtr1/RagA G protein Gtr2 (predicted)	35593.1	0.137	TRUE	TRUE
4	#N/A	SPCC18B5.11c	Cds1	replication checkpoint kinase Cds1	52014.7	0.154	TRUE	TRUE
4	#N/A	SPBC409.19c	Spbc409.19C	metaxin (predicted)	51185.1	0.06	TRUE	TRUE
4	#N/A	SPCC1919.10c	Myo52	myosin type V	175162	0.029	TRUE	TRUE
4	#N/A	SPBC530.05	Prt1	transcription factor (predicted)	85201.5	0.0617	TRUE	TRUE
4	#N/A	SPAC7D4.11c	Sec39	secretory pathway protein Sec39 (predicted)	87516.6	0.091	TRUE	TRUE
4	#N/A	SPBC21H7.02	Taf10	SAGA complex/transcription factor TFIID complex subunit Taf10	23526.8	0.158	TRUE	TRUE
4	#N/A	SPBPB7E8.02	Spbpb7E8.02	PSP1 family protein	82213.5	0.0654	TRUE	TRUE
4	#N/A	SPAC9G1.02	Wis4	MAP kinase kinase kinase Wis4	160543	0.02	TRUE	TRUE
4	#N/A	SPCC188.03	Cnd3	condensin complex non-SMC subunit Cnd3	100496	0.0823	TRUE	TRUE
4	#N/A	SPAC22H10.05c	Spac22H10.05C	mRNA cleavage and polyadenylation specificity factor complex subunit (predicted)	50450	0.0877	TRUE	TRUE
4	#N/A	SPCC126.10	Iah1	isoamyl acetate hydrolytic enzyme Iah1 (predicted)	27992.6	0.248	TRUE	TRUE
4	#N/A	SPAC1527.03	Spac1527.03	RNA-binding protein (predicted)	53233.5	0.0968	TRUE	TRUE
4	#N/A	SPAC6F12.17	Rna14	mRNA cleavage and polyadenylation specificity factor complex subunit Rna14 (predicted)	83928.5	0.0505	TRUE	TRUE
4	#N/A	SPBC17G9.12c	Spbc17G9.12C	hydrolase (predicted)	31086.4	0.255	TRUE	TRUE
4	#N/A	SPAC10F6.09c	Psm3	mitotic cohesin complex subunit Psm3	136857	0.0385	TRUE	TRUE
4	#N/A	SPCC338.11c	Rrg1	protein-lysine N-methyltransferase Rrg1 (predicted)	34535.3	0.109	TRUE	TRUE
4	#N/A	SPAC3G6.09c	Tps2	trehalose-phosphate synthase Tps2 (predicted)	96343.8	0.0412	TRUE	TRUE
4	#N/A	SPBC1709.16c	Spbc1709.16C	aromatic ring-opening dioxygenase (predicted)	33703.3	0.178	TRUE	TRUE
4	#N/A	SPCC962.01	Spcc962.01	C2 domain endoplasmic reticulum membrane organization protein (predicted)	156035	0.0595	TRUE	TRUE
4	#N/A	SPCC965.04c	Yme1	mitochondrial inner membrane i-AAA protease complex subunit Yme1 (predicted)	78221.2	0.0874	TRUE	TRUE
4	#N/A	SPAC1F5.06	Lsh1	ER heat shock protein Lsh1 (predicted)	94902.6	0.0366	TRUE	TRUE
4	#N/A	SPBC19G7.01c	Msh2	MutS protein homolog 2	109741	0.0652	TRUE	TRUE
4	#N/A	SPAC23H3.06	Apl6	AP-3 adaptor complex subunit Apl6 (predicted)	83875.1	0.132	TRUE	TRUE
4	#N/A	SPAC1782.01	Ecm29	proteasome assembly chaperone Ecm29	190979	0.0411	TRUE	TRUE
4	#N/A	SPCC584.15c	Spcc584.15C	arrestin involved in ubiquitin-dependent endocytosis	65327.9	0.069	TRUE	TRUE
4	#N/A	SPCC14G10.04	Spcc14G10.04	Schizosaccharomyces specific protein	52625.2	0.0684	TRUE	TRUE
4	#N/A	SPBC25H2.04c	Tim22	TIM22 inner membrane protein import complex subunit Tim22 (predicted)	18642.7	0.229	TRUE	TRUE
4	#N/A	SPAC57A7.08	Pzh1	serine/threonine protein phosphatase Pzh1	57132	0.0893	TRUE	TRUE
4	#N/A	SPBC106.20	Exo70	exocyst complex subunit Exo70	69043.7	0.0537	TRUE	TRUE
4	#N/A	SPBC27B12.08	Sip1	Pof6 interacting protein Sip1, predicted AP-1 accessory protein	217703	0.0177	TRUE	TRUE
4	#N/A	SPAC1071.01c	Pta1	mRNA cleavage and polyadenylation specificity factor complex subunit Pta1	76236.1	0.0881	TRUE	TRUE
4	#N/A	SPCC736.04c	Gma12	alpha-1,2-galactosyltransferase Gma12	42621.8	0.123	TRUE	TRUE
4	#N/A	SPAC12G12.01c	Sea4	SEA complex subunit, ubiquitin-protein ligase E3, Sea4 (predicted)	101952	0.0376	TRUE	TRUE
4	#N/A	SPAC2G11.10c	Uba42	thiosulfate sulfurtransferase, URM1 activating enzyme E1-type Uba42 (predicted)	44416.9	0.177	TRUE	TRUE
4	#N/A	SPBC409.07c	Wis1	MAP kinase kinase Wis1	64764.5	0.0727	TRUE	FALSE
4	#N/A	SPBC1A4.05	Blt1	ubiquitin domain-like protein Blt1	78119.4	0.0514	TRUE	FALSE
4	#N/A	SPAC7D4.02c	Sfp47	Ubp4 interactor Sfp47	46784	0.173	TRUE	FALSE
4	#N/A	SPBC146.01	Med15	mediator complex subunit Med15	118454	0.0386	TRUE	FALSE
4	#N/A	SPBC3H7.04	Spbc3H7.04	supeoxide dismutase, mitochondrial ribosomal protein subunit (predicted)	25074.4	0.164	TRUE	FALSE
4	#N/A	SPBC1E8.04	Tf2-10	retrotransposable element/transposon Tf2-type	154854	0.0255	TRUE	FALSE
3	#N/A	SPBC21H7.07c	His5	imidazoleglycerol-phosphate dehydratase His5	23520.3	0.208	TRUE	TRUE
3	#N/A	SPAC644.18c	Bet3	TRAPP complex subunit Bet3 (predicted)	20837.6	0.0765	TRUE	TRUE
3	#N/A	SPCC16A11.07	Coq10	mitochondrial ubiquinone binding protein Coq10	18866	0.244	TRUE	TRUE
3	#N/A	SPAC12G12.13c	Cid14	poly(A) polymerase Cid14	78300.4	0.11	TRUE	TRUE
3	#N/A	SPAC12G12.11c	Spac12G12.11C	DUF544 family protein	42281.1	0.107	TRUE	TRUE
3	#N/A	SPBC4F6.17c	Spbc4F6.17C	mitochondrial heatshock protein Hsp78 (predicted)	90159	0.0747	TRUE	TRUE
3	#N/A	SPAC22A12.12c	Rrp40	exosome subunit Rrp40	26726.8	0.0417	TRUE	TRUE
3	#N/A	SPAC1D4.02c	Grh1	human GRASP protein family Golgi protein (predicted)	37835.3	0.122	TRUE	TRUE
3	#N/A	SPAC24H6.03	Cul3	cullin 3	90516.3	0.0395	TRUE	TRUE
3	#N/A	SPAC22A12.07c	Ogm1	protein O-mannosyltransferase Ogm1	101338	0.0437	TRUE	TRUE
3	#N/A	SPBC23E6.09	Ssn6	transcriptional corepressor Ssn6	121516	0.0354	TRUE	TRUE
3	#N/A	SPBC17F3.02	Nak1	PAK-related kinase Nak1	71122.9	0.0337	TRUE	TRUE
3	#N/A	SPBC1826.01c	Mot1	TATA-binding protein associated factor Mot1 (predicted)	217636	0.0251	TRUE	TRUE
3	#N/A	SPBC16G5.10	Rrp42	exosome subunit Rrp42	32014.1	0.174	TRUE	TRUE
3	#N/A	SPBC115.03	Spbc115.03	gfo/idh/mocA family oxidoreductase (predicted)	41272.3	0.0598	TRUE	TRUE
3	#N/A	SPAC1093.05	Spac1093.05	ATP-dependent RNA helicase Hca4 (predicted)	83674.5	0.0626	TRUE	TRUE
3	#N/A	SPAC23G3.10c	Ssr3	SWI/SNF and RSC complex subunit Ssr3	49761.8	0.0941	TRUE	TRUE
3	#N/A	SPAC29B12.01	Ino80	SNF2 family ATP-dependent 3' to 5' DNA helicase Ino80	183054	0.0181	TRUE	TRUE
3	#N/A	SPAC1002.17c	Urg2	uracil phosphoribosyltransferase (predicted)	22083.8	0.132	TRUE	TRUE
3	#N/A	SPAC1002.10c	Sgt1	SGT1 family transcriptional regulator Sgt1	68160.1	0.0983	TRUE	TRUE
3	#N/A	SPAC806.06c	Spac806.06C	nicotinamide mononucleotide (NMN) adenylyltransferase (predicted)	42150	0.139	TRUE	TRUE
3	#N/A	SPCC970.09	Sec8	exocyst complex subunit Sec8	122980	0.0596	TRUE	TRUE
3	#N/A	SPCC737.07c	Spcc737.07C	DNA polymerase alpha-associated DNA helicase A (predicted)	75004.7	0.0394	TRUE	TRUE
3	#N/A	SPBC18H10.15	Cdk11	serine/threonine protein kinase cdk11	46126	0.113	TRUE	TRUE
3	#N/A	SPAC12G12.03	Cip2	RNA-binding protein Cip2	62071.4	0.0556	TRUE	TRUE
3	#N/A	SPAC23C4.06c	Spac23C4.06C	methyltransferase, human Fam119 ortholog (predicted)	37778.2	0.122	TRUE	TRUE
3	#N/A	SPAC15A10.08	Ain1	alpha-actinin	72446.1	0.0435	TRUE	TRUE
3	#N/A	SPCC1183.09c	Pmp31	plasma membrane proteolipid Pmp31	11962.3	0.422	TRUE	TRUE
3	#N/A	SPBC887.17	Spbc887.17	transmembrane transporter (predicted)	68565.4	0.056	TRUE	TRUE
3	#N/A	SPAC26H5.04	Gid5	GID complex armadillo repeat subunit Gid5 (predicted)	90412.6	0.0798	TRUE	TRUE
3	#N/A	SPAC30D11.05	Aps3	AP-3 adaptor complex subunit Aps3 (predicted)	18643.2	0.236	TRUE	TRUE
3	#N/A	SPAC2F7.14c	Rrp4	exosome subunit Rrp4	36687.9	0.0486	TRUE	TRUE
3	#N/A	SPCC63.03	Spcc63.03	DNAJ domain protein, DNAJC11 family	68789.6	0.0882	TRUE	TRUE
3	#N/A	SPCC550.03c	Ski2	Ski complex RNA helicase Ski2 (predicted)	138033	0.0445	TRUE	TRUE
3	#N/A	SPAC1952.06c	Spac1952.06C	spliceosomal complex subunit (predicted)	64593.1	0.0798	TRUE	TRUE
3	#N/A	SPBC1921.07c	Sgf29	SAGA complex subunit Sgf29	27519.2	0.143	TRUE	TRUE
3	#N/A	SPAC513.07	Spac513.07	flavonol reductase/cinnamoyl-CoA reductase family	37462.5	0.143	TRUE	TRUE
3	#N/A	SPCC1620.01c	Lsm2	U6 snRNP-associated protein core protein (predicted)	10989.1	0.177	TRUE	TRUE
3	#N/A	SPBC16E9.19	Spbc16E9.19	conserved fungal protein	15869.8	0.399	TRUE	TRUE
3	#N/A	SPCC320.04c	Gem1	ERMES complex GTPase subunit Gem1 (predicted)	71179.4	0.054	TRUE	TRUE
3	#N/A	SPCC24B10.12	Cgi121	EKC/KEOPS complex subunit Cgi121 (predicted)	20051	0.138	TRUE	TRUE
3	#N/A	SPAC3F10.13	Ucp6	UBA domain protein Ucp6	68722.5	0.0605	TRUE	TRUE
3	#N/A	SPAC4F10.03c	Trm7	tRNA 2'-O-ribose methyltransferase Trm7 (predicted)	31467.4	0.109	TRUE	TRUE
3	#N/A	SPCC306.02c	Yip3	Rab GTPase binding involved in ER to Golgi vesicle transport Yip3 (predicted)	18840.6	0.193	TRUE	TRUE
3	#N/A	SPBC16D10.07c	Sir2	Sirtuin family histone deacetylase Sir2	53444.5	0.08	TRUE	TRUE
3	#N/A	SPCC1183.01	Sec15	exocyst complex subunit Sec15 (predicted)	88553.5	0.0703	TRUE	TRUE
3	#N/A	SPAC15E1.06	Vps29	retromer complex subunit Vps29	20523.6	0.214	TRUE	TRUE
3	#N/A	SPAC7D4.04	Atg11	autophagy protein Atg11	106775	0.0572	TRUE	TRUE
3	#N/A	SPAC4F10.11	Spn1	mitotic septin Spn1	53738.3	0.0853	TRUE	TRUE
3	#N/A	SPCC757.12	Spcc757.12	alpha-amylase homolog (predicted)	68088.6	0.0672	TRUE	TRUE
3	#N/A	SPAC57A7.11	Mip1	WD repeat protein, Raptor homolog Mip1	148539	0.0373	TRUE	TRUE
3	#N/A	SPBC1198.03c	Spbc1198.03C	conserved fungal protein	28279.1	0.124	TRUE	TRUE
3	#N/A	SPAC22E12.16c	Pik1	1-phosphatidylinositol 4-kinase Pik1	96662.2	0.074	TRUE	TRUE
3	#N/A	SPAC30.02c	Spac30.02C	elongator complex associated protein Kti2 (predicted)	32496	0.107	TRUE	TRUE
3	#N/A	SPAC1565.06c	Spg1	GTPase Spg1	22544	0.121	TRUE	TRUE
3	#N/A	SPBC18H10.20c	Any1	arrestin-related endocytic adaptor Any1	40145.5	0.0693	TRUE	TRUE
3	#N/A	SPBC6B1.07	Prp1	U4/U6 x U5 tri-snRNP complex subunit Prp1	103008	0.0353	TRUE	TRUE
3	#N/A	SPAC4A8.07c	Lcb4	sphingoid long chain base kinase (predicted)	51290.6	0.0437	TRUE	TRUE
3	#N/A	SPBP4H10.21c	Sld5	GINS complex subunit Sld5	24989.9	0.327	TRUE	TRUE
3	#N/A	SPBC28E12.06c	Lvs1	beige protein homolog Lvs1 (predicted)	295670	0.0195	TRUE	TRUE
3	#N/A	SPAC31A2.14	Bun107	WD repeat protein, human WDR48 family Bun107	107279	0.0509	TRUE	TRUE
3	#N/A	SPCC417.05c	Cfh2	chitin synthase regulatory factor Cfh2 (predicted)	58423	0.0625	TRUE	TRUE
3	#N/A	SPAC22G7.09c	Nup45	nucleoporin Nup45	44983.6	0.113	TRUE	TRUE
3	#N/A	SPBC18E5.12c	Mas2	mitochondrial processing peptidase(MPP) complex alpha subunit Mas2 (predicted)	55579.4	0.0996	TRUE	TRUE
3	#N/A	SPBC18E5.07	Spbc18E5.07	DUF3210 family protein	65328.6	0.0943	TRUE	TRUE
3	#N/A	SPBC29A3.11c	Ort1	mitochondrial ornithine transmembrane transporter Ort1 (predicted)	33193.2	0.104	TRUE	TRUE
3	#N/A	SPBC18E5.05c	Elp5	elongator complex subunit Elp5 (predicted)	35705.1	0.121	TRUE	TRUE
3	#N/A	SPAC732.02c	Spac732.02C	fructose-2,6-bisphosphate 2-phosphatase activity (predicted)	46949.1	0.105	TRUE	TRUE
3	#N/A	SPBC776.13	Cnd1	condensin complex non-SMC subunit Cnd1	131330	0.0294	TRUE	TRUE
3	#N/A	SPAC1F3.06c	Spo15	sporulation protein Spo15	222796	0.0301	TRUE	TRUE
3	#N/A	SPAC6F12.08c	Exo84	exocyst complex subunit Exo84 (predicted)	68595.3	0.0497	TRUE	TRUE
3	#N/A	SPAC19B12.03	Bgs3	1,3-beta-glucan synthase subunit Bgs3	210839	0.0246	TRUE	TRUE
3	#N/A	SPAC4G8.05	Ppk14	serine/threonine protein kinase Ppk14 (predicted)	63484.4	0.0795	TRUE	TRUE
3	#N/A	SPAC9.12c	Atp12	mitochondrial F1-ATPase chaperone Atp12 (predicted)	33602	0.137	TRUE	TRUE
3	#N/A	SPAC1834.08	Mak1	histidine kinase Mak1	184584	0.022	TRUE	TRUE
3	#N/A	SPBC3F6.04c	Nop14	U3 snoRNP protein Nop14 (predicted)	95156	0.0629	TRUE	TRUE
3	#N/A	SPAC1006.04c	Mcp3	Schizosaccharomyces specific protein Mcp3	109875	0.0294	TRUE	TRUE
3	#N/A	SPCC61.03	Spcc61.03	NADHX dehydratase (predicted)	36094.9	0.107	TRUE	TRUE
3	#N/A	SPBC36B7.04	Dus1	tRNA dihydrouridine synthase Dus1 (predicted)	45328.9	0.0977	TRUE	TRUE
3	#N/A	SPBC36B7.03	Sec63	ER protein translocation subcomplex subunit Sec63 (predicted)	69728.2	0.0442	TRUE	TRUE
3	#N/A	SPAC29A4.16	Hal4	serine/threonine protein kinase Hal4	69114.6	0.0676	TRUE	TRUE
3	#N/A	SPAC637.06	Gmh5	alpha-1,2-galactosyltransferase (predicted)	41128.4	0.0634	TRUE	TRUE
3	#N/A	SPAC694.03	Spac694.03	nicotinamide-nucleotide adenylyltransferase (predicted)	28275.4	0.217	TRUE	TRUE
3	#N/A	SPAC4D7.06c	Met8	siroheme synthase Met8 (predicted)	29445.7	0.182	TRUE	TRUE
3	#N/A	SPBC337.13c	Gtr1	Gtr1/RagA G protein Gtr1 (predicted)	35010.9	0.208	TRUE	TRUE
3	#N/A	SPBC337.10c	Spbc337.10C	anamorsin family protein, involved in iron-sulfur cluster assembly (predicted)	31535.4	0.0972	TRUE	TRUE
3	#N/A	SPBC32F12.02	Rec14	Ski complex subunit Rec14	32935.8	0.103	TRUE	TRUE
3	#N/A	SPCC1281.03c	Emc4	ER membrane protein complex subunit 4 (predicted)	21552.7	0.192	TRUE	TRUE
3	#N/A	SPAC3A12.17c	Cys12	cysteine synthase-like protein Cys12	43086.7	0.157	TRUE	TRUE
3	#N/A	SPBC17A3.05c	Spbc17A3.05C	DNAJ/DUF1977 DNAJB12 homolog (predicted)	46400.9	0.0744	TRUE	TRUE
3	#N/A	SPBC530.14c	Dsk1	SR protein-specific kinase Dsk1	61056.7	0.0956	TRUE	TRUE
3	#N/A	SPBC1289.09	Tim21	TIM23 translocase complex subunit Tim21 (predicted)	25568.7	0.175	TRUE	TRUE
3	#N/A	SPAC823.12	Vps11	HOPs/CORVET complex biquitin protein ligase E3 subunit Vps11 (predicted)	102529	0.0453	TRUE	TRUE
3	#N/A	SPAC1687.19c	Qtr1	queuine tRNA-ribosyltransferase Qtrt1	45176.6	0.186	TRUE	TRUE
3	#N/A	SPBC1604.18c	Cmp7	ESCRT III complex subunit Cmp7 (predicted)	50789.8	0.125	TRUE	TRUE
3	#N/A	SPAC57A7.07c	Spac57A7.07C	homocysteine methyltransferase (predicted)	34543.1	0.14	TRUE	TRUE
3	#N/A	SPAC23G3.03	Sib2	ornithine N5 monooxygenase (predicted)	48583.5	0.0928	TRUE	TRUE
3	#N/A	SPAC3C7.04	Spac3C7.04	transcription factor (predicted)	87960.1	0.037	TRUE	TRUE
3	#N/A	SPAC10F6.02c	Prp22	ATP-dependent RNA helicase Prp22	131497	0.018	TRUE	TRUE
3	#N/A	SPBC14C8.03	Fma2	methionine aminopeptidase Fma2 (predicted)	47271.8	0.129	TRUE	TRUE
3	#N/A	SPBC21C3.14c	Spbc21C3.14C	Schizosaccharomyces specific protein	94030.7	0.0654	TRUE	TRUE
3	#N/A	SPBC577.07	Ubp10	ubiquitin C-terminal hydrolase Ubp10 (predicted)	58886.7	0.116	TRUE	TRUE
3	#N/A	SPBC1A4.06c	Tam41	mitochondrial phosphatidate cytidylyltransferase Tam41 (predicted)	45321.1	0.112	TRUE	TRUE
3	#N/A	SPCC11E10.06c	Elp4	elongator complex subunit Elp4 (predicted)	40386.8	0.0886	TRUE	TRUE
3	#N/A	SPBC19F5.02c	Utp4	U3 snoRNP protein Utp4 (predicted)	79123.5	0.0831	TRUE	TRUE
3	#N/A	SPAC23D3.03c	Spac23D3.03C	GTPase activating protein (predicted)	54321.7	0.108	TRUE	TRUE
3	#N/A	SPCC1259.07	Rxt3	transcriptional regulatory protein Rxt3	39422.5	0.12	TRUE	TRUE
3	#N/A	SPAC2C4.15c	Ubx2	UBX domain protein Ubx2	47235.4	0.089	TRUE	TRUE
3	#N/A	SPCC1450.11c	Cek1	serine/threonine protein kinase Cek1	149903	0.0314	TRUE	TRUE
3	#N/A	SPCC736.12c	Mmi1	YTH family RNA binding protein Mmi1	54539.9	0.0799	TRUE	TRUE
3	#N/A	SPAC25B8.09	Spac25B8.09	trans-aconitate 3-methyltransferase (predicted)	28469.6	0.0876	TRUE	TRUE
3	#N/A	SPBC14F5.11c	Mug186	sorting nexin Snx41 (predicted)	67002.7	0.0563	TRUE	TRUE
3	#N/A	SPAC12B10.16c	Mug157	conserved protein Mug157	57155.5	0.112	TRUE	TRUE
3	#N/A	SPAPB24D3.06c	Spapb24D3.06C	DUF1749 family protein	34735.2	0.123	TRUE	TRUE
3	#N/A	SPAC19A8.12	Dcp2	mRNA decapping complex catalytic subunit Dcp2	83236.2	0.0648	TRUE	TRUE
3	#N/A	SPAC1B2.05	Mcm5	MCM complex subunit Mcm5	80102.7	0.0667	TRUE	TRUE
3	#N/A	SPCC16C4.12	Naa20	NatB N-acetyltransferase complex catalytic subunit Naa20 (predicted)	20521.8	0.183	TRUE	TRUE
3	#N/A	SPBC11G11.02c	End3	actin cortical patch component End3 (predicted)	42182.8	0.096	TRUE	TRUE
3	#N/A	SPAC589.09	Csr101	sec14 cytosolic factor family, glycerophospholipid-transfer protein Csr1 (predicted)	45305.5	0.0696	TRUE	TRUE
3	#N/A	SPBC1778.09	Spbc1778.09	GTPase activating protein (predicted)	47704	0.0604	TRUE	TRUE
3	#N/A	SPCC162.09c	Hmg1	3-hydroxy-3-methylglutaryl-CoA reductase Hmg1	114880	0.0731	TRUE	FALSE
3	#N/A	SPAC1486.05	Nup189	nucleoporin Nup98 and Nup96	189581	0.0225	TRUE	FALSE
3	#N/A	SPAC19G12.11	Coq9	ubiquinone biosynthesis protein Coq9 (predicted)	28085.7	0.16	TRUE	FALSE
3	#N/A	SPAC17A5.01	Pex6	peroxin-6 (predicted)	106510	0.0791	TRUE	FALSE
2	#N/A	SPAC1B9.02c	Sck1	serine/threonine protein kinase Sck1	78595.9	0.0374	TRUE	TRUE
2	#N/A	SPAC23H4.03c	Erv25	COPII-coated vesicle component Erv25 (predicted)	24486.2	0.204	TRUE	TRUE
2	#N/A	SPAC23H4.01c	Osh3	sterol binding ankyrin repeat protein Osh3	106812	0.0296	TRUE	TRUE
2	#N/A	SPAC25B8.08	Spac25B8.08	conserved fungal protein	68055.3	0.0593	TRUE	TRUE
2	#N/A	SPCC18.10	Spcc18.10	pyridoxine-pyridoxal-pyridoxamine kinase (predicted)	38080.2	0.132	TRUE	TRUE
2	#N/A	SPBC26H8.02c	Sec9	SNAP-25 homologue, t-SNARE component Sec9	46432.5	0.0931	TRUE	TRUE
2	#N/A	SPBC8D2.13	Shq1	box H/ACA snoRNP assembly protein Shq1 (predicted)	52395.3	0.111	TRUE	TRUE
2	#N/A	SPAC2C4.14c	Ppk11	PAK-related kinase Ppk11	35219.3	0.122	TRUE	TRUE
2	#N/A	SPBC29A10.07	Pom152	nucleoporin Pom152	139587	0.0272	TRUE	TRUE
2	#N/A	SPAC17H9.14c	Pdi2	protein disulfide isomerase	40693.1	0.0864	TRUE	TRUE
2	#N/A	SPBC16H5.05c	Cyp7	cyclophilin family peptidyl-prolyl cis-trans isomerase Cyp7 (predicted)	52175.5	0.095	TRUE	TRUE
2	#N/A	SPBC146.03c	Cut3	condensin complex SMC subunit Smc4	150659	0.0159	TRUE	TRUE
2	#N/A	SPAP27G11.05c	Vps41	HOPS complex subunit Vps41 (predicted)	100272	0.0207	TRUE	TRUE
2	#N/A	SPBC409.21	Sec66	ER protein translocation subcomplex subunit Sec66 (predicted)	22136.8	0.198	TRUE	TRUE
2	#N/A	SPBC23G7.11	Mag2	DNA-3-methyladenine glycosidase Mag2	24292.8	0.249	TRUE	TRUE
2	#N/A	SPCC825.03c	Psy1	SNARE Psy1	32550.2	0.176	TRUE	TRUE
2	#N/A	SPBC19F8.01c	Spn7	meiotic septin Spn7	49299.9	0.0771	TRUE	TRUE
2	#N/A	SPCC285.14	Trs130	TRAPP complex subunit Trs130 (predicted)	132882	0.0278	TRUE	TRUE
2	#N/A	SPCC285.03	Spcc285.03	ATP-dependent RNA helicase Dbp6 (predicted)	68345.9	0.0546	TRUE	TRUE
2	#N/A	SPBC1703.06	Pof10	F-box protein Pof10	74207.2	0.0514	TRUE	TRUE
2	#N/A	SPBC1703.02	Rsc9	RSC complex subunit Rsc9	87997.2	0.0667	TRUE	TRUE
2	#N/A	SPAC6B12.10c	Spp1	DNA primase catalytic subunit Spp1	52010.6	0.0771	TRUE	TRUE
2	#N/A	SPAC17A2.09c	Csx1	RNA-binding protein Csx1	67871.4	0.0554	TRUE	TRUE
2	#N/A	SPAC24C9.08	Spac24C9.08	vacuolar carboxypeptidase (predicted)	66608	0.0789	TRUE	TRUE
2	#N/A	SPCC1235.05c	Fft2	SMARCAD1 family ATP-dependent DNA helicase Fft2 (predicted)	143670	0.0171	TRUE	TRUE
2	#N/A	SPBPB2B2.13	Gal1	galactokinase Gal1	58386.1	0.0732	TRUE	TRUE
2	#N/A	SPAC23C4.05c	Spac23C4.05C	LEA domain protein	49534	0.0464	TRUE	TRUE
2	#N/A	SPAC2F7.06c	Pol4	DNA polymerase X family	57397.6	0.0573	TRUE	TRUE
2	#N/A	SPCC757.15	Cox14	cytochrome c oxidase assembly protein Cox14 (predicted)	7990.3	0.391	TRUE	TRUE
2	#N/A	SPBC2D10.05	Exg3	glucan 1,3-beta-glucosidase Exg3	53702.4	0.0668	TRUE	TRUE
2	#N/A	SPBC1703.15c	Vps33	HOPS/CORVET complex subunit, vacuolar sorting protein Vps33	67603.3	0.0845	TRUE	TRUE
2	#N/A	SPAC8C9.14	Prr1	transcription factor Prr1	60048	0.0853	TRUE	TRUE
2	#N/A	SPCC18B5.06	Dom34	peloto ortholog (predicted)	44337.8	0.0564	TRUE	TRUE
2	#N/A	SPAC167.07c	Hul5	HECT-type ubiquitin-protein ligase E3 (predicted)	117772	0.0301	TRUE	TRUE
2	#N/A	SPBC15D4.05	Spbc15D4.05	conserved CobW/HypB/UreG nucleotide binding domain protein (predicted)	46315.4	0.0657	TRUE	TRUE
2	#N/A	SPCC63.14	Eis1	eisosome assembly protein eis1	131056	0.0203	TRUE	TRUE
2	#N/A	SPAC9G1.11c	Spn4	mitotic septin Spn4	44773.8	0.0658	TRUE	TRUE
2	#N/A	SPCC70.05c	Nnk1	serine/threonine protein kinase Nnk1 (predicted)	85912	0.0512	TRUE	TRUE
2	#N/A	SPAP27G11.10c	Nup184	nucleoporin Nup184	176974	0.0262	TRUE	TRUE
2	#N/A	SPAC16C9.04c	Mot2	CCR4-Not complex ubiquitin-protein ligase E3 subunit Mot2 (predicted)	54417.5	0.0573	TRUE	TRUE
2	#N/A	SPCC1672.02c	Sap1	switch-activating protein Sap1	29128	0.11	TRUE	TRUE
2	#N/A	SPAC513.05	Ams1	alpha-mannosidase Ams1 (predicted)	122441	0.0409	TRUE	TRUE
2	#N/A	SPAC959.03c	Utp7	U3 snoRNP-associated protein Utp7 (predicted)	59759.6	0.0788	TRUE	TRUE
2	#N/A	SPBC2D10.14c	Myo51	myosin type V	167664	0.017	TRUE	TRUE
2	#N/A	SPAC2G11.06	Vps4	AAA family ATPase Vps4 (predicted)	48403.9	0.0694	TRUE	TRUE
2	#N/A	SPBC215.01	Spbc215.01	GTPase activating protein (predicted)	95010.8	0.0408	TRUE	TRUE
2	#N/A	SPAC19G12.12	Dlp1	decaprenyl diphosphate synthase subunit 2 Dlp1	32412.7	0.15	TRUE	TRUE
2	#N/A	SPCC1183.06	Ung1	uracil DNA N-glycosylase Ung1	36706	0.0714	TRUE	TRUE
2	#N/A	SPBC32H8.02c	Nep2	NEDD8 protease Nep2	46434.7	0.0675	TRUE	TRUE
2	#N/A	SPAC24B11.08c	Spac24B11.08C	COPII-coated vesicle component Erv46 (predicted)	43707.5	0.105	TRUE	TRUE
2	#N/A	SPAC11D3.13	Hsp3104	ThiJ domain protein	24226.5	0.203	TRUE	TRUE
2	#N/A	SPAC22F3.05c	Alp41	GTP-binding protein involved in beta-tubulin folding Alp41	21236.9	0.21	TRUE	TRUE
2	#N/A	SPBC16G5.09	Spbc16G5.09	serine carboxypeptidase (predicted)	57646.7	0.0706	TRUE	TRUE
2	#N/A	SPAC144.06	Apl5	AP-3 adaptor complex subunit Apl5 (predicted)	93161.2	0.0545	TRUE	TRUE
2	#N/A	SPAC2F3.10	Vps54	GARP complex subunit Vps54 (predicted)	107954	0.0242	TRUE	TRUE
2	#N/A	SPBC1709.08	Cft1	cleavage factor one Cft1 (predicted)	160305	0.0291	TRUE	TRUE
2	#N/A	SPBC56F2.11	Met6	homoserine O-acetyltransferase Met6	55500.2	0.0619	TRUE	TRUE
2	#N/A	SPAC56F8.02	Spac56F8.02	AMP binding enzyme (predicted)	170693	0.031	TRUE	TRUE
2	#N/A	SPAC823.10c	Spac823.10C	mitochondrial carrier with solute carrier repeats (predicted)	33481.2	0.125	TRUE	TRUE
2	#N/A	SPCC1442.02	Spcc1442.02	central kinetochore associated family protein (predicted)	64178.4	0.0587	TRUE	TRUE
2	#N/A	SPCC16A11.17	Mcm4	MCM complex subunit Mcm4/Cdc21	101546	0.0329	TRUE	TRUE
2	#N/A	SPAC22E12.09c	Krp1	kexin	78128	0.0367	TRUE	TRUE
2	#N/A	SPBC1215.01	Shy1	cytochrome c oxidase assembly protein Shy1 (predicted)	33381	0.121	TRUE	TRUE
2	#N/A	SPAC3F10.06c	Rit1	initiator methionine tRNA 2'-O-ribosyl phosphate transferase (predicted)	50851.6	0.053	TRUE	TRUE
2	#N/A	SPCC830.08c	Yop1	ER membrane protein DP1/Yop1	20783.7	0.137	TRUE	TRUE
2	#N/A	SPAC6F6.12	Atg24	autophagy associated protein Atg24 (predicted)	46377.8	0.0823	TRUE	TRUE
2	#N/A	SPAC22H10.08	Spac22H10.08	DUF2009 protein	56538.1	0.0691	TRUE	TRUE
2	#N/A	SPAC23D3.07	Pup1	20S proteasome complex subunit beta 2 (predicted)	29338.3	0.0861	TRUE	TRUE
2	#N/A	SPCC1672.12c	Get4	ER membrane insertion protein Get4 (predicted)	34353.7	0.116	TRUE	TRUE
2	#N/A	SPCC1753.01c	Ssb2	single-stranded DNA binding protein Ssb2	30390.5	0.233	TRUE	TRUE
2	#N/A	SPBC16D10.03	Pgp2	EKC/KEOPS complex ATPase subunit Pgp2	37516.7	0.139	TRUE	TRUE
2	#N/A	SPCC1322.06	Kap113	karyopherin Kap113	112941	0.0224	TRUE	TRUE
2	#N/A	SPCC14G10.02	Urb1	ribosome biogenesis protein Urb1 (predicted)	179239	0.0217	TRUE	TRUE
2	#N/A	SPBC1271.07c	Spbc1271.07C	N-acetyltransferase (predicted)	18479.2	0.196	TRUE	TRUE
2	#N/A	SPAC31G5.15	Psd3	phosphatidylserine decarboxylase Psd3	108217	0.0558	TRUE	TRUE
2	#N/A	SPBP4H10.06c	Cut14	condensin complex SMC subunit Smc2	134144	0.035	TRUE	TRUE
2	#N/A	SPAC824.08	Gda1	guanosine-diphosphatase Gda1	61590.8	0.0953	TRUE	TRUE
2	#N/A	SPAC23C11.16	Plo1	Polo kinase Plo1	77305.1	0.0395	TRUE	TRUE
2	#N/A	SPAC4G9.15	Ifa38	ketoreductase involved in fatty acid elongation (predicted)	37308	0.114	TRUE	TRUE
2	#N/A	SPBC1711.05	Spbc1711.05	nucleocytoplasmic transport chaperone Srp40 (predicted)	47428.7	0.082	TRUE	TRUE
2	#N/A	SPBC409.17c	Spbc409.17C	DUF1769 family protein	25748.5	0.18	TRUE	TRUE
2	#N/A	SPBC4F6.06	Kin1	microtubule affinity-regulating kinase Kin1	98752.7	0.0471	TRUE	TRUE
2	#N/A	SPCC61.02	Spt3	SAGA complex subunit Spt3	35633.1	0.104	TRUE	TRUE
2	#N/A	SPAC11D3.04c	Spac11D3.04C	polyketide cyclase SnoaL-like domain protein	14646	0.185	TRUE	TRUE
2	#N/A	SPBC3E7.15c	Lac1	sphingosine N-acyltransferase Lac1	45338	0.0521	TRUE	TRUE
2	#N/A	SPBC36B7.09	Gcn2	eIF2 alpha kinase Gcn2	181200	0.0241	TRUE	TRUE
2	#N/A	SPCC584.05	Sec1	SNARE binding protein Sec1 (predicted)	79642	0.0476	TRUE	TRUE
2	#N/A	SPCC16C4.02c	Spcc16C4.02C	DUF1941 family protein, human neurochondrin ortholog	63039.4	0.0712	TRUE	TRUE
2	#N/A	SPBC660.10	Spbc660.10	mitochondrial translation elongation factor G (predicted)	90856.8	0.0394	TRUE	TRUE
2	#N/A	SPAC1486.10	Thi1	transcription factor Thi1	88063.3	0.0555	TRUE	TRUE
2	#N/A	SPCC74.02c	Ppn1	mRNA cleavage and polyadenylation specificity factor complex associated protein	77226.9	0.0408	TRUE	TRUE
2	#N/A	SPAC1F12.09	Gpi17	pig-S (predicted)	63964.6	0.0415	TRUE	TRUE
2	#N/A	SPAC13C5.05c	Spac13C5.05C	N-acetylglucosamine-phosphate mutase (predicted)	56348.8	0.0753	TRUE	TRUE
2	#N/A	SPBC20F10.03	Spbc20F10.03	conserved eukaryotic protein	50045.3	0.0493	TRUE	TRUE
2	#N/A	SPBC3H7.07c	Ser2	phosphoserine phosphatase Ser2 (predicted)	32412	0.117	TRUE	TRUE
2	#N/A	SPBC17A3.01c	Tim50	TIM23 translocase complex subunit Tim50 (predicted)	52574.8	0.102	TRUE	TRUE
2	#N/A	SPBC1289.17	Tf2-11	retrotransposable element/transposon Tf2-type	155072	0.0173	TRUE	TRUE
2	#N/A	SPAC823.15	Ppa1	minor serine/threonine protein phosphatase Ppa1	35291.1	0.104	TRUE	TRUE
2	#N/A	SPBC1706.03	Fzo1	mitochondrial dynamin family fusion GTPase protein (predicted)	87104.8	0.0462	TRUE	TRUE
2	#N/A	SPBP26C9.02c	Car1	arginase Car1	35720.9	0.0557	TRUE	TRUE
2	#N/A	SPBP35G2.05c	Cki2	serine/threonine protein kinase Cki2	49747.4	0.0713	TRUE	TRUE
2	#N/A	SPAC23E2.02	Lsd2	histone demethylase SWIRM2 (predicted)	142495	0.0291	TRUE	TRUE
2	#N/A	SPAC110.03	Cdc42	Rho family GTPase Cdc42	21329	0.161	TRUE	TRUE
2	#N/A	SPAPB1A10.09	Ase1	antiparallel microtubule cross-linking factor Ase1	83175	0.052	TRUE	TRUE
2	#N/A	SPBC543.02c	Spbc543.02C	DNAJ/TPR domain protein DNAJC7 family	53307.5	0.0399	TRUE	TRUE
2	#N/A	SPBC13G1.03c	Pex14	peroxisomal docking protein Pex14	32815.2	0.0839	TRUE	TRUE
2	#N/A	SPBC3B9.08c	Mnh1	Mago-nashi homolog Mnh1 (predicted)	17268.2	0.265	TRUE	TRUE
2	#N/A	SPACUNK4.07c	Cta4	P-type ATPase, calcium transporting Cta4	136265	0.0182	TRUE	TRUE
2	#N/A	SPBC19C7.08c	Spbc19C7.08C	AdoMet-dependent tRNA methyltransferase (predicted)	77554.9	0.0661	TRUE	TRUE
2	#N/A	SPBC2G2.16	Spbc2G2.16	mannose-6-phosphate isomerase (predicted)	45591.4	0.0801	TRUE	TRUE
2	#N/A	SPAC15A10.12c	Spac15A10.12C	TRAPP complex subunit 2-like (predicted)	17135.6	0.304	TRUE	TRUE
2	#N/A	SPCC63.08c	Atg1	autophagy and CVT pathway serine/threonine protein kinase Atg1	91588.5	0.0301	TRUE	TRUE
2	#N/A	SPBC4C3.09	Spbc4C3.09	acetylglucosaminyltransferase (predicted)	44097.7	0.0559	TRUE	TRUE
2	#N/A	SPBC4C3.06	Syp1	cytoskeletal protein Syp1 (predicted)	90760.5	0.0379	TRUE	TRUE
2	#N/A	SPCC1020.07	Spcc1020.07	pseudouridine-5'-phosphatase (predicted)	26497.8	0.169	TRUE	TRUE
2	#N/A	SPAC1952.16	Rga9	RhoGAP, GTPase activator towards Rho/Rac/Cdc42-like small GTPases (predicted)	76871.9	0.0299	TRUE	TRUE
2	#N/A	SPAC15A10.04c	Zpr1	EF-1 alpha binding zinc finger protein Zpr1 (predicted)	51376.7	0.0937	TRUE	TRUE
2	#N/A	SPBC19G7.07c	Ppr3	mitochondrial PPR repeat protein Ppr3	79297	0.0349	TRUE	TRUE
2	#N/A	SPCC895.05	For3	formin For3	166233	0.0178	TRUE	TRUE
2	#N/A	SPBC3H7.10	Elp6	elongator complex subunit Elp6 (predicted)	28173.7	0.145	TRUE	TRUE
2	#N/A	SPAC26A3.12c	Dhp1	5'-3' exoribonuclease Dhp1	112370	0.0212	TRUE	TRUE
2	#N/A	SPBC19F8.07	Mcs6	TFIIH associated cyclin-dependent protein kinase Mcs6	38539.2	0.0955	TRUE	TRUE
2	#N/A	SPAC26A3.09c	Rga2	Rho-type GTPase activating protein Rga2	143594	0.0337	TRUE	TRUE
2	#N/A	SPAC17H9.02	Mtl1	TRAMP complex ATP-dependent RNA helicase (predicted)	118467	0.033	TRUE	TRUE
2	#N/A	SPCC4B3.16	Tip41	TIP41-like type 2a phosphatase regulator Tip41	29456	0.103	TRUE	TRUE
2	#N/A	SPCC364.01	Cif1	calnexin independence factor Cif1	36019.5	0.075	TRUE	TRUE
2	#N/A	SPBC1685.14c	Spbc1685.14C	Vid27 family protein	92430.2	0.0437	TRUE	TRUE
2	#N/A	SPBC36.09	Sap61	U2 snRNP-associated protein sap61	57256.8	0.0854	TRUE	TRUE
2	#N/A	SPBC16A3.18	Cip1	RNA-binding protein Cip1	53479.5	0.0653	TRUE	TRUE
2	#N/A	SPAC664.02c	Arp8	actin-like protein, Ino80 complex subunit Arp8	75196.5	0.0559	TRUE	TRUE
2	#N/A	SPAC2C4.07c	Dis32	3'-5'-exoribonuclease activity Dis3L2	105154	0.0313	TRUE	TRUE
2	#N/A	SPCC736.03c	Msf1	mitochondrial phenylalanyl-tRNA synthetase Msf1 (predicted)	50189.6	0.0746	TRUE	TRUE
2	#N/A	SPBC2A9.11c	Iss9	conserved eukaryotic protein	46218.4	0.0835	TRUE	TRUE
2	#N/A	SPBC1539.04	Tts1	tetra spanning protein 1, Tts1	31571.3	0.0681	TRUE	TRUE
2	#N/A	SPAC13D1.01c,SPAC19D5.09c	Tf2-7	retrotransposable element/transposon Tf2-type	154962	0.0173	TRUE	TRUE
2	#N/A	SPBC337.09	Erg28	Erg28 protein (predicted)	15252.3	0.184	TRUE	TRUE
2	#N/A	SPAC57A10.02	Cdr2	serine/threonine protein kinase Cdr2	85973.9	0.04	TRUE	TRUE
2	#N/A	SPAC1F8.04c	Spac1F8.04C	hydrolase (predicted)	50371.3	0.102	TRUE	TRUE
2	#N/A	SPCC965.06	Osr2	aldo-keto reductase (predicted)	38432	0.122	TRUE	TRUE
2	#N/A	SPBC4C3.10c	Pre3	20S proteasome complex subunit beta 1 Pre3 (predicted)	24564.9	0.137	TRUE	TRUE
2	#N/A	SPBC1778.07	Spbc1778.07	methyltransferase N2227 family	43335.5	0.0643	TRUE	TRUE
2	#N/A	SPBC29A10.16c	Spbc29A10.16C	cytochrome b5 (predicted)	13910.7	0.468	TRUE	TRUE
2	#N/A	SPCC645.06c	Rgf3	RhoGEF Rgf3	144437	0.0243	TRUE	TRUE
2	#N/A	SPAC4G8.07c	Trm2	tRNA (m5U54) methyltransferase Trm2 (predicted)	59615.4	0.0531	TRUE	TRUE
2	#N/A	SPBC31E1.06	Bms1	GTP binding protein Bms1 (predicted)	127649	0.0214	TRUE	TRUE
2	#N/A	SPAC3A11.12c	Rpt5	19S proteasome regulatory subunit Rpt5 (predicted)	48837.8	0.0913	TRUE	FALSE
9574	3819	SPBC17G9.11c	Pyr1	pyruvate carboxylase Pyr1	130864	0.832	FALSE	TRUE
1687	359	SPAC513.01c,SPCP31B10.07	Eft201	translation elongation factor 2 (EF-2) Eft2,A	93231.2	0.705	FALSE	FALSE
1330	389	SPAC56E4.04c	Cut6	acetyl-CoA/biotin carboxylase	256848	0.722	FALSE	TRUE
864	1558	SPCC794.09c	Tef101	translation elongation factor EF-1 alpha Ef1a-a	49660.5	0.696	FALSE	TRUE
860	298	SPAC23A1.10,SPBC839.15c	Tef102	translation elongation factor EF-1 alpha Ef1a-b	49674.6	0.696	FALSE	FALSE
709	271	SPBC14F5.04c	Pgk1	phosphoglycerate kinase Pgk1 (predicted)	43965.1	0.886	FALSE	TRUE
691	1695	SPAC3H5.12c	Rpl501	60S ribosomal protein L5 (predicted)	33461.2	0.673	FALSE	TRUE
657	200	SPAC1F8.07c	Spac1F8.07C	pyruvate decarboxylase (predicted)	61548.2	0.725	FALSE	TRUE
650	144	SPCC1183.08c	Rpl101	60S ribosomal protein L10a	23918	0.551	FALSE	TRUE
633	140	SPBC16G5.14c	Rps3	40S ribosomal protein S3 (predicted)	27552.8	0.663	FALSE	TRUE
592	184	SPAC926.04c	Hsp90	Hsp90 chaperone	80600	0.784	FALSE	TRUE
567	169	SPAC29A4.02c	Spac29A4.02C	translation elongation factor EF-1 gamma subunit	45702.7	0.802	FALSE	TRUE
544	4	SPBC30D10.18c	Rpl102	60S ribosomal protein L10a	23885.4	0.569	FALSE	TRUE
540	115	SPCC13B11.01	Adh1	alcohol dehydrogenase Adh1	37395.9	0.689	FALSE	TRUE
481	191	SPBC19C2.07	Fba1	fructose-bisphosphate aldolase Fba1	39570.3	0.779	FALSE	TRUE
479	189	SPBC660.16	Spbc660.16	phosphogluconate dehydrogenase, decarboxylating	53681.4	0.854	FALSE	TRUE
466	196	SPCC417.08	Tef3	translation elongation factor eEF3	115804	0.804	FALSE	TRUE
442	173	SPBC16H5.02	Pfk1	6-phosphofructokinase pfk1	102557	0.749	FALSE	TRUE
436	2045	SPBC29A3.04	Rpl8	60S ribosomal protein L7a/L8 (predicted)	28607.4	0.776	FALSE	TRUE
431	181	SPBC32H8.12c	Act1	actin Act1	41765.8	0.752	FALSE	TRUE
427	414	SPBC32F12.11	Tdh1	glyceraldehyde-3-phosphate dehydrogenase Tdh1	35870	0.857	FALSE	TRUE
410	85	SPBC24C6.04	Spbc24C6.04	delta-1-pyrroline-5-carboxylate dehydrogenase (predicted)	60219.7	0.684	FALSE	TRUE
398	614	SPBC1815.01	Eno101	enolase (predicted)	47437.3	0.743	FALSE	TRUE
370	111	SPAC110.04c	Pss1	heat shock protein Pss1	80377.2	0.701	FALSE	TRUE
346	90	SPAC4A8.11c	Fas2	fatty acid synthase alpha subunit Lsd1	202174	0.64	FALSE	TRUE
345	1036	SPAC4H3.10c	Pyk1	pyruvate kinase	55515.6	0.76	FALSE	TRUE
344	99	SPBC1604.05	Pgi1	glucose-6-phosphate isomerase (predicted)	60885.6	0.542	FALSE	TRUE
343	121	SPAC926.09c	Fas1	fatty acid synthase beta subunit Fas1	230564	0.591	FALSE	TRUE
325	102	SPCC794.12c	Mae2	malic enzyme, malate dehydrogenase (oxaloacetate decarboxylating), Mae2	62537.8	0.805	FALSE	TRUE
309	67	SPAC22G7.06c	Ura1	carbamoyl-phosphate synthase (glutamine hydrolyzing), aspartate carbamoyltransferase Ura1	248314	0.511	FALSE	TRUE
304	80	SPAC4F8.07c	Hxk2	hexokinase 2	50922.1	0.695	FALSE	TRUE
291	56	SPAP7G5.04c	Lys1	aminoadipate-semialdehyde dehydrogenase	156899	0.551	FALSE	TRUE
287	143	SPAC9.09	Met26	homocysteine methyltransferase Met26	85342.1	0.736	FALSE	TRUE
286	80	SPBC1703.07	Spbc1703.07	ATP citrate synthase subunit 1 (predicted)	67205.6	0.795	FALSE	TRUE
277	985	SPAC664.04c,SPBC18H10.14	Rps1602	40S ribosomal protein S16 (predicted)	15395.2	0.807	FALSE	FALSE
276	53	SPBC8D2.06	Irs1	cytoplasmic isoleucine-tRNA ligase Irs1 (predicted)	122920	0.605	FALSE	TRUE
272	42	SPAC4G9.16c	Rpl901	60S ribosomal protein L9	21513.3	0.505	FALSE	TRUE
267	76	SPAC17A5.15c	Gus1	cytoplasmic glutamate-tRNA ligase gus1 (predicted)	80751.8	0.709	FALSE	TRUE
257	334	SPBC530.10c	Anc1	mitochondrial adenine nucleotide carrier Anc1	35021.8	0.516	FALSE	TRUE
253	1156	SPAC1783.08c	Rpl1502	60S ribosomal protein L15b (predicted)	23822.7	0.522	FALSE	TRUE
243	1024	SPBC800.04c	Rpl4301	60S ribosomal protein L37a (predicted)	10421.9	0.543	FALSE	TRUE
242	54	SPAC1834.02	Aro1	pentafunctional aromatic polypeptide Aro1 (predicted)	173788	0.509	FALSE	TRUE
235	59	SPBC1709.02c	Vrs1	cytoplasmic valine-tRNA ligase Vrs1/Vas1	111320	0.608	FALSE	TRUE
234	786	SPAC23A1.08c	Rpl3401	60S ribosomal protein L34	12870.7	0.518	FALSE	TRUE
233	37	SPAC10F6.01c	Sir1	sulfite reductase Sir1	163848	0.595	FALSE	TRUE
227	72	SPBC8D2.18c	Spbc8D2.18C	adenosylhomocysteinase (predicted)	47383.6	0.679	FALSE	TRUE
226	525	SPBC56F2.12	Ilv5	acetohydroxyacid reductoisomerase (predicted)	45190	0.693	FALSE	TRUE
223	150	SPAC328.10c	Rps502	40S ribosomal protein S5 (predicted)	22357.6	0.714	FALSE	TRUE
222	10	SPCC613.06	Rpl902	60S ribosomal protein L9	21382.4	0.508	FALSE	TRUE
218	13	SPAC6B12.15	Cpc2	RACK1 ortholog Cpc2	34851.1	0.933	FALSE	TRUE
210	59	SPAC26F1.13c	Lrs1	cytoplasmic leucine-tRNA ligase Lrs1 (predicted)	126455	0.613	FALSE	TRUE
206	722	SPBC685.07c	Rpl2701	60S ribosomal protein L27	15389.8	0.574	FALSE	TRUE
205	47	SPAC144.03	Ade2	adenylosuccinate synthetase Ade2	47877	0.608	FALSE	TRUE
205	48	SPBC25H2.02	Trs1	cytoplasmic threonine-tRNA ligase Trs1 (predicted)	80140.8	0.649	FALSE	TRUE
202	1746	SPAP7G5.05	Rpl1002	60S ribosomal protein L10	25360.3	0.67	FALSE	TRUE
201	61	SPBC14F5.09c	Ade8	adenylosuccinate lyase Ade8	54309.2	0.672	FALSE	TRUE
196	141	SPAC19B12.04,SPBC19G7.03c	Rps3001	40S ribosomal protein S30 (predicted)	6910.1	0.475	FALSE	FALSE
196	34	SPCC364.07	Ser3	D-3 phosphoglycerate dehydrogenase Ser3 (predicted)	50884.4	0.749	FALSE	TRUE
194	67	SPAC9E9.06c	Spac9E9.06C	threonine synthase (predicted)	57634.2	0.617	FALSE	TRUE
193	720	SPAC6F6.07c	Rps13	40S ribosomal protein S13	16953.8	0.695	FALSE	TRUE
191	1375	SPBC365.03c	Rpl2101	60S ribosomal protein L21 (predicted)	18379.7	0.581	FALSE	TRUE
189	423	SPBC16D10.11c,SPCC1259.01c	Rps1801	40S ribosomal protein S18 (predicted)	17435.8	0.52	FALSE	FALSE
188	959	SPBP22H7.08	Rps1002	40S ribosomal protein S10 (predicted)	16443	0.728	FALSE	TRUE
187	64	SPBC19C7.06	Prs1	cytoplasmic proline-tRNA ligase Prs1 (predicted)	78875.8	0.649	FALSE	TRUE
185	17	SPAPJ698.02c	Rps002	40S ribosomal protein S0B	31421	0.509	FALSE	TRUE
183	934	SPAC3G9.03,SPCC1322.11	Rpl2301	60S ribosomal protein L23	14882.7	0.583	FALSE	FALSE
183	19	SPBC354.12	Gpd3	glyceraldehyde 3-phosphate dehydrogenase Gpd3	35674.8	0.487	FALSE	TRUE
182	290	SPAC890.08	Rpl31	60S ribosomal protein L31 (predicted)	13261.3	0.664	FALSE	TRUE
178	32	SPAPB1E7.07	Glt1	glutamate synthase Glt1 (predicted)	232853	0.432	FALSE	TRUE
178	141	SPBC1921.01c	Rpl35B	60S ribosomal protein L35a (predicted)	12187.2	0.722	FALSE	TRUE
178	382	SPAC1687.06c	Rpl44	60S ribosomal protein L28/L44 (predicted)	14755.2	0.507	FALSE	TRUE
175	64	SPAC57A10.12c	Ura3	dihydroorotate dehydrogenase Ura3	48297.6	0.695	FALSE	TRUE
174	21	SPAC1006.07	Spac1006.07	translation initiation factor eIF4A (predicted)	44436.4	0.791	FALSE	TRUE
172	45	SPBC685.06	Rps001	40S ribosomal protein S0A (p40)	31759.7	0.459	FALSE	TRUE
172	580	SPAC26A3.04,SPAC3A12.10	Rpl2002	60S ribosomal protein L20 (predicted)	20599.6	0.67	FALSE	FALSE
168	22	SPBC21B10.10	Rps402	40S ribosomal protein S4 (predicted)	29659.6	0.615	FALSE	TRUE
168	204	SPAC31G5.17c	Rps1001	40S ribosomal protein S10 (predicted)	16275.8	0.75	FALSE	TRUE
165	1214	SPAC959.07	Rps403	40S ribosomal protein S4 (predicted)	29675.7	0.664	FALSE	TRUE
164	218	SPCC74.05	Rpl2702	60S ribosomal protein L27 (predicted)	15305.3	0.574	FALSE	TRUE
164	31	SPCC584.01c	Spcc584.01C	sulfite reductase NADPH flavoprotein subunit (predicted)	111356	0.477	FALSE	TRUE
160	81	SPBC2G5.05	Spbc2G5.05	transketolase (predicted)	75184	0.712	FALSE	TRUE
158	835	SPBC56F2.02	Rpl1901	60S ribosomal protein L19	22724.4	0.575	FALSE	TRUE
155	37	SPAC22A12.16	Spac22A12.16	ATP-citrate synthase subunit 2 (predicted)	53943	0.642	FALSE	TRUE
154	29	SPBC25B2.09c	Mrs1	mitochondrial and cytoplasmic arginine-tRNA ligase Rrs1/Mrs1 (predicted)	70692.4	0.709	FALSE	TRUE
152	42	SPBC16H5.08c	Spbc16H5.08C	ribosome biogenesis ATPase, Arb family ABCF2-like (predicted)	69215.9	0.639	FALSE	TRUE
152	45	SPCC1020.06c	Tal1	transaldolase (predicted)	35239.8	0.699	FALSE	TRUE
151	105	SPBC18H10.12c	Rpl701	60S ribosomal protein L7	28731.7	0.602	FALSE	TRUE
148	34	SPBC17A3.04c	Rar1	cytoplasmic methionine-tRNA ligase Mrs1 (predicted)	88884.1	0.538	FALSE	TRUE
146	301	SPAC1805.13	Rpl14	60S ribosomal protein L14 (predicted)	15209.8	0.679	FALSE	TRUE
143	32	SPBC4F6.18c	Arf1	ADP-ribosylation factor, Arf family Arf1	20619.5	0.85	FALSE	TRUE
140	21	SPAP7G5.02c	Gua2	GMP synthase [glutamine-hydrolyzing] Gua2 (predicted)	60045.8	0.668	FALSE	TRUE
138	35	SPAC4A8.16c	Tif33	translation initiation factor eIF3c	104370	0.454	FALSE	TRUE
137	34	SPBC17D11.05	Tif32	translation initiation factor eIF3a	107075	0.462	FALSE	TRUE
135	67	SPCC1682.14	Rpl1902	60S ribosomal protein L19	22754.4	0.554	FALSE	TRUE
135	270	SPAC13G6.07c	Rps601	40S ribosomal protein S6	27499.9	0.502	FALSE	TRUE
134	39	SPCC191.02c	Acs1	acetyl-CoA ligase (predicted)	73036.7	0.63	FALSE	TRUE
134	17	SPAC694.02	Spac694.02	DEAD/DEAH box helicase	195066	0.287	FALSE	TRUE
133	40	SPBC1921.05	Ape2	aminopeptidase Ape2 (predicted)	99449.3	0.58	FALSE	TRUE
132	457	SPCC576.08c	Rps2	40S ribosomal protein S2 (predicted)	27637.8	0.573	FALSE	TRUE
132	32	SPBC14F5.03c	Kap123	karyopherin Kap123	117837	0.538	FALSE	TRUE
131	29	SPBPJ4664.04	Cop1	coatomer alpha subunit Cop1 (predicted)	136373	0.481	FALSE	TRUE
123	208	SPAC664.05	Rpl13	60S ribosomal protein L13 (predicted)	23529.2	0.659	FALSE	TRUE
122	21	SPBC1778.06c	Fim1	fimbrin	68619.7	0.651	FALSE	TRUE
122	17	SPBC1604.21c	Ptr3	ubiquitin activating enzyme E1	112952	0.415	FALSE	TRUE
121	34	SPBC18H10.02	Lcf1	long-chain-fatty-acid-CoA ligase Lcf1	75967.8	0.47	FALSE	TRUE
120	26	SPAC9E9.11	Plr1	pyridoxal reductase Plr1	36816	0.688	FALSE	TRUE
119	19	SPAC56E4.03	Spac56E4.03	aromatic aminotransferase (predicted)	53168.6	0.654	FALSE	TRUE
119	228	SPAC6G9.09c	Rpl2401	60S ribosomal protein L24 (predicted)	16837	0.49	FALSE	TRUE
118	64	SPAC4F8.14c	Hcs1	3-hydroxy-3-methylglutaryl-CoA synthase	49240.6	0.678	FALSE	TRUE
118	208	SPBC11C11.07	Rpl1801	60S ribosomal protein L18	21190.7	0.321	FALSE	TRUE
118	376	SPAC18G6.14c	Rps7	40S ribosomal protein S7 (predicted)	21948.1	0.749	FALSE	TRUE
117	436	SPAC23C11.02c,SPBP4H10.13	Rps23	40S ribosomal protein S23 (predicted)	15655.4	0.497	FALSE	FALSE
115	33	SPBC1773.10c	Nrs1	cytoplasmic asparagine-tRNA ligase Nrs1 (predicted)	63871.9	0.644	FALSE	TRUE
115	344	SPCC1393.03	Rps1501	40S ribosomal protein S15 (predicted)	17520.2	0.654	FALSE	TRUE
114	112	SPAPB1E7.12	Rps602	40S ribosomal protein S6 (predicted)	27475.8	0.502	FALSE	TRUE
114	6	SPBC405.01	Ade1	phosphoribosylamine-glycine ligase/phosphoribosylformylglycinamidine cyclo-ligase	85232.8	0.602	FALSE	TRUE
112	355	SPAC144.11,SPAC31G5.03	Rps1102	40S ribosomal protein S11 (predicted)	17500.3	0.645	FALSE	FALSE
110	26	SPAC3F10.03	Grs1	mitochondrial and cytoplasmic glycine-tRNA ligase Grs1	74006.5	0.597	FALSE	TRUE
110	28	SPBC17G9.09	Tif213	translation initiation factor eIF2 gamma subunit	48782.2	0.549	FALSE	TRUE
108	21	SPBC19F5.04	Spbc19F5.04	aspartate kinase (predicted)	56813.7	0.674	FALSE	TRUE
108	209	SPAC17A5.03	Rpl301	60S ribosomal protein L3	43802.9	0.518	FALSE	TRUE
107	19	SPAC139.02c	Oac1	mitochondrial anion transmembrane transporter (predicted)	35548.9	0.756	FALSE	TRUE
105	278	SPCP31B10.08c	Rpl35A	60S ribosomal protein L35a	12108.2	0.759	FALSE	TRUE
105	38	SPAC26A3.05	Chc1	clathrin heavy chain Chc1 (predicted)	190024	0.374	FALSE	TRUE
105	452	SPBC106.18	Rpl2501	60S ribosomal protein L25 (predicted)	15836.2	0.56	FALSE	TRUE
103	586	SPBP8B7.03c	Rpl402	60S ribosomal protein L4 (predicted)	39767.3	0.573	FALSE	TRUE
103	14	SPAC19A8.15	Trp2	tryptophan synthase (predicted)	75437.5	0.702	FALSE	TRUE
102	20	SPCC1223.07c	Drs1	cytoplasmic aspartate-tRNA ligase Drs1 (predicted)	66673.1	0.634	FALSE	TRUE
102	9	SPBC16A3.15c	Nda2	tubulin alpha 1	51152	0.501	FALSE	TRUE
102	507	SPBC21C3.13	Rps1901	40S ribosomal protein S19 (predicted)	16150.5	0.535	FALSE	TRUE
101	22	SPAC977.14c	Spac977.14C	aldo/keto reductase, predicted calcium channel regulator	39916.2	0.67	FALSE	TRUE
100	23	SPBC428.05c	Arg12	argininosuccinate synthase Arg12	46085.3	0.688	FALSE	TRUE
100	50	SPAC24H6.07	Rps901	40S ribosomal protein S9	22161.8	0.497	FALSE	TRUE
100	19	SPAC1751.03	Spac1751.03	translation initiation factor eIF3m	45086.1	0.425	FALSE	TRUE
100	21	SPAC6F12.10c	Ade3	phosphoribosylformylglycinamidine synthase Ade3 (predicted)	144870	0.362	FALSE	TRUE
99	37	SPBC12D12.03	Cct1	chaperonin-containing T-complex alpha subunit Cct1	60048.4	0.617	FALSE	TRUE
98	63	SPAC1071.10c	Pma1	P-type proton ATPase, P3-type Pma1	99885.9	0.379	FALSE	TRUE
97	4	SPBC29A3.12	Rps902	40S ribosomal protein S9 (predicted)	22245.9	0.5	FALSE	TRUE
96	21	SPBC4F6.04	Rpl2502	60S ribosomal protein L25 (predicted)	15768.1	0.56	FALSE	TRUE
96	14	SPBC32F12.10	Spbc32F12.10	phosphoglucomutase (predicted)	60600.6	0.688	FALSE	TRUE
94	20	SPAC22F8.08	Sec24	COPII cargo receptor Sec24/Sfb2 subunit	101907	0.4	FALSE	TRUE
94	1420	SPCC622.18	Rpl6	60S ribosomal protein L6 (predicted)	21248.3	0.662	FALSE	TRUE
93	32	SPAC6F12.13c	Fps1	geranyltranstransferase Fps1	39518.2	0.458	FALSE	TRUE
93	15	SPAC3C7.08c	Elf1	AAA family ATPase Elf1	116704	0.453	FALSE	TRUE
92	194	SPBC2G5.06c	Hmt2	sulfide-quinone oxidoreductase	51576.2	0.684	FALSE	TRUE
92	17	SPBC1539.03c	Arg41	argininosuccinate lyase (predicted)	51573.9	0.522	FALSE	TRUE
91	21	SPCC1672.05c	Yrs1	cytoplasmic tyrosine-tRNA ligase Yrs1 (predicted)	44577.1	0.564	FALSE	TRUE
91	15	SPBC800.05c	Atb2	tubulin alpha 2	50535.8	0.468	FALSE	TRUE
90	88	SPAC22A12.04c,SPAC5D6.01	Rps2201	40S ribosomal protein S15a (predicted)	14760.5	0.738	FALSE	FALSE
90	55	SPCC18.14c	Rpp0	60S acidic ribosomal protein Rpp0 (predicted)	33566	0.397	FALSE	TRUE
89	50	SPBC215.05	Gpd1	glycerol-3-phosphate dehydrogenase Gpd1	41994.6	0.621	FALSE	TRUE
89	83	SPCC1739.13	Ssa2	heat shock protein Ssa2	70234.7	0.504	FALSE	TRUE
89	23	SPBC725.15	Ura5	orotate phosphoribosyltransferase Ura5	23717.6	0.572	FALSE	TRUE
89	12	SPAC56F8.03	Spac56F8.03	translation initiation factor IF2 (predicted)	119934	0.362	FALSE	TRUE
88	15	SPAC23A1.12c	Frs1	cytoplasmic phenylalanine-tRNA ligase beta subunit Frs1 (predicted)	66852	0.555	FALSE	TRUE
88	26	SPCC622.12c	Gdh1	NADP-specific glutamate dehydrogenase Gdh1 (predicted)	48789.8	0.8	FALSE	TRUE
88	27	SPACUNK4.16c	Spacunk4.16C	alpha,alpha-trehalose-phosphate synthase (predicted)	106821	0.499	FALSE	TRUE
87	33	SPAC3G9.09c	Tif211	translation initiation factor eIF2 alpha subunit	34526.1	0.52	FALSE	TRUE
87	124	SPAC9G1.03c	Rpl3001	60S ribosomal protein L30 (predicted)	11592.5	0.569	FALSE	TRUE
87	1582	SPAC1F7.13c,SPBC2F12.07c,SPBC839.04	Rpl801	60S ribosomal protein L8 (predicted)	27099.6	0.581	FALSE	FALSE
87	64	SPBC14F5.05c	Sam1	S-adenosylmethionine synthetase	41832.5	0.72	FALSE	TRUE
86	44	SPAC3H5.07	Rpl702	60S ribosomal protein L7	28450.5	0.448	FALSE	TRUE
86	24	SPAC10F6.13c	Spac10F6.13C	aspartate aminotransferase (predicted)	46141.2	0.819	FALSE	TRUE
85	18	SPAC328.03	Tps1	alpha,alpha-trehalose-phosphate synthase [UDP-forming]	58494.2	0.491	FALSE	TRUE
84	20	SPAC1F7.05	Cdc22	ribonucleoside reductase large subunit Cdc22	92001.5	0.507	FALSE	TRUE
84	16	SPCC1183.02	Spcc1183.02	glutathione S-transferase, translational elongation factor eEF1 (predicted)	25505.1	0.65	FALSE	TRUE
84	89	SPCC364.03	Rpl1702	60S ribosomal protein L17 (predicted)	20827.2	0.62	FALSE	TRUE
82	337	SPBC83.02c	Rpl4302	60S ribosomal protein L37a (predicted)	10380	0.489	FALSE	TRUE
82	50	SPCC1223.08c	Dfr1	dihydrofolate reductase/ serine hydrolase family fusion protein Dfr1	51523.8	0.614	FALSE	TRUE
82	109	SPAPB17E12.13	Rpl1802	60S ribosomal protein L18 (predicted)	21184.9	0.353	FALSE	TRUE
82	36	SPAC11E3.15	Rpl22	60S ribosomal protein L22 (predicted)	13320.7	0.607	FALSE	TRUE
81	5	SPBC460.02c	Spbc460.02C	eukaryotic translation elongation factor, glutathione S-transferase (predicted)	25718.3	0.527	FALSE	TRUE
81	236	SPAC3H5.05c,SPBC18H10.13	Rps1401	40S ribosomal protein S14 (predicted)	14699.3	0.691	FALSE	FALSE
80	151	SPBC1709.05	Sks2	heat shock protein, ribosome associated molecular chaperone Sks2	67206.9	0.573	FALSE	TRUE
80	431	SPAC521.05	Rps802	40S ribosomal protein S8 (predicted)	22564.5	0.645	FALSE	TRUE
80	330	SPBC16C6.11	Rpl3201	60S ribosomal protein L32	14445.3	0.551	FALSE	TRUE
80	14	SPBC17A3.07	Pgr1	mitochondrial glutathione reductase Pgr1	50000.3	0.457	FALSE	TRUE
79	21	SPAC8E11.02c	Rad24	14-3-3 protein Rad24	30083.3	0.607	FALSE	TRUE
78	44	SPAC25G10.05c	His1	ATP phosphoribosyltransferase	34029.5	0.632	FALSE	TRUE
78	19	SPBC25D12.04	Suc22	ribonucleotide reductase small subunit Suc22	45407.1	0.45	FALSE	TRUE
78	12	SPAC10F6.03c	Cts1	CTP synthase Cts1 (predicted)	66867.3	0.503	FALSE	TRUE
77	13	SPBC16C6.13c	Sec27	coatomer beta' subunit (predicted)	89805.5	0.536	FALSE	TRUE
77	54	SPBC776.09	Ste13	ATP-dependent RNA helicase Ste13	54796.3	0.532	FALSE	TRUE
77	89	SPBC1711.06	Rpl401	60S ribosomal protein L4 (predicted)	39910.5	0.49	FALSE	TRUE
76	29	SPBC16E9.05	Erg6	sterol 24-C-methyltransferase Erg6	42868.1	0.725	FALSE	TRUE
75	21	SPAC26F1.03	Pda1	pyruvate dehydrogenase e1 component alpha subunit Pda1 (predicted)	45138.8	0.565	FALSE	TRUE
75	62	SPBC3E7.16c	Leu3	2-isopropylmalate synthase Leu3	64043.4	0.45	FALSE	TRUE
75	155	SPBC839.05c	Rps1701	40S ribosomal protein S17 (predicted)	15514.2	0.611	FALSE	TRUE
74	7	SPBC342.02	Qrs1	cytoplasmic glutaminyl-tRNA ligase Qrs1 (predicted)	92075.6	0.367	FALSE	TRUE
74	17	SPAC3A12.18	Zwf1	glucose-6-phosphate 1-dehydrogenase (predicted)	57206.9	0.492	FALSE	TRUE
73	6	SPBC146.14c	Sec26	coatomer beta subunit (predicted)	104704	0.345	FALSE	TRUE
73	32	SPBC31F10.06c	Sar1	ADP-ribosylation factor Sar1	21280.6	0.674	FALSE	TRUE
73	602	SPBC2F12.04	Rpl1701	60S ribosomal protein L17	20814.3	0.567	FALSE	TRUE
73	275	SPCC613.05c	Rpl35	60S ribosomal protein L35	14303.1	0.418	FALSE	TRUE
73	30	SPAC23G3.06	Nop58	U3 snoRNP protein Nop58 (predicted)	55762.4	0.484	FALSE	TRUE
72	7	SPCC306.09c	Cap1	adenylyl cyclase-associated protein Cap1	60244.2	0.43	FALSE	TRUE
72	8	SPBC30D10.05c	Spbc30D10.05C	sepiapterin reductase (predicted)	26645.4	0.781	FALSE	TRUE
72	19	SPBC11B10.02c	His3	histidinol-phosphate aminotransferase imidazole acetol phosphate transaminase His3	42735.6	0.599	FALSE	TRUE
71	61	SPBC649.02	Rps1902	40S ribosomal protein S19 (predicted)	16062.3	0.531	FALSE	TRUE
71	64	SPAC227.18	Lys3	saccharopine dehydrogenase Lys3	41393.6	0.666	FALSE	TRUE
70	10	SPCC24B10.09	Rps1702	40S ribosomal protein S17 (predicted)	15534.4	0.621	FALSE	TRUE
69	61	SPBC21C3.08c	Car2	ornithine transaminase Car2	48248.4	0.605	FALSE	TRUE
68	12	SPBC146.13c	Myo1	myosin type I	135714	0.341	FALSE	TRUE
68	11	SPCC1322.05c	Spcc1322.05C	leukotriene A-4 hydrolase (predicted)	69524.8	0.516	FALSE	TRUE
68	10	SPBC119.10	Asn1	asparagine synthetase	63243	0.449	FALSE	TRUE
67	325	SPAC30D11.12	Rpl3802	60S ribosomal protein L38 (predicted)	8339.1	0.676	FALSE	TRUE
67	63	SPAC13G6.02c	Rps101	40S ribosomal protein S3a	28488.6	0.579	FALSE	TRUE
66	15	SPAC1556.07	Pmm1	phosphomannomutase Pmm1	29224.1	0.588	FALSE	TRUE
66	294	SPBC29B5.03c	Rpl26	60S ribosomal protein L26 (predicted)	14341.4	0.54	FALSE	TRUE
66	9	SPAP8A3.09c	Paa1	protein phosphatase regulatory subunit Paa1	66618.8	0.498	FALSE	TRUE
66	17	SPAC1420.03,SPAPB8E5.02c	Rpn501	19S proteasome regulatory subunit Rpn501	51620.2	0.564	FALSE	FALSE
65	19	SPAC144.12	Rki1	ribose 5-phosphate isomerase Rki1 (predicted)	29329.4	0.38	FALSE	TRUE
65	15	SPAC57A7.12	Ssz1	heat shock protein Ssz1 (predicted)	61286.7	0.532	FALSE	TRUE
65	134	SPAC22H12.04c	Rps102	40S ribosomal protein S3a (predicted)	28521.7	0.552	FALSE	TRUE
65	7	SPAC3G9.06	Frs2	cytoplasmic phenylalanine-tRNA ligase alpha subunit Frs2 (predicted)	56268.7	0.649	FALSE	TRUE
65	27	SPAC23H3.09c	Gly1	threonine aldolase Gly1 (predicted)	41319.1	0.447	FALSE	TRUE
64	10	SPBC26H8.07c	Nda3	tubulin beta Nda3	49471.8	0.538	FALSE	TRUE
64	11	SPBC646.09c	Int6	eIF3e subunit Int6	57115.4	0.531	FALSE	TRUE
64	14	SPAC23A1.03	Apt1	adenine phosphoribosyltransferase (APRT) (predicted)	20747.2	0.739	FALSE	TRUE
64	6	SPCC1840.03	Sal3	karyopherin Sal3	121873	0.341	FALSE	TRUE
63	96	SPAC3H5.10	Rpl3202	60S ribosomal protein L32 (predicted)	14458.2	0.48	FALSE	TRUE
62	12	SPBP19A11.03c	Mts4	19S proteasome regulatory subunit Mts4	98002.6	0.405	FALSE	TRUE
62	348	SPAC23A1.11	Rpl1602	60S ribosomal protein L13/L16 (predicted)	22005.2	0.381	FALSE	TRUE
61	28	SPBC1289.03c	Spi1	Ran GTPase Spi1	24555.2	0.407	FALSE	TRUE
59	18	SPAC29A4.04c	Cbf5	pseudouridylate synthase Cbf5 (predicted)	53111	0.283	FALSE	TRUE
59	22	SPBC14F5.06	Rli1	iron-sulfur ATPase involved in ribosome biogenesis and translation Rli1 (predicted)	66592	0.472	FALSE	TRUE
59	6	SPAC23C11.09	Ala1	mitochondrial and cytoplasmic alanine-tRNA ligase Ala1 (predicted)	107379	0.417	FALSE	TRUE
58	24	SPAC9E9.03	Leu2	3-isopropylmalate dehydratase Leu2 (predicted)	82784.3	0.513	FALSE	TRUE
58	33	SPCC1827.03c	Spcc1827.03C	acetyl-CoA ligase (predicted)	56275.3	0.412	FALSE	TRUE
58	8	SPAC13G6.06c	Gcv2	glycine cleavage complex subunit P (predicted)	114238	0.32	FALSE	TRUE
56	9	SPBC2G2.11	Myr1	N-myristoyltransferase Myr1 (predicted)	53698.1	0.567	FALSE	TRUE
56	18	SPAC23D3.04c	Gpd2	glycerol-3-phosphate dehydrogenase Gpd2	40874.7	0.558	FALSE	TRUE
55	6	SPAC29E6.06c	Spac29E6.06C	cytoplasmic cysteine-tRNA ligase Crs1 (predicted)	85557.1	0.395	FALSE	TRUE
55	25	SPCC584.04	Sup35	translation release factor class II eRF3	72557.1	0.453	FALSE	TRUE
55	9	SPAC29A4.15	Srs1	cytoplasmic serine-tRNA ligase Srs1 (predicted)	51643.8	0.536	FALSE	TRUE
55	4	SPAC18G6.05c	Gcn1	translation elongation regulator Gcn1 (predicted)	297352	0.157	FALSE	TRUE
55	11	SPCC31H12.07	Sec231	COPII cargo receptor subunit Sec23a (predicted)	84847.2	0.327	FALSE	TRUE
54	8	SPBC3H7.03c	Spbc3H7.03C	2-oxoglutarate dehydrogenase (lipoamide) (e1 component of oxoglutarate dehydrogenase complex) (predicted)	114167	0.283	FALSE	TRUE
54	125	SPAC694.05c	Rps2502	40S ribosomal protein S25 (predicted)	9959	0.539	FALSE	TRUE
54	10	SPAC22F3.10c	Gcs1	glutamate-cysteine ligase Gcs1	76526	0.502	FALSE	TRUE
54	10	SPBC646.11	Cct6	chaperonin-containing T-complex zeta subunit Cct6	58549.9	0.484	FALSE	TRUE
54	20	SPAC24H6.10c	Spac24H6.10C	phospho-2-dehydro-3-deoxyheptonate aldolase (predicted)	39761.4	0.606	FALSE	TRUE
54	8	SPBC25H2.12c	Cct7	chaperonin-containing T-complex eta subunit Cct7	60687.8	0.525	FALSE	TRUE
53	28	SPBC646.10c	Nop56	U3 snoRNP protein Nop56 (predicted)	55390.9	0.527	FALSE	TRUE
53	24	SPAC17G6.15c	Spac17G6.15C	MTC tricarboxylate transmembrane transporter (predicted)	35448.2	0.438	FALSE	TRUE
53	9	SPAC2F7.13c	Wrs1	cytoplasmic tryptophan-tRNA ligase Wrs1 (predicted)	44912.5	0.58	FALSE	TRUE
53	13	SPBC646.13	Sds23	PP2A-type phosphatase inhibitor Sds23/Moc1	44289.7	0.691	FALSE	TRUE
53	159	SPBC577.02	Rpl3801	60S ribosomal protein L38 (predicted)	8492.6	0.581	FALSE	TRUE
52	97	SPCC1682.09c	Ggc1	mitochondrial guanine nucleotide transmembrane transporter Ggc1 (predicted)	33049.9	0.533	FALSE	TRUE
52	56	SPCPB16A4.03c	Ade10	bifunctional IMP cyclohydrolase/phosphoribosylaminoimidazolecarboxamideformyltransferase	64124.9	0.455	FALSE	TRUE
51	10	SPBP8B7.19	Spt16	FACT complex subunit Spt16	116456	0.237	FALSE	TRUE
51	6	SPBC1215.02c	Naa25	NatB N-acetyltransferase complex regulatory subunit Naa25	92463.1	0.4	FALSE	TRUE
51	17	SPAC17G8.06c	Spac17G8.06C	dihydroxy-acid dehydratase (predicted)	63929	0.453	FALSE	TRUE
51	5	SPAC26H5.09c	Spac26H5.09C	oxidoreductase involved in NADPH regeneration (predicted)	41433.4	0.493	FALSE	TRUE
51	2	SPBC8D2.20c	Sec31	COPII-coated vesicle component Sec31 (predicted)	132502	0.258	FALSE	TRUE
51	3	SPBC1A4.02c	Leu1	3-isopropylmalate dehydrogenase Leu1	39733.7	0.429	FALSE	TRUE
50	5	SPBC17D11.07c	Rpn2	19S proteasome regulatory subunit Rpn2 (predicted)	107281	0.323	FALSE	TRUE
50	76	SPAC26F1.06	Gpm1	monomeric 2,3-bisphosphoglycerate (BPG)-dependent phosphoglycerate mutase (PGAM), Gpm1	23766.3	0.782	FALSE	TRUE
50	8	SPAC1565.08	Cdc48	AAA family ATPase involved in ubiquitin-mediated protein degradation Cdc48	90126.4	0.352	FALSE	TRUE
50	15	SPAC9E9.09c	Atd1	aldehyde dehydrogenase (predicted)	54768.6	0.6	FALSE	TRUE
50	9	SPCC23B6.01c	Spcc23B6.01C	oxysterol binding protein (predicted)	54649.3	0.403	FALSE	TRUE
50	7	SPAC19G12.15c	Tpp1	trehalose-6-phosphate phosphatase Tpp1	93880.6	0.353	FALSE	TRUE
49	5	SPAC1805.06c	Hem2	porphobilinogen synthase Hem2 (predicted)	36121.9	0.495	FALSE	TRUE
49	9	SPAC1B1.03c	Kap95	karyopherin Kap95	94747.8	0.276	FALSE	TRUE
49	4	SPBC1271.04c	Spbc1271.04C	eIF-5A-deoxyhypusine synthase (predicted)	38811.9	0.357	FALSE	TRUE
49	2	SPBC947.02	Apl2	AP-1 adaptor complex subunit beta subunit Apl2	76683.9	0.369	FALSE	TRUE
49	18	SPBC12C2.04	Spbc12C2.04	NAD binding dehydrogenase family protein	43033.1	0.604	FALSE	TRUE
48	18	SPAC767.01c	Vps1	dynamin family protein Vps1	75793.4	0.444	FALSE	TRUE
48	18	SPCC338.07c	Naa15	NatA N-acetyltransferase complex regulatory subunit Naa15 (predicted)	83683.3	0.295	FALSE	TRUE
48	150	SPAC1834.03c,SPBC1105.12,SPBC8D2.03c	Hhf1	histone H4 h4.1	11423.9	0.573	FALSE	FALSE
48	4	SPAC607.05	Rpn9	19S proteasome regulatory subunit Rpn9	43458.8	0.451	FALSE	TRUE
48	20	SPBC17G9.03c	Krs1	cytoplasmic lysine-tRNA ligase Krs1 (predicted)	67495.6	0.413	FALSE	TRUE
48	92	SPBC1685.09	Rps29	40S ribosomal protein S29 (predicted)	6657.8	0.625	FALSE	TRUE
48	30	SPBC106.06	Cct4	chaperonin-containing T-complex delta subunit Cct4	56970.4	0.565	FALSE	TRUE
47	15	SPBC1703.13c	Spbc1703.13C	mitochondrial inorganic phosphate transmembrane transporter (predicted)	33845.7	0.54	FALSE	TRUE
47	68	SPCC1322.04	Fyu1	UTP-glucose-1-phosphate uridylyltransferase Fyu1	56431	0.46	FALSE	TRUE
47	2	SPBC19G7.10c	Pdc2	topoisomerase II-associated deadenylation-dependent mRNA-decapping factor Pdc2 (predicted)	84119.6	0.3	FALSE	TRUE
46	4	SPCP1E11.11	Puf6	Puf family RNA-binding protein Puf6 (predicted)	72637.5	0.327	FALSE	TRUE
46	16	SPBC428.11	Met17	homocysteine synthase Met17	46409.1	0.541	FALSE	TRUE
46	12	SPBC1711.04	Mtd1	methylenetetrahydrofolate reductase Mtd1 (predicted)	35814.5	0.528	FALSE	TRUE
46	18	SPBC4C3.07	Eif6	translation initiation factor eIF3f	33251	0.427	FALSE	TRUE
46	123	SPBC27.08c	Sua1	sulfate adenylyltransferase	54755.2	0.429	FALSE	TRUE
45	10	SPAC57A7.10c	Sec21	coatomer gamma subunit Sec21 (predicted)	100939	0.343	FALSE	TRUE
45	2	SPBC12C2.07c	Srm1	spermidine synthase Srm1 (predicted)	33149.9	0.681	FALSE	TRUE
44	11	SPCC1682.05c	Srp68	signal recognition particle subunit (predicted)	67863	0.305	FALSE	TRUE
44	9	SPBC337.05c	Cct8	chaperonin-containing T-complex theta subunit Cct8	59956	0.462	FALSE	TRUE
44	18	SPCC5E4.07	Rpl2802	60S ribosomal protein L27/L28	16653.5	0.595	FALSE	TRUE
43	7	SPAC11H11.06	Arp2	ARP2/3 actin-organizing complex subunit Arp2	44231.4	0.336	FALSE	TRUE
43	59	SPCC663.04	Rpl39	60S ribosomal protein L39	6308.7	0.451	FALSE	TRUE
43	6	SPAC2F7.11	Nrd1	RNA-binding protein Nrd1	57762	0.348	FALSE	TRUE
43	4	SPAC16C9.02c	Spac16C9.02C	S-methyl-5-thioadenosine phosphorylase (predicted)	33848.6	0.349	FALSE	TRUE
43	30	SPAC1F7.02c	Has1	ATP-dependent RNA helicase Has1 (predicted)	65263.9	0.247	FALSE	TRUE
43	4	SPAC23C11.11	Cka1	serine/threonine protein kinase Cka1	39528.9	0.416	FALSE	TRUE
43	273	SPAC26A3.07c,SPBC17G9.10	Rpl1101	60S ribosomal protein L11 (predicted)	19891.9	0.345	FALSE	FALSE
43	2	SPAC13G7.02c	Ssa1	heat shock protein Ssa1 (predicted)	70144.8	0.25	FALSE	TRUE
42	9	SPAC31G5.16c	Dpm1	dolichol-phosphate mannosyltransferase catalytic subunit Dpm1	26673.6	0.725	FALSE	TRUE
42	12	SPAC25G10.08	Spac25G10.08	translation initiation factor eIF3b (p84)	84037	0.385	FALSE	TRUE
42	9	SPBC119.01	Rpn3	19S proteasome regulatory subunit Rpn3	57348.3	0.33	FALSE	TRUE
42	8	SPAC23G3.11	Rpn6	19S proteasome regulatory subunit Rpn6 (predicted)	47343.9	0.466	FALSE	TRUE
42	11	SPBC1105.02c	Lys4	homocitrate synthase	46293.6	0.397	FALSE	TRUE
42	4	SPAC1805.17	Crm1	importin family nuclear export receptor Crm1	123572	0.177	FALSE	TRUE
41	10	SPAC3F10.04	Gsa1	glutathione synthetase large and small subunit Gsa1	56154.2	0.612	FALSE	TRUE
41	13	SPBC2G2.12	Hrs1	mitochondrial and cytoplasmic histidine-tRNA ligase Hrs1 (predicted)	63308	0.455	FALSE	TRUE
41	16	SPBC1A4.08c	Cct3	chaperonin-containing T-complex gamma subunit Cct3	58481.5	0.492	FALSE	TRUE
40	155	SPAC31G5.04	Lys12	homoisocitrate dehydrogenase Lys12	39256.7	0.528	FALSE	TRUE
40	6	SPAC6G10.09	Spac6G10.09	alpha glucosidase I Gls1 (predicted)	92893	0.483	FALSE	TRUE
39	98	SPAC27E2.03c	Spac27E2.03C	Obg-Like ATPase (predicted)	44334.1	0.36	FALSE	TRUE
39	305	SPBC776.11	Rpl2801	60S ribosomal protein L27/L28	16685.6	0.662	FALSE	TRUE
39	7	SPBC17G9.06c	Spbc17G9.06C	siderophore-iron biosynthesis protein (predicted)	39776	0.329	FALSE	TRUE
38	3	SPBC4.03c	Spbc4.03C	COPII-coated vesicle component Sfb3 (predicted)	98071.1	0.21	FALSE	TRUE
38	14	SPBC1677.03c	Tda1	threonine ammonia-lyase Tda1	66545.5	0.453	FALSE	TRUE
38	12	SPBC839.16	Thf1	C1-5,6,7,8-tetrahydrofolate (THF) synthase, trifunctional enzyme Thf1	101206	0.224	FALSE	TRUE
38	13	SPAC5H10.03	Spac5H10.03	phosphoglycerate mutase family	24717.4	0.854	FALSE	TRUE
38	13	SPBC776.03	Spbc776.03	homoserine dehydrogenase (predicted)	40038.5	0.585	FALSE	TRUE
38	9	SPAC6C3.04	Cit1	citrate synthase Cit1	54162.9	0.398	FALSE	TRUE
38	2	SPAC23H4.06	Gln1	glutamate-ammonia ligase Gln1	40019.3	0.596	FALSE	TRUE
38	96	SPCC16C4.13c,SPCC31H12.04c	Rpl1201	60S ribosomal protein L12.1/L12A	17666.6	0.461	FALSE	FALSE
37	36	SPBC428.02c	Eca39	branched chain amino acid aminotransferase Eca39	47856.5	0.337	FALSE	TRUE
37	6	SPCP1E11.06	Apl4	AP-1 adaptor complex gamma subunit Apl4	96045.2	0.221	FALSE	TRUE
37	12	SPBC21C3.15c	Spbc21C3.15C	aldehyde dehydrogenase (predicted)	57573.1	0.31	FALSE	TRUE
37	4	SPBC106.03	Spbc106.03	DUF1776 family protein	40007.3	0.546	FALSE	TRUE
36	11	SPCC338.15	Wbp1	dolichyl-di-phosphooligosaccharide-protein glycotransferase subunit Wbp1 (predicted)	48900.3	0.416	FALSE	TRUE
36	13	SPAC20G8.09c	Nat10	ribosome biogenesis ATPase	116469	0.319	FALSE	TRUE
36	2	SPBC947.13	Rba50	RNA polymerase II associated protein (predicted)	50798	0.279	FALSE	TRUE
36	12	SPAC1556.02c	Sdh1	succinate dehydrogenase Sdh1 (predicted)	70467.6	0.253	FALSE	TRUE
36	232	SPBC405.07	Rpl3602	60S ribosomal protein L36	11258.8	0.263	FALSE	TRUE
35	5	SPAPB24D3.08c	Spapb24D3.08C	NADP-dependent oxidoreductase (predicted)	38613.8	0.676	FALSE	TRUE
35	2	SPBC16G5.01	Rpn12	19S proteasome regulatory subunit Rpn12	30900.2	0.319	FALSE	TRUE
35	5	SPCC1840.05c	Spcc1840.05C	phosphoglucomutase (predicted)	65496.2	0.336	FALSE	TRUE
34	8	SPBC3B8.03	Spbc3B8.03	saccharopine dehydrogenase (predicted)	49940.3	0.442	FALSE	TRUE
34	8	SPBC713.12	Erg1	squalene monooxygenase Erg1 (predicted)	50340.5	0.407	FALSE	TRUE
34	4	SPAC7D4.07c	Trx1	cytosolic thioredoxin Trx1	11297	0.806	FALSE	TRUE
34	8	SPBC13G1.02	Mpg2	mannose-1-phosphate guanyltransferase (predicted)	46096.6	0.565	FALSE	TRUE
34	5	SPBP23A10.15c	Qcr1	mitochondrial processing peptidase (MPP) complex beta subunit Mas1 (predicted)	50738.5	0.449	FALSE	TRUE
34	9	SPAC6G9.07c	Arc4	ARP2/3 actin-organizing complex subunit Arc4	19615.2	0.696	FALSE	TRUE
34	3	SPAC22A12.11	Dak1	dihydroxyacetone kinase Dak1	62317.9	0.421	FALSE	TRUE
34	5	SPBC365.01	Crs103	sec14 cytosolic factor family, glycerophospholipid-transfer protein Crs103 (predicted)	41016.9	0.442	FALSE	TRUE
34	5	SPAC8C9.15c	Tif225	translation initiation factor eIF2B epsilon subunit (predicted)	76326.9	0.28	FALSE	TRUE
33	2	SPBC409.13	Rib4	6,7-dimethyl-8-ribityllumazine synthase	17188.2	0.849	FALSE	TRUE
33	7	SPCC1682.16	Rpt4	19S proteasome regulatory subunit Rpt4 (predicted)	43610.3	0.428	FALSE	TRUE
32	5	SPBC947.15c	Nde1	mitochondrial NADH dehydrogenase (ubiquinone) Nde1 (predicted)	60782	0.31	FALSE	TRUE
32	7	SPBC56F2.08c	Spbc56F2.08C	RNA-binding protein (predicted)	72825.2	0.348	FALSE	TRUE
32	4	SPBC1711.08	Aha1	chaperone activator Aha1 (predicted)	37420.1	0.39	FALSE	TRUE
32	10	SPAC23G3.01	Rpb2	RNA polymerase II complex subunit Rpb2	137853	0.176	FALSE	TRUE
31	9	SPCC1442.16c	Zta1	NADPH quinone oxidoreductase/ARE-binding protein (predicted)	34948.3	0.675	FALSE	TRUE
31	3	SPBC713.02c	Ubp15	ubiquitin C-terminal hydrolase Ubp15	130836	0.146	FALSE	TRUE
31	11	SPCC970.03	Cbr1	cytochrome b5 reductase Cbr1 (predicted)	33724	0.485	FALSE	TRUE
31	84	SPAC17G6.06	Rps2401	40S ribosomal protein S24 (predicted)	15470.4	0.366	FALSE	TRUE
31	26	SPAC1B3.03c	Wis2	cyclophilin family peptidyl-prolyl cis-trans isomerase Wis2	40162.9	0.315	FALSE	TRUE
31	5	SPCC1739.12	Ppe1	serine/threonine protein phosphatase Ppe1	35259.7	0.62	FALSE	TRUE
31	17	SPCC576.03c	Tpx1	thioredoxin peroxidase Tpx1	21191.8	0.646	FALSE	TRUE
31	35	SPAC24C9.12c	Shm1	serine hydroxymethyltransferase Shm1 (predicted)	51861.8	0.268	FALSE	TRUE
31	28	SPBC651.01c	Nog1	GTP binding protein Nog1 (predicted)	72801.7	0.368	FALSE	TRUE
31	6	SPCC1393.13	Spcc1393.13	protein carboxyl methyltransferase, implicated in DNA damage response	50119.1	0.267	FALSE	TRUE
30	7	SPBC1703.10	Ypt1	GTPase Ypt1	22817.1	0.635	FALSE	TRUE
30	2	SPBC31F10.16	Spbc31F10.16	ChAPs family protein (predicted)	74096.6	0.31	FALSE	TRUE
30	4	SPBC1604.08c	Imp1	importin alpha	59853.8	0.43	FALSE	TRUE
30	10	SPBC16A3.02c	Spbc16A3.02C	mitochondrial conserved protein (predicted)	38187.2	0.427	FALSE	TRUE
30	8	SPAC630.03	Arp3	Arp2/3 protein complex, actin-like protein subunit Arp3	47374.6	0.464	FALSE	TRUE
30	7	SPBC12C2.11	Spbc12C2.11	glutamine-fructose-6-phosphate transaminase (predicted)	77323	0.251	FALSE	TRUE
30	55	SPAC1250.05	Rpl3002	60S ribosomal protein L30 (predicted)	12243.1	0.205	FALSE	TRUE
30	6	SPBC25H2.16c	Gga22	Golgi localized Arf binding gamma-adaptin ortholog Gga22	59483.9	0.355	FALSE	TRUE
29	9	SPBC428.16c	Rhb1	Rheb GTPase Rhb1	20515.3	0.481	FALSE	TRUE
29	2	SPAC17A2.13c	Rad25	14-3-3 protein Rad25	30369.9	0.404	FALSE	TRUE
29	12	SPBC215.08c	Arg4	arginine specific carbamoyl-phosphate synthase Arg4 (predicted)	127482	0.176	FALSE	TRUE
29	2	SPAC56F8.10	Met9	methylenetetrahydrofolate reductase Met9	69014.1	0.234	FALSE	TRUE
29	17	SPBP4H10.11c	Lcf2	long-chain-fatty-acid-CoA ligase	75793.2	0.235	FALSE	TRUE
29	18	SPBC119.02	Ubc4	ubiquitin conjugating enzyme E2 Ubc4/UbcP1	16476.7	0.401	FALSE	TRUE
29	3	SPBC24C6.05	Sec28	coatomer epsilon subunit (predicted)	31776	0.274	FALSE	TRUE
29	10	SPBC3F6.02c	Spbc3F6.02C	3 beta-hydroxysteroid dehydrogenase/delta 5-->4-isomerase (predicted)	38318.5	0.297	FALSE	TRUE
29	3	SPCC11E10.07c	Spcc11E10.07C	translation initiation factor eIF2B alpha subunit (predicted)	37773.6	0.378	FALSE	TRUE
29	4	SPAC637.05c	Vma2	V-type ATPase V1 subunit B	55843.6	0.342	FALSE	TRUE
28	3	SPAC806.04c	Spac806.04C	protein-glutamate O-methyltransferase (predicted)	49897.2	0.297	FALSE	TRUE
28	20	SPBC725.01	Spbc725.01	aspartate aminotransferase (predicted)	48245.2	0.513	FALSE	TRUE
28	218	SPBC17G9.07	Rps2402	40S ribosomal protein S24 (predicted)	15539.4	0.478	FALSE	TRUE
28	14	SPAC19G12.05	Spac19G12.05	mitochondrial citrate transmembrane transporter (predicted)	31574.9	0.32	FALSE	TRUE
28	3	SPBC4B4.09	Usp105	U1 snRNP-associated protein Usp105	71248.3	0.178	FALSE	TRUE
28	8	SPCC757.09c	Rnc1	RNA-binding protein that suppresses calcineurin deletion Rnc1	43378.3	0.254	FALSE	TRUE
28	8	SPACUNK4.12c	Iph1	insulinase pombe homologue 1	112150	0.222	FALSE	TRUE
28	2	SPAC26F1.12c	Hgh1	conserved eukaryotic protein Hgh1	41261.5	0.371	FALSE	TRUE
28	5	SPCC4B3.05c	Hem12	uroporphyrinogen decarboxylase Hem12 (predicted)	40634.7	0.538	FALSE	TRUE
28	42	SPAC14C4.14	Atp1	F1-ATPase alpha subunit	58588.9	0.373	FALSE	TRUE
27	5	SPBC16H5.12c	Spbc16H5.12C	conserved fungal protein	82520.9	0.296	FALSE	TRUE
27	9	SPCC1620.06c	Spcc1620.06C	ribose-phosphate pyrophosphokinase (predicted)	34779.9	0.417	FALSE	TRUE
27	19	SPAC8E11.10	Spac8E11.10	sorbose reductase (predicted)	27438	0.545	FALSE	TRUE
27	8	SPBC12C2.06	Dbp5	cytoplasmic ATP-dependent RNA helicase Dbp5 (predicted)	56306.2	0.25	FALSE	TRUE
27	9	SPCC4B3.07	Nro1	negative regulator of Ofd1, Nro1	44451.3	0.422	FALSE	TRUE
27	7	SPCC550.11	Spcc550.11	karyopherin (predicted)	116471	0.21	FALSE	TRUE
27	4	SPBC3B9.01	Fes1	Hsp70 nucleotide exchange factor Fes1 (predicted)	32745.9	0.411	FALSE	TRUE
26	188	SPAC1805.11c	Rps2602	40S ribosomal protein S26 (predicted)	13862.2	0.378	FALSE	TRUE
26	5	SPAC17H9.13c	Spac17H9.13C	glutamate 5-kinase (predicted)	43934.9	0.281	FALSE	TRUE
26	6	SPBC428.15	Spbc428.15	Obg-like ATPase (predicted)	44462.7	0.403	FALSE	TRUE
26	15	SPBC1711.13	His2	histidinol dehydrogenase His2 (predicted)	47554.7	0.421	FALSE	TRUE
26	17	SPAC23H4.15	Tsr1	ribosome biogenesis protein Tsr1 (predicted)	90128.3	0.213	FALSE	TRUE
26	16	SPBC582.07c	Rpn7	19S proteasome regulatory subunit Rpn7	46682.1	0.408	FALSE	TRUE
25	3	SPCC11E10.01	Spcc11E10.01	cystathionine beta-lyase (predicted)	42774.1	0.549	FALSE	TRUE
25	17	SPBC2F12.14c	Gua1	IMP dehydrogenase Gua1	57027.7	0.332	FALSE	TRUE
25	4	SPBC418.01c	His4	imidazoleglycerol-phosphate synthase (predicted)	59399.5	0.403	FALSE	TRUE
25	3	SPAC23A1.17	Bbc1	WIP family cytoskeletal protein Bbc1 (predicted)	170526	0.171	FALSE	TRUE
25	7	SPAC4A8.14	Spac4A8.14	ribose-phosphate pyrophosphokinase (predicted)	45353.5	0.333	FALSE	TRUE
25	5	SPAC19B12.01	Spac19B12.01	TPR repeat protein, TTC27 family	94273	0.174	FALSE	TRUE
25	2	SPBC1289.06c	Ppr8	mitochondrial PPR repeat protein Ppr8	54655.9	0.326	FALSE	TRUE
24	10	SPBC26H8.08c	Grn1	GTPase Grn1	52436	0.3	FALSE	TRUE
24	8	SPBC30D10.03c	Spbc30D10.03C	IMP 5'-nucleotidase (predicted)	45807.1	0.304	FALSE	TRUE
24	13	SPBC83.16c	Spbc83.16C	conserved eukaryotic protein	63486.8	0.236	FALSE	TRUE
24	10	SPBC16H5.10c	Prp43	ATP-dependent RNA helicase Prp43	83805.9	0.219	FALSE	TRUE
24	30	SPCC622.08c	Hta1	histone H2A alpha	13878.5	0.598	FALSE	TRUE
24	6	SPCC70.03c	Spcc70.03C	proline dehydrogenase (predicted)	55814.2	0.272	FALSE	TRUE
24	19	SPBC215.09c	Erg10	acetyl-CoA C-acetyltransferase Erg10 (predicted)	40998	0.446	FALSE	TRUE
24	5	SPCC737.06c	Gcs2	glutamate-cysteine ligase regulatory subunit Gcs2 (predicted)	32661.2	0.38	FALSE	TRUE
24	3	SPAC521.03	Spac521.03	short chain dehydrogenase (predicted)	28149.4	0.429	FALSE	TRUE
24	99	SPBC2D10.10c	Fib1	fibrillarin, rRNA methyltransferase	32040.3	0.305	FALSE	TRUE
24	6	SPBC660.07	Ntp1	alpha,alpha-trehalase Ntp1	84606	0.313	FALSE	TRUE
24	715	SPCC576.09	Rps20	40S ribosomal protein S20 (predicted)	13543.8	0.5	FALSE	TRUE
24	39	SPBC14C8.04	Ilv6	acetolactate synthase regulatory unit Ilv6 (predicted)	31834.2	0.332	FALSE	TRUE
24	25	SPAC6G10.08	Idp1	isocitrate dehydrogenase Idp1 (predicted)	49480.7	0.317	FALSE	TRUE
24	5	SPAC22E12.07	Rna1	Ran GAP Rna1	43237.6	0.404	FALSE	TRUE
24	3	SPBC106.04	Ada1	adenosine deaminase Ada1	95890.8	0.215	FALSE	TRUE
24	2	SPAC23H4.10c	Thi4	bifunctional thiamine-phosphate dipyrophosphorylase/hydroxyethylthiazole kinase	55567.6	0.357	FALSE	TRUE
23	4	SPCC320.10	Srp72	signal recognition particle subunit Srp72 (predicted)	63284.6	0.376	FALSE	TRUE
23	2	SPCC825.01	Spcc825.01	ATPase, involved in cytoplasmic translational initiation (predicted)	92694.9	0.259	FALSE	TRUE
23	4	SPAC24B11.06c	Sty1	MAP kinase Sty1	40224.1	0.335	FALSE	TRUE
23	3	SPBP35G2.14	Spbp35G2.14	RNA-binding protein	114232	0.179	FALSE	TRUE
23	13	SPAC1782.11	Met14	adenylyl-sulfate kinase (predicted)	22669.2	0.436	FALSE	TRUE
23	6	SPBC582.09	Pex11	peroxisomal biogenesis factor 11 (predicted)	26480.1	0.605	FALSE	TRUE
23	16	SPAC20G8.04c	Cir2	mitochondrial electron transfer flavoprotein-ubiquinone oxidoreductase Cir2 (predicted)	69473.4	0.215	FALSE	TRUE
23	7	SPBP23A10.07	Rpa2	DNA-directed RNA polymerase I complex subunit Rpa2	131690	0.196	FALSE	TRUE
22	5	SPBC16G5.08	Trp4	phosphoribosylanthranilate transferase Trp4 (predicted)	37557.1	0.356	FALSE	TRUE
22	8	SPCC320.11c	Nip7	RNA-binding protein involved in ribosome biogenesis Nip7 (predicted)	20860.5	0.55	FALSE	TRUE
22	8	SPCC1281.06c	Spcc1281.06C	acyl-coA desaturase (predicted)	54439.3	0.238	FALSE	TRUE
22	2	SPAC20G8.06	Not1	CCR4-Not complex subunit Not1 (predicted)	237144	0.0995	FALSE	TRUE
22	43	SPAC57A7.04c	Pabp	mRNA export shuttling protein	71513.1	0.251	FALSE	TRUE
22	4	SPAC890.06	Nup155	nucleoporin Nup155	147636	0.149	FALSE	TRUE
21	3	SPCPB16A4.05c	Spcpb16A4.05C	urease accessory protein UREG (predicted)	31330.7	0.339	FALSE	TRUE
21	4	SPCC1183.07	Rrp5	U3 snoRNP-associated protein Rrp5 (predicted)	187528	0.15	FALSE	TRUE
21	4	SPAC7D4.10	Vma13	V-type ATPase V1 subunit H (predicted)	51439.5	0.351	FALSE	TRUE
21	5	SPAC24B11.13	Hem3	hydroxymethylbilane synthase Hem3 (predicted)	36828.1	0.446	FALSE	TRUE
21	8	SPBP8B7.05c	Nce103	carbonic anhydrase (predicted)	37011.1	0.293	FALSE	TRUE
21	8	SPAC17C9.03	Tif471	translation initiation factor eIF4G	154036	0.124	FALSE	TRUE
21	10	SPAC32A11.04c	Tif212	translation initiation factor eIF2 beta subunit (predicted)	35961.7	0.399	FALSE	TRUE
21	2	SPAPB1A10.12c	Alo1	D-arabinono-1,4-lactone oxidase (predicted)	52028.4	0.278	FALSE	TRUE
21	2	SPBC106.15	Idi1	isopentenyl-diphosphate delta-isomerase Idi1	27108.5	0.41	FALSE	TRUE
21	22	SPCC550.14	Vgl1	vigilin (predicted)	142615	0.136	FALSE	TRUE
21	3	SPAC343.14c	Spac343.14C	translation initiation factor eIF2B beta subunit (predicted)	43222.3	0.387	FALSE	TRUE
20	69	SPAC806.03c	Rps2601	40S ribosomal protein S26 (predicted)	13876.3	0.367	FALSE	TRUE
20	2	SPBP8B7.17c	Spbp8B7.17C	phosphomethylpyrimidine kinase (predicted)	55754.5	0.257	FALSE	TRUE
20	2	SPBC725.04	Hac1	2-hydroxyacyl-CoA lyase Hac1 (predicted)	61938.2	0.232	FALSE	TRUE
20	6	SPAC9E9.07c	Ypt2	GTPase Ypt2	22755.8	0.36	FALSE	TRUE
20	4	SPBC4C3.05c	Nuc1	DNA-directed RNA polymerase I complex large subunit Nuc1	189251	0.158	FALSE	TRUE
20	8	SPAC3A11.07	Nde2	mitochondrial NADH dehydrogenase (ubiquinone) Nde2 (predicted)	61676.6	0.252	FALSE	TRUE
20	6	SPAC23H4.09	Cdb4	curved DNA-binding protein Cdb4, peptidase family	41598.6	0.257	FALSE	TRUE
20	7	SPAC6B12.12	Tom70	mitochondrial TOM complex subunit Tom70 (predicted)	69518.7	0.363	FALSE	TRUE
20	12	SPAC6F6.10c	Arc2	ARP2/3 actin-organizing complex subunit Arc34	36975.2	0.331	FALSE	TRUE
20	7	SPCC16A11.10c	Oca8	cytochrome b5 (predicted)	14252.3	0.496	FALSE	TRUE
20	3	SPBP16F5.07	Apm1	AP-1 adaptor complex mu subunit Apm1	48956.6	0.336	FALSE	TRUE
19	4	SPAC3H8.02	Csr102	sec14 cytosolic factor family, glycerophospholipid-transfer protein Crs102 (predicted)	51474.6	0.252	FALSE	TRUE
19	2	SPAC343.10	Met11	methylenetetrahydrofolate reductase Met11	72141.8	0.24	FALSE	TRUE
19	3	SPBC25D12.05	Trm1	tRNA (guanine-N2-)-methyltransferase Trm1	60298.6	0.215	FALSE	TRUE
19	3	SPCC794.08	Efr3	HEAT repeat protein, involved in protein localization to plasma membrane (predicted)	90385.9	0.201	FALSE	TRUE
19	19	SPAC589.10c	Ubi5	ribosomal-ubiquitin fusion protein Ubi5 (predicted)	17215.8	0.373	FALSE	TRUE
19	3	SPCC1235.11	Mpc1	mitochondrial pyruvate transmembrane transporter subunit Mpc1 (predicted)	16056.3	0.482	FALSE	TRUE
19	13	SPCC1235.02	Bio2	biotin synthase	40652.4	0.212	FALSE	TRUE
19	6	SPBC16G5.05c	Scs2	VAP family protein Scs2	41234.5	0.337	FALSE	TRUE
19	3	SPAC23A1.14c	Spac23A1.14C	uncharacterised trans-sulfuration enzyme (predicted)	43286.5	0.196	FALSE	TRUE
19	2	SPAC890.07c	Rmt1	type I protein arginine N-methyltransferase Rmt1	39019.7	0.282	FALSE	TRUE
19	6	SPBC2G2.02	Syj1	inositol-polyphosphate 5-phosphatase (synaptojanin homolog 1)	121826	0.172	FALSE	TRUE
19	17	SPCC1827.06c	Spcc1827.06C	aspartate semialdehyde dehydrogenase (predicted)	38550.2	0.308	FALSE	TRUE
19	13	SPAC3C7.14c	Obr1	ubiquitinated histone-like protein Uhp1	21899	0.416	FALSE	TRUE
19	3	SPBC1347.04	Tim54	TIM22 inner membrane protein import complex subunit Tim54 (predicted)	39805.5	0.28	FALSE	TRUE
19	13	SPAC30C2.04	Asc1	cofactor for cytoplasmic methionyl-and glutamyl-tRNA synthetases Asc1 (predicted)	50607.7	0.284	FALSE	TRUE
18	2	SPAC328.06	Ubp2	ubiquitin C-terminal hydrolase Ubp2	130302	0.124	FALSE	TRUE
18	41	SPAC15E1.03	Rpl42	60S ribosomal protein L36/L42	12205.5	0.679	FALSE	TRUE
18	10	SPAC24H6.04	Hxk1	hexokinase 1	53599.2	0.364	FALSE	TRUE
18	6	SPBC21D10.12	Hob1	BAR adaptor protein Hob1	51393	0.247	FALSE	TRUE
18	44	SPAP27G11.13c	Nop10	snoRNP pseudouridylase box H/ACA snoRNP complex protein (predicted)	7658.3	0.422	FALSE	TRUE
18	6	SPCC24B10.21	Tpi1	triosephosphate isomerase	27226.9	0.458	FALSE	TRUE
18	3	SPAC823.08c	Rrp3	ATP-dependent RNA helicase Rrp3 (predicted)	51865.8	0.265	FALSE	TRUE
18	3	SPAC6F6.11c	Spac6F6.11C	pyridoxine-pyridoxal-pyridoxamine kinase (predicted)	33999.2	0.311	FALSE	TRUE
18	6	SPBC3E7.10	Fma1	methionine aminopeptidase Fma1 (predicted)	42139.3	0.29	FALSE	TRUE
18	12	SPAC4D7.08c	Ade4	amidophosphoribosyltransferase Ade4	59833.3	0.21	FALSE	TRUE
18	2	SPAC14C4.11	Vtc2	polyphosphate synthetase, VTC complex subunit Vtc2/3 (predicted)	85448	0.176	FALSE	TRUE
17	9	SPAC18G6.03	Ypt3	GTPase Ypt3	23861.4	0.64	FALSE	TRUE
17	5	SPBC4F6.13c	Erb1	WD repeat/BOP1NT protein Erb1 (predicted)	82946.4	0.164	FALSE	TRUE
17	2	SPBP8B7.29	Abz1	para-aminobenzoate synthase (predicted)	80601.9	0.227	FALSE	TRUE
17	2	SPAC21E11.06	Tif224	translation initiation factor eIF2B delta subunit (predicted)	51584.6	0.31	FALSE	TRUE
17	2	SPCC663.01c	Ekc1	protein phosphatase regulatory subunit Ekc1 (predicted)	94970.1	0.146	FALSE	TRUE
17	4	SPBC776.04	Sec2302	COPII cargo receptor subunit Sec23b (predicted)	85385.2	0.187	FALSE	TRUE
17	6	SPAC3A12.16c	Tim17	TIM23 translocase complex subunit Tim17 (predicted)	16901.7	0.47	FALSE	TRUE
17	4	SPAC3A11.11c	Spac3A11.11C	pyridoxal reductase (predicted)	36879.4	0.401	FALSE	TRUE
17	8	SPAC18G6.07c	Mra1	rRNA (pseudouridine) methyltransferase Mra1	39776.3	0.315	FALSE	TRUE
17	10	SPAC24C9.06c	Aco1	aconitate hydratase Aco1 (predicted)	86116.1	0.143	FALSE	TRUE
17	28	SPBC902.05c	Idh2	isocitrate dehydrogenase (NAD+) subunit 2	41189.6	0.198	FALSE	TRUE
16	3	SPCC18.15	Dph7	WD repeat protein, involved in diphthamide biosynthesis Dph7 (predicted)	37040.5	0.261	FALSE	TRUE
16	6	SPBC4F6.07c	Spbc4F6.07C	ATP-dependent RNA helicase Mak5 (predicted)	73252.4	0.205	FALSE	TRUE
16	6	SPAC6B12.04c	Spac6B12.04C	2-aminoadipate transaminase (predicted)	47570.9	0.147	FALSE	TRUE
16	17	SPCC1906.01	Mpg1	mannose-1-phosphate guanyltransferase Mpg1	39719.2	0.328	FALSE	TRUE
16	3	SPAC589.06c	Spac589.06C	pho88 family protein (predicted)	21742.5	0.53	FALSE	TRUE
16	12	SPAC664.06	Rlp7	ribosomal protein L7-like Rlp7 involved in ribosome biogenesis (predicted)	29166.1	0.329	FALSE	TRUE
16	3	SPCC736.13	Spcc736.13	short chain dehydrogenase (predicted)	38515.3	0.31	FALSE	TRUE
16	4	SPAC11G7.03	Idh1	isocitrate dehydrogenase (NAD+) subunit 1 Idh1	38760	0.337	FALSE	TRUE
16	2	SPAC6F12.05c	Tnr3	thiamine diphosphokinase Tnr3/ Nudix hydrolase fusion protein	64236.6	0.234	FALSE	TRUE
16	13	SPAC9.07c	Spac9.07C	GTPase Rbg1 (predicted)	40377	0.426	FALSE	TRUE
16	6	SPBC354.10	Def1	RNAPII degradation factor Def1 (predicted)	100134	0.169	FALSE	TRUE
16	3	SPBC8D2.17	Gmh4	alpha-1,2-galactosyltransferase (predicted)	36999.8	0.28	FALSE	TRUE
16	26	SPCC1795.11	Sum3	translation initiation RNA helicase Sum3	69760.2	0.233	FALSE	TRUE
16	3	SPCC63.12c	Pup3	20S proteasome complex subunit beta 3, Pup3 (predicted)	22661.3	0.27	FALSE	TRUE
16	29	SPAC323.04	Spac323.04	mitochondrial ATPase (predicted)	54844.2	0.304	FALSE	TRUE
16	9	SPBC19F5.05c	Ppp1	pescadillo-family BRCT domain protein Ppp1 (predicted)	69192.1	0.226	FALSE	TRUE
16	5	SPCC645.08c	Snd1	RNA-binding protein, involved in chromatin silencing by small RNA, Snd1	98163.7	0.153	FALSE	TRUE
15	2	SPCC74.01	Sly1	SNARE binding protein Sly1 (predicted)	71667.3	0.26	FALSE	TRUE
15	2	SPBC1703.03c	Syo2	armadillo repeat protein, involved in nucleocytoplasmic transport Syo2 (predicted)	74814.7	0.152	FALSE	TRUE
15	2	SPBC16C6.02c	Vps1302	chorein homolog Vps1302 (predicted)	339027	0.0563	FALSE	TRUE
15	3	SPAC6F6.15	Ypt5	GTPase Ypt5	22985.6	0.417	FALSE	TRUE
15	3	SPAC1F7.04	Rho1	Rho family GTPase Rho1	22523	0.47	FALSE	TRUE
15	6	SPAC1687.15	Gsk3	serine/threonine protein kinase Gsk3	44167.3	0.186	FALSE	TRUE
15	18	SPBC16A3.08c	Oga1	Stm1 homolog Oga1	30949.5	0.317	FALSE	TRUE
15	24	SPBC83.17	Spbc83.17	transcriptional coactivator, multiprotein bridging factor Mbf1 (predicted)	15979.2	0.446	FALSE	TRUE
15	3	SPBC83.15	Spbc83.15	ribosome biogenesis protein Nsa1 (predicted)	43769	0.24	FALSE	TRUE
15	5	SPAC1687.21	Spac1687.21	phosphoglycerate mutase family (predicted)	23698.9	0.488	FALSE	TRUE
14	4	SPBP22H7.07	Prp5	WD repeat protein Prp5	52418.2	0.288	FALSE	TRUE
14	3	SPAC4A8.15c	Cdc3	profilin	13412	0.331	FALSE	TRUE
14	21	SPCC191.07	Cyc1	cytochrome c	12022	0.275	FALSE	TRUE
14	19	SPBC28F2.03	Ppi1	cyclophilin family peptidyl-prolyl cis-trans isomerase Cyp2	17401.8	0.377	FALSE	TRUE
14	2	SPCC126.03	Pus1	tRNA pseudouridine synthase Lsp1	60326.1	0.161	FALSE	TRUE
14	2	SPAC10F6.06	Vip1	RNA-binding protein Vip1	27459.6	0.187	FALSE	TRUE
14	5	SPAC21E11.08	Lcb2	serine palmitoyltransferase Lcb2 (predicted)	67520.6	0.202	FALSE	TRUE
14	2	SPAC17A5.13	Fol2	GTP cyclohydrolase Fol2 (predicted)	26493	0.362	FALSE	TRUE
14	2	SPAC23D3.06c	Nup146	nucleoporin Nup146	145782	0.141	FALSE	TRUE
13	5	SPCC132.01c	Mtr1	microtubule regulator Mtr1	114244	0.0989	FALSE	TRUE
13	4	SPCC18.18c	Fum1	fumarate hydratase (predicted)	56322.9	0.312	FALSE	TRUE
13	3	SPAC1A6.10	Tcd1	tRNA threonylcarbamoyladenosine dehydratase Tcd1 (predicted)	54300.7	0.338	FALSE	TRUE
13	6	SPCC794.07	Lat1	dihydrolipoamide S-acetyltransferase E2, Lat1 (predicted)	52061.9	0.159	FALSE	TRUE
13	2	SPBC1604.07	Atp4	F0-ATPase subunit (predicted)	26700.4	0.32	FALSE	TRUE
13	3	SPAC1834.11c	Sec18	secretory pathway protein Sec18 (predicted)	87556	0.178	FALSE	TRUE
13	29	SPCC736.15	Pil1	eisosome BAR domain protein Pil1	39805.7	0.171	FALSE	TRUE
13	3	SPAC24B11.09	Mpc2	mitochondrial pyruvate transmembrane transporter Mpc2 (predicted)	13536	0.339	FALSE	TRUE
13	2	SPAC15E1.04	Hal3	thymidylate synthase/ flavoprotein fusion protein Hal3	69895.4	0.128	FALSE	TRUE
13	25	SPBC2G2.05	Rpl1603	60S ribosomal protein L13/L16 (predicted)	22354.3	0.279	FALSE	TRUE
13	7	SPBC354.01	Gtp1	GTP binding protein Gtp1, implicated in cytoplasmic translation (predicted)	40750.6	0.251	FALSE	TRUE
13	2	SPBC28F2.12	Rpb1	RNA polymerase II large subunit Rpb1	194168	0.0708	FALSE	TRUE
13	3	SPBC609.05	Pob3	FACT complex subunit Pob3	57458.6	0.217	FALSE	TRUE
13	4	SPCC569.08c	Ade5	phosphoribosylglycinamide formyltransferase (predicted)	22252.5	0.411	FALSE	TRUE
12	19	SPAC4G9.09c	Arg11	N-acetyl-gamma-glutamyl-phosphate reductase/acetylglutamate kinase	97709.4	0.169	FALSE	TRUE
12	14	SPAP8A3.07c	Spap8A3.07C	phospho-2-dehydro-3-deoxyheptonate aldolase (predicted)	40639.2	0.188	FALSE	TRUE
12	5	SPCC1322.14c	Vtc4	vacuolar transporter chaperone (VTC) complex subunit (predicted)	83638.4	0.112	FALSE	TRUE
12	10	SPBC365.16	Spbc365.16	conserved protein	30408.5	0.173	FALSE	TRUE
12	4	SPBC1604.11	Atp17	F0-ATPase subunit F (predicted)	10872.9	0.438	FALSE	TRUE
12	6	SPAC3H1.07	Aru1	arginase Aru1	35703.6	0.294	FALSE	TRUE
12	3	SPAC20G4.08	Pdc1	mRNA decapping scaffolding protein	119235	0.166	FALSE	TRUE
12	2	SPBC119.08	Pmk1	MAP kinase Pmk1	48262.7	0.209	FALSE	TRUE
12	3	SPCC338.10c	Cox5	cytochrome c oxidase subunit V (predicted)	20735.7	0.177	FALSE	TRUE
12	9	SPCC965.07c	Gst2	glutathione S-transferase Gst2	26844.5	0.565	FALSE	TRUE
12	6	SPAC637.13c	Slm1	cytoskeletal signaling protein Slm1 (predicted)	56089	0.173	FALSE	TRUE
12	2	SPBC1105.04c	Cbp1	CENP-B homolog	59841.5	0.13	FALSE	TRUE
12	9	SPAC25B8.12c	Spac25B8.12C	unknown HAD superfamily hydrolase	33850.5	0.29	FALSE	TRUE
11	16	SPBC336.10c	Tif512	translation elongation factor eIF5A (predicted)	18563	0.32	FALSE	TRUE
11	3	SPBC646.05c	Erg9	farnesyldiphosphate:farnesyldiphosphatefarnesyltransferase (squalene synthase) Erg9	53323.7	0.3	FALSE	TRUE
11	32	SPCC1322.16	Phb2	prohibitin Phb2 (predicted)	32339.7	0.132	FALSE	TRUE
11	2	SPAC27D7.14c	Tpr1	RNA polymerase II associated Paf1 complex subunit Tpr1	119156	0.0982	FALSE	TRUE
11	5	SPAPB2B4.05	Vma5	V-type ATPase V1 subunit C (predicted)	44362.5	0.244	FALSE	TRUE
11	3	SPCC576.14	Dph5	diphthine synthase Dph5 (predicted)	32044.4	0.3	FALSE	TRUE
11	3	SPAC23C4.17	Trm402	tRNA (cytosine-5-)-methyltransferase (predicted)	77824.4	0.174	FALSE	TRUE
11	10	SPAC26F1.07	Spac26F1.07	glucose 1-dehydrogenase (NADP+) (predicted)	36193.3	0.234	FALSE	TRUE
11	4	SPAC31G5.13	Rpn11	19S proteasome regulatory subunit Rpn11	34571.7	0.36	FALSE	TRUE
11	5	SPBC13G1.11	Ykt6	SNARE Ykt6 (predicted)	22652.5	0.376	FALSE	TRUE
11	11	SPAC1782.07	Qcr8	ubiquinol-cytochrome-c reductase complex subunit 7	10467.4	0.359	FALSE	TRUE
11	28	SPBC691.04	Mss116	mitochondrial ATP-dependent RNA helicase Mss116 (predicted)	59451.8	0.178	FALSE	TRUE
11	2	SPAC13A11.05	Ysp2	peptidase family M17 cytoplasmic leucyl aminopeptidase yspII (LAP yspII)	56196.3	0.119	FALSE	TRUE
11	13	SPAC20G4.06c	Adf1	actin depolymerizing factor, cofilin	15620.4	0.445	FALSE	TRUE
10	5	SPBC30D10.13c	Pdb1	pyruvate dehydrogenase e1 component beta subunit Pdb1	39624.3	0.139	FALSE	TRUE
10	6	SPBC9B6.07	Nop52	nucleolar protein Nop52 family Rrp1 (predicted)	25749.5	0.318	FALSE	TRUE
10	2	SPAC343.09	Ubx3	UBX domain protein Ubx3, Cdc48 cofactor	44896.9	0.166	FALSE	TRUE
10	114	SPAC343.02	Img1	mitochondrial ribosomal protein subunit L19 (predicted)	21373.9	0.467	FALSE	TRUE
10	14	SPBC1778.08c	Arc3	ARP2/3 actin-organizing complex subunit Arc21	19845.1	0.351	FALSE	TRUE
10	2	SPBC18E5.02c	Spbc18E5.02C	serine palmitoyltransferase complex subunit (predicted)	57471.6	0.257	FALSE	TRUE
10	2	SPAC17G6.10	Ssr1	SWI/SNF and RSC complex subunit Ssr1	59639.4	0.173	FALSE	TRUE
10	5	SPAC17D4.04	Trm401	tRNA (cytosine-5-)-methyltransferase (predicted)	78518.1	0.163	FALSE	TRUE
10	2	SPCC663.15c	Spcc663.15C	conserved fungal protein	77087.8	0.0811	FALSE	TRUE
[truncated: 181 more rows]

## Sheet: TurboID_Control
Untagged (246)-TurboID
[truncated: 938 more rows]
